# Supplementary material for: Unveiling the Relationship Between Oral Microbiota and Alzheimer's Disease: A Genetic Instrumental Variable Analysis via Mendelian Randomization
Source: Brain Behav. 2025 Aug 4;15(8):e70753. doi: 10.1002/brb3.70753 (PMC12321961; doi:10.1002/brb3.70753)
Supplement: Supplementary file 1 — Supplementary Information [file BRB3-15-e70753-s006.zip]

Archive with 10 entries (9 files):
- SNP转基因LZC/AD-OM_SNPs summary.xlsx
- SNP转基因LZC/
- SNP转基因LZC/Finn-b_saliva.txt
- SNP转基因LZC/Finn-b_saliva_GO&KEGG.xlsx
- SNP转基因LZC/Finn-b_tongue.txt
- SNP转基因LZC/Finn-b_tongue_GO&KEGG.xlsx
- SNP转基因LZC/ieu_saliva.txt
- SNP转基因LZC/ieu_saliva_GO&KEGG.xlsx
- SNP转基因LZC/ieu_tongue.txt
- SNP转基因LZC/ieu_tongue_GO&KEGG.xlsx
