# Supplementary material for: Unveiling the Relationship Between Oral Microbiota and Alzheimer's Disease: A Genetic Instrumental Variable Analysis via Mendelian Randomization
Source: Brain Behav. 2025 Aug 4;15(8):e70753. doi: 10.1002/brb3.70753 (PMC12321961; doi:10.1002/brb3.70753)
Supplement: Supplementary file 1 — Supplementary Information [file BRB3-15-e70753-s006.zip › SNP转基因LZC/AD-OM_SNPs summary.xlsx]

## Sheet: Finn-b_aliva
id.exposure	SNP	Gene	effect_allele.exposure	other_allele.exposure	effect_allele.outcome	other_allele.outcome	beta.exposure	beta.outcome	eaf.exposure	eaf.outcome	remove	palindromic	ambiguous	id.outcome	se.outcome	pval.outcome	samplesize.outcome	outcome	se.exposure	pval.exposure	samplesize.exposure	exposure	action	SNP_index	mr_keep	r.exposure	r.outcome	sd	R2	F
pheno.3524	rs8103681	ZNF700	C	T	C	T	-0.1159	0.1114	0.0235	0.05556	FALSE	FALSE	FALSE	finn-b-G6_ALZHEIMER	0.0554	0.0442099	100000	Alzheimer disease || id:finn-b-G6_ALZHEIMER	0.02282	4.197e-07	1851	k__Bacteria|p__Actinobacteriota|c__Coriobacteriia|o__Coriobacteriales|f__Atopobiaceae|g__Lancefieldella|s__Lancefieldella_sp000564995_mgs_1946	2	1	TRUE	0.0137588	4.04336e-05	0.981791	0.0137588	25.795
pheno.1326	rs62010023	UNC13C	G	A	G	A	-0.1156	-0.058	0.3467	0.2798	FALSE	FALSE	FALSE	finn-b-G6_ALZHEIMER	0.0284	0.0409298	100000	Alzheimer disease || id:finn-b-G6_ALZHEIMER	0.02287	4.782e-07	1874	k__Bacteria|p__Firmicutes|c__Negativicutes|o__Selenomonadales|f__Selenomonadaceae|g__Centipeda|s__Centipeda_periodontii_mgs_224	2	1	TRUE	0.0134645	4.17071e-05	0.990036	0.0134645	25.5496
pheno.3524	rs256824	SGCD	T	C	T	C	0.1177	-0.0267	0.4141	0.3328	FALSE	FALSE	FALSE	finn-b-G6_ALZHEIMER	0.0268	0.3184	100000	Alzheimer disease || id:finn-b-G6_ALZHEIMER	0.02291	3.085e-07	1851	k__Bacteria|p__Actinobacteriota|c__Coriobacteriia|o__Coriobacteriales|f__Atopobiaceae|g__Lancefieldella|s__Lancefieldella_sp000564995_mgs_1946	2	1	TRUE	0.0140738	9.92561e-06	0.985663	0.0140738	26.3939
pheno.1304	rs55753810	RPS27P1	T	C	T	C	0.1143	-0.0012	0.171	0.2392	FALSE	FALSE	FALSE	finn-b-G6_ALZHEIMER	0.0296	0.9685	100000	Alzheimer disease || id:finn-b-G6_ALZHEIMER	0.02226	3.119e-07	1904	k__Bacteria|p__Firmicutes|c__Bacilli|o__Lactobacillales|f__Streptococcaceae|g__Streptococcus|s__Streptococcus_vestibularis_mgs_198	2	1	TRUE	0.0136727	1.64357e-08	0.971312	0.0136727	26.3659
pheno.3524	rs11045234	PDE3A	C	A	C	A	-0.116	0.0241	0.09739	0.4508	FALSE	FALSE	FALSE	finn-b-G6_ALZHEIMER	0.0253	0.3396	100000	Alzheimer disease || id:finn-b-G6_ALZHEIMER	0.02288	4.355e-07	1851	k__Bacteria|p__Actinobacteriota|c__Coriobacteriia|o__Coriobacteriales|f__Atopobiaceae|g__Lancefieldella|s__Lancefieldella_sp000564995_mgs_1946	2	1	TRUE	0.0137111	9.07398e-06	0.984372	0.0137111	25.7042
pheno.1384	rs1342319	MYO3A	T	C	T	C	0.1205	0.0354	0.3154	0.5735	FALSE	FALSE	FALSE	finn-b-G6_ALZHEIMER	0.0254	0.1642	100000	Alzheimer disease || id:finn-b-G6_ALZHEIMER	0.0228	1.417e-07	1850	k__Bacteria|p__Firmicutes|c__Bacilli|o__RF39|f__CAG-611|g__RUG343|s__unclassified_mgs_2981	2	1	TRUE	0.0144731	1.9424e-05	0.980665	0.0148897	27.9322
pheno.1384	rs8006600	FRMD6-AS2	T	G	T	G	0.115	0.043	0.1452	0.1958	FALSE	FALSE	FALSE	finn-b-G6_ALZHEIMER	0.0317	0.1752	100000	Alzheimer disease || id:finn-b-G6_ALZHEIMER	0.02243	3.245e-07	1904	k__Bacteria|p__Firmicutes|c__Bacilli|o__RF39|f__CAG-611|g__RUG343|s__unclassified_mgs_2981	2	1	TRUE	0.0136322	1.84001e-05	0.97873	0.0136322	26.2868
pheno.1304	rs77762315	FBLN2	C	T	C	T	-0.1228	-0.0031	0.08137	0.07128	FALSE	FALSE	FALSE	finn-b-G6_ALZHEIMER	0.0507	0.9519	100000	Alzheimer disease || id:finn-b-G6_ALZHEIMER	0.02223	3.791e-08	1900	k__Bacteria|p__Firmicutes|c__Bacilli|o__Lactobacillales|f__Streptococcaceae|g__Streptococcus|s__Streptococcus_vestibularis_mgs_198	2	1	TRUE	0.0157905	3.73866e-08	0.968983	0.0158232	30.5153
pheno.3524	rs11130250	CACNA2D2	G	A	G	A	0.1176	-0.1061	0.4128	0.8435	FALSE	FALSE	FALSE	finn-b-G6_ALZHEIMER	0.0345	0.00209098	100000	Alzheimer disease || id:finn-b-G6_ALZHEIMER	0.02315	4.18e-07	1851	k__Bacteria|p__Actinobacteriota|c__Coriobacteriia|o__Coriobacteriales|f__Atopobiaceae|g__Lancefieldella|s__Lancefieldella_sp000564995_mgs_1946	2	1	TRUE	0.0137644	9.45715e-05	0.995988	0.0137644	25.8055
pheno.1326	rs112210115	ABR	T	C	T	C	-0.1184	-0.0785	0.06684	0.00332	FALSE	FALSE	FALSE	finn-b-G6_ALZHEIMER	0.212	0.7113	100000	Alzheimer disease || id:finn-b-G6_ALZHEIMER	0.02309	3.225e-07	1844	k__Bacteria|p__Firmicutes|c__Negativicutes|o__Selenomonadales|f__Selenomonadaceae|g__Centipeda|s__Centipeda_periodontii_mgs_224	2	1	TRUE	0.0138513	1.37112e-06	0.991527	0.0140738	26.2939
pheno.1304	rs6128186		C	T	C	T	-0.1138	0.0796	0.4232	0.7435	FALSE	FALSE	FALSE	finn-b-G6_ALZHEIMER	0.0289	0.00586894	100000	Alzheimer disease || id:finn-b-G6_ALZHEIMER	0.02231	3.707e-07	1904	k__Bacteria|p__Firmicutes|c__Bacilli|o__Lactobacillales|f__Streptococcaceae|g__Streptococcus|s__Streptococcus_vestibularis_mgs_198	2	1	TRUE	0.013495	7.58588e-05	0.973493	0.013495	26.0187
pheno.1304	rs73547069		G	A	G	A	0.1158	-0.0685	0.3	0.2356	FALSE	FALSE	FALSE	finn-b-G6_ALZHEIMER	0.03	0.0224399	100000	Alzheimer disease || id:finn-b-G6_ALZHEIMER	0.02226	2.172e-07	1904	k__Bacteria|p__Firmicutes|c__Bacilli|o__Lactobacillales|f__Streptococcaceae|g__Streptococcus|s__Streptococcus_vestibularis_mgs_198	2	1	TRUE	0.0140288	5.21344e-05	0.971312	0.0140288	27.0624
pheno.1326	rs58811680		A	T	A	T	-0.1186	-0.0768	0.007311	0.01377	FALSE	TRUE	FALSE	finn-b-G6_ALZHEIMER	0.111	0.489199	100000	Alzheimer disease || id:finn-b-G6_ALZHEIMER	0.02283	2.242e-07	1874	k__Bacteria|p__Firmicutes|c__Negativicutes|o__Selenomonadales|f__Selenomonadaceae|g__Centipeda|s__Centipeda_periodontii_mgs_224	2	1	TRUE	0.0142114	4.78722e-06	0.988304	0.0142114	26.9872
pheno.1384	rs4900424		T	G	T	G	-0.1149	-0.072	0.1634	0.1171	FALSE	FALSE	FALSE	finn-b-G6_ALZHEIMER	0.0398	0.0703396	100000	Alzheimer disease || id:finn-b-G6_ALZHEIMER	0.02244	3.355e-07	1904	k__Bacteria|p__Firmicutes|c__Bacilli|o__RF39|f__CAG-611|g__RUG343|s__unclassified_mgs_2981	2	1	TRUE	0.0135968	3.2726e-05	0.979166	0.0135968	26.2177
pheno.3524	rs4813238		T	C	T	C	-0.1166	0.0445	0.2791	0.5209	FALSE	FALSE	FALSE	finn-b-G6_ALZHEIMER	0.0253	0.07873	100000	Alzheimer disease || id:finn-b-G6_ALZHEIMER	0.02283	3.608e-07	1851	k__Bacteria|p__Actinobacteriota|c__Coriobacteriia|o__Coriobacteriales|f__Atopobiaceae|g__Lancefieldella|s__Lancefieldella_sp000564995_mgs_1946	2	1	TRUE	0.0139112	3.09367e-05	0.982221	0.0139112	26.0847

## Sheet: Finn-b_tongue
id.exposure	SNP	Gene	effect_allele.exposure	other_allele.exposure	effect_allele.outcome	other_allele.outcome	beta.exposure	beta.outcome	eaf.exposure	eaf.outcome	remove	palindromic	ambiguous	id.outcome	se.outcome	pval.outcome	samplesize.outcome	outcome	se.exposure	pval.exposure	samplesize.exposure	exposure	action	SNP_index	mr_keep	r.exposure	r.outcome	sd	R2	F
pheno.738	rs79757191	SENP5	C	G	C	G	-0.1194	0.0776	0.03398	0.09388	FALSE	TRUE	FALSE	finn-b-G6_ALZHEIMER	0.0431	0.0718803	100000	Alzheimer disease || id:finn-b-G6_ALZHEIMER	0.02204	6.735e-08	1997	k__Bacteria|p__Patescibacteria|c__Saccharimonadia|o__Saccharimonadales|f__Saccharimonadaceae|g__unclassified_mgs_2252|s__unclassified_mgs_2252	2	1	TRUE	0.0144977	3.24163e-05	0.984919	0.0144977	29.3485
pheno.738	rs2973568	ARHGEF28	A	G	A	G	0.1155	-0.0449	0.4588	0.472	FALSE	FALSE	FALSE	finn-b-G6_ALZHEIMER	0.0252	0.0740202	100000	Alzheimer disease || id:finn-b-G6_ALZHEIMER	0.02209	1.921e-07	1997	k__Bacteria|p__Patescibacteria|c__Saccharimonadia|o__Saccharimonadales|f__Saccharimonadaceae|g__unclassified_mgs_2252|s__unclassified_mgs_2252	2	1	TRUE	0.0135182	3.17458e-05	0.987154	0.0135182	27.3384
pheno.738	rs117625327		A	G	A	G	-0.1143	0.0167	0.06523	0.01343	FALSE	FALSE	FALSE	finn-b-G6_ALZHEIMER	0.1099	0.8793	100000	Alzheimer disease || id:finn-b-G6_ALZHEIMER	0.02205	2.383e-07	1997	k__Bacteria|p__Patescibacteria|c__Saccharimonadia|o__Saccharimonadales|f__Saccharimonadaceae|g__unclassified_mgs_2252|s__unclassified_mgs_2252	2	1	TRUE	0.0132899	2.30912e-07	0.985366	0.0132899	26.8705
pheno.738	rs58788554		A	G	A	G	0.1136	-0.0259	0.3661	0.1651	FALSE	FALSE	FALSE	finn-b-G6_ALZHEIMER	0.034	0.4449	100000	Alzheimer disease || id:finn-b-G6_ALZHEIMER	0.02204	2.804e-07	1997	k__Bacteria|p__Patescibacteria|c__Saccharimonadia|o__Saccharimonadales|f__Saccharimonadaceae|g__unclassified_mgs_2252|s__unclassified_mgs_2252	2	1	TRUE	0.0131415	5.80294e-06	0.984919	0.0131415	26.5664
pheno.738	rs59426327		C	T	C	T	-0.1271	0.0115	0.1431	0.07302	FALSE	FALSE	FALSE	finn-b-G6_ALZHEIMER	0.0483	0.8127	100000	Alzheimer disease || id:finn-b-G6_ALZHEIMER	0.02215	1.09e-08	1997	k__Bacteria|p__Patescibacteria|c__Saccharimonadia|o__Saccharimonadales|f__Saccharimonadaceae|g__unclassified_mgs_2252|s__unclassified_mgs_2252	2	1	TRUE	0.0162365	5.66904e-07	0.989835	0.0162365	32.9264

## Sheet: ieu_tongue
SNP	Gene
rs10148628	MDGA2
rs10487071
rs10774935	KSR2
rs11863623	MSLN
rs1359747	AIF1L
rs1417724
rs145937533	CCT3
rs147481315	CNTN4
rs1492580
rs17786207
rs1954978
rs2022840
rs2147647
rs2272837	MOV10L1
rs2294984	OGFR
rs2294984	COL9A3
rs2843575
rs2931066
rs3007228
rs3101239
rs34213790	MIR6891
rs34213790	HLA-B
rs34606057	ARHGEF28
rs34790866
rs34959665
rs35506912
rs3797102	FLT4
rs3856898	SRGAP3
rs4559814
rs4599221	PDE9A
rs4599221	PDE9A-AS1
rs4684351	CNTN4
rs472287	GLB1L3
rs4926364
rs55713457	PTPRD
rs55746791
rs57871463	JAZF1-AS1
rs58144263	NMNAT3
rs6038556
rs6046528
rs61899662
rs621742
rs62560484
rs6436346
rs6489163
rs652452
rs6659481
rs67946750
rs6945054
rs72626643
rs72674153
rs72717368
rs72724657
rs72818708
rs73164983
rs7387168
rs74562836
rs7580868
rs7621140
rs768710
rs77767920
rs78469339
rs788054
rs79126665
rs7975512
rs7979335
rs8062991
rs8080754
rs8087818
rs934935
rs9847789
rs9883490

## Sheet: ieu_saliva
rs116902813	Details in txt file
rs1560725
rs7560024
rs845668
rs4451719
rs13232076
rs74332272
rs55871500
rs76606496
rs12512958
rs7672337
rs79456756
rs4696883
rs687699
rs4983072
rs73031452
rs609422
rs145555305
rs13085650
rs4759619
rs77802172
rs78792578
rs75884468
rs4906809
rs73705132
rs79071004
rs2911276
rs138993394
rs77791658
rs62357892
rs13217244
rs9964103
rs73705132
rs155899
rs1629126
rs62432190
rs117979973
rs2406338
rs6877288
rs73586420
rs2441065
rs55923345
rs77706699
rs11037359
rs7161918
rs7945472
rs4399474
rs55838538
rs77240177
rs1962829
rs7167891
rs6899859
rs10172177
rs57160207
rs10226087
rs76278950
rs2651620
rs558481
rs6472076
rs12924563
rs11722540
rs7761473
rs7564532
rs6428705
rs35970964
rs7924415
rs12993761
rs10139564
rs2573726
rs55959137
rs72679384
rs6963308
rs77255099
rs4635503
rs13007757
rs9397601
rs9460797
rs4930721
rs986635
rs76226388
rs12026394
rs528538
rs1411017
rs12198509
rs11989661
rs45570941
rs1477173
rs1857027
rs2017006
rs6811815
rs17746319
rs7113976
rs3118523
rs12611989
rs762624
rs1939615
rs12024238
rs147446204
rs7094656
rs11915399
rs1861230
rs74486377
rs6811815
rs2519090
rs57593128
rs11001267
rs71507581
rs11124641
rs4362555
rs60464138
rs6968586
rs10734856
rs7520483
rs12614752
rs12213722
rs1928168
rs9461572
rs61480800
rs17767366
rs11823930
rs79587214
rs9497179
rs6441294
rs75649740
rs74000183
rs1869651
rs11824837
rs11975841
rs256826
rs9957395
rs136079
rs2156695
rs11948199
rs4274472
rs77580739
rs74597583
rs11926193
rs60569161
rs17366987
rs6936903
rs6805445
rs3858079
rs17615708
rs10246905
rs73762287
rs6582535
rs9915074
rs9666263
