# Supplementary material for: Unveiling the Relationship Between Oral Microbiota and Alzheimer's Disease: A Genetic Instrumental Variable Analysis via Mendelian Randomization
Source: Brain Behav. 2025 Aug 4;15(8):e70753. doi: 10.1002/brb3.70753 (PMC12321961; doi:10.1002/brb3.70753)
Supplement: Supplementary file 1 — Supplementary Information [file BRB3-15-e70753-s006.zip › SNP转基因LZC/Finn-b_saliva.txt]

#Uploaded_variation	Location	Allele	Consequence	IMPACT	SYMBOL	Gene	Feature_type	Feature	BIOTYPE	EXON	INTRON	HGVSc	HGVSp	cDNA_position	CDS_position	Protein_position	Amino_acids	Codons	Existing_variation	REF_ALLELE	UPLOADED_ALLELE	DISTANCE	STRAND	FLAGS	SYMBOL_SOURCE	HGNC_ID	MANE_SELECT	MANE_PLUS_CLINICAL	TSL	APPRIS	SIFT	PolyPhen	AF	CLIN_SIG	SOMATIC	PHENO	PUBMED	MOTIF_NAME	MOTIF_POS	HIGH_INF_POS	MOTIF_SCORE_CHANGE	TRANSCRIPTION_FACTORS
rs1342319	10:26149220-26149220	T	intron_variant	MODIFIER	MYO3A	ENSG00000095777	Transcript	ENST00000543632.5	protein_coding	-	16/16	-	-	-	-	-	-	-	rs1342319	C	C/T	-	1	-	HGNC	HGNC:7601	-	-	1	-	-	-	0.4523	-	-	-	-	-	-	-	-	-
rs1342319	10:26149220-26149220	T	intron_variant,non_coding_transcript_variant	MODIFIER	MYO3A	ENSG00000095777	Transcript	ENST00000642197.1	retained_intron	-	23/26	-	-	-	-	-	-	-	rs1342319	C	C/T	-	1	-	HGNC	HGNC:7601	-	-	-	-	-	-	0.4523	-	-	-	-	-	-	-	-	-
rs1342319	10:26149220-26149220	T	intron_variant	MODIFIER	MYO3A	ENSG00000095777	Transcript	ENST00000642920.2	protein_coding	-	23/34	-	-	-	-	-	-	-	rs1342319	C	C/T	-	1	-	HGNC	HGNC:7601	NM_017433.5	-	-	P1	-	-	0.4523	-	-	-	-	-	-	-	-	-
rs1342319	10:26149220-26149220	T	intron_variant,NMD_transcript_variant	MODIFIER	MYO3A	ENSG00000095777	Transcript	ENST00000647478.1	nonsense_mediated_decay	-	21/29	-	-	-	-	-	-	-	rs1342319	C	C/T	-	1	-	HGNC	HGNC:7601	-	-	-	-	-	-	0.4523	-	-	-	-	-	-	-	-	-
rs55753810	10:91540481-91540481	T	upstream_gene_variant	MODIFIER	RPS27P1	ENSG00000223876	Transcript	ENST00000450552.1	processed_pseudogene	-	-	-	-	-	-	-	-	-	rs55753810	C	C/T	4371	1	-	HGNC	HGNC:23740	-	-	-	-	-	-	0.2250	-	-	-	-	-	-	-	-	-
rs55753810	10:91540481-91540481	T	intron_variant,non_coding_transcript_variant	MODIFIER	-	ENSG00000289228	Transcript	ENST00000688440.1	lncRNA	-	1/3	-	-	-	-	-	-	-	rs55753810	C	C/T	-	-1	-	-	-	-	-	-	-	-	-	0.2250	-	-	-	-	-	-	-	-	-
rs55753810	10:91540481-91540481	T	intron_variant,non_coding_transcript_variant	MODIFIER	-	ENSG00000289228	Transcript	ENST00000700888.1	lncRNA	-	2/4	-	-	-	-	-	-	-	rs55753810	C	C/T	-	-1	-	-	-	-	-	-	-	-	-	0.2250	-	-	-	-	-	-	-	-	-
rs55753810	10:91540481-91540481	T	regulatory_region_variant	MODIFIER	-	-	RegulatoryFeature	ENSR00000948158	enhancer	-	-	-	-	-	-	-	-	-	rs55753810	C	C/T	-	-	-	-	-	-	-	-	-	-	-	0.2250	-	-	-	-	-	-	-	-	-
rs11045234	12:20425274-20425274	A	intron_variant	MODIFIER	PDE3A	ENSG00000172572	Transcript	ENST00000359062.4	protein_coding	-	1/15	-	-	-	-	-	-	-	rs11045234	C	C/A/G	-	1	-	HGNC	HGNC:8778	NM_000921.5	-	1	P1	-	-	0.6114	-	-	-	-	-	-	-	-	-
rs11045234	12:20425274-20425274	G	intron_variant	MODIFIER	PDE3A	ENSG00000172572	Transcript	ENST00000359062.4	protein_coding	-	1/15	-	-	-	-	-	-	-	rs11045234	C	C/A/G	-	1	-	HGNC	HGNC:8778	NM_000921.5	-	1	P1	-	-	-	-	-	-	-	-	-	-	-	-
rs11045234	12:20425274-20425274	A	intron_variant,non_coding_transcript_variant	MODIFIER	PDE3A	ENSG00000172572	Transcript	ENST00000542675.1	retained_intron	-	1/1	-	-	-	-	-	-	-	rs11045234	C	C/A/G	-	1	-	HGNC	HGNC:8778	-	-	3	-	-	-	0.6114	-	-	-	-	-	-	-	-	-
rs11045234	12:20425274-20425274	G	intron_variant,non_coding_transcript_variant	MODIFIER	PDE3A	ENSG00000172572	Transcript	ENST00000542675.1	retained_intron	-	1/1	-	-	-	-	-	-	-	rs11045234	C	C/A/G	-	1	-	HGNC	HGNC:8778	-	-	3	-	-	-	-	-	-	-	-	-	-	-	-	-
rs8006600	14:51403471-51403471	A	intron_variant,non_coding_transcript_variant	MODIFIER	FRMD6-AS2	ENSG00000258537	Transcript	ENST00000697566.1	lncRNA	-	1/4	-	-	-	-	-	-	-	rs8006600	T	T/A/C/G	-	-1	-	HGNC	HGNC:43637	-	-	-	-	-	-	-	-	-	-	-	-	-	-	-	-
rs8006600	14:51403471-51403471	C	intron_variant,non_coding_transcript_variant	MODIFIER	FRMD6-AS2	ENSG00000258537	Transcript	ENST00000697566.1	lncRNA	-	1/4	-	-	-	-	-	-	-	rs8006600	T	T/A/C/G	-	-1	-	HGNC	HGNC:43637	-	-	-	-	-	-	-	-	-	-	-	-	-	-	-	-
rs8006600	14:51403471-51403471	G	intron_variant,non_coding_transcript_variant	MODIFIER	FRMD6-AS2	ENSG00000258537	Transcript	ENST00000697566.1	lncRNA	-	1/4	-	-	-	-	-	-	-	rs8006600	T	T/A/C/G	-	-1	-	HGNC	HGNC:43637	-	-	-	-	-	-	0.7574	-	-	-	-	-	-	-	-	-
rs8006600	14:51403471-51403471	A	intron_variant,non_coding_transcript_variant	MODIFIER	FRMD6-AS2	ENSG00000258537	Transcript	ENST00000697567.1	lncRNA	-	2/3	-	-	-	-	-	-	-	rs8006600	T	T/A/C/G	-	-1	-	HGNC	HGNC:43637	-	-	-	-	-	-	-	-	-	-	-	-	-	-	-	-
rs8006600	14:51403471-51403471	C	intron_variant,non_coding_transcript_variant	MODIFIER	FRMD6-AS2	ENSG00000258537	Transcript	ENST00000697567.1	lncRNA	-	2/3	-	-	-	-	-	-	-	rs8006600	T	T/A/C/G	-	-1	-	HGNC	HGNC:43637	-	-	-	-	-	-	-	-	-	-	-	-	-	-	-	-
rs8006600	14:51403471-51403471	G	intron_variant,non_coding_transcript_variant	MODIFIER	FRMD6-AS2	ENSG00000258537	Transcript	ENST00000697567.1	lncRNA	-	2/3	-	-	-	-	-	-	-	rs8006600	T	T/A/C/G	-	-1	-	HGNC	HGNC:43637	-	-	-	-	-	-	0.7574	-	-	-	-	-	-	-	-	-
rs8006600	14:51403471-51403471	A	intron_variant,non_coding_transcript_variant	MODIFIER	FRMD6-AS2	ENSG00000258537	Transcript	ENST00000697568.1	lncRNA	-	2/5	-	-	-	-	-	-	-	rs8006600	T	T/A/C/G	-	-1	-	HGNC	HGNC:43637	-	-	-	-	-	-	-	-	-	-	-	-	-	-	-	-
rs8006600	14:51403471-51403471	C	intron_variant,non_coding_transcript_variant	MODIFIER	FRMD6-AS2	ENSG00000258537	Transcript	ENST00000697568.1	lncRNA	-	2/5	-	-	-	-	-	-	-	rs8006600	T	T/A/C/G	-	-1	-	HGNC	HGNC:43637	-	-	-	-	-	-	-	-	-	-	-	-	-	-	-	-
rs8006600	14:51403471-51403471	G	intron_variant,non_coding_transcript_variant	MODIFIER	FRMD6-AS2	ENSG00000258537	Transcript	ENST00000697568.1	lncRNA	-	2/5	-	-	-	-	-	-	-	rs8006600	T	T/A/C/G	-	-1	-	HGNC	HGNC:43637	-	-	-	-	-	-	0.7574	-	-	-	-	-	-	-	-	-
rs4900424	14:99021225-99021225	T	regulatory_region_variant	MODIFIER	-	-	RegulatoryFeature	ENSR00000988852	enhancer	-	-	-	-	-	-	-	-	-	rs4900424	G	G/T	-	-	-	-	-	-	-	-	-	-	-	0.1146	-	-	-	-	-	-	-	-	-
rs4900424	14:99021225-99021225	T	intergenic_variant	MODIFIER	-	-	-	-	-	-	-	-	-	-	-	-	-	-	rs4900424	G	G/T	-	-	-	-	-	-	-	-	-	-	-	0.1146	-	-	-	-	-	-	-	-	-
rs62010023	15:54215587-54215587	G	intron_variant	MODIFIER	UNC13C	ENSG00000137766	Transcript	ENST00000260323.16	protein_coding	-	4/32	-	-	-	-	-	-	-	rs62010023	A	A/G/T	-	1	-	HGNC	HGNC:23149	NM_001080534.3	-	5	P4	-	-	0.2316	-	-	-	-	-	-	-	-	-
rs62010023	15:54215587-54215587	T	intron_variant	MODIFIER	UNC13C	ENSG00000137766	Transcript	ENST00000260323.16	protein_coding	-	4/32	-	-	-	-	-	-	-	rs62010023	A	A/G/T	-	1	-	HGNC	HGNC:23149	NM_001080534.3	-	5	P4	-	-	-	-	-	-	-	-	-	-	-	-
rs62010023	15:54215587-54215587	G	intron_variant	MODIFIER	UNC13C	ENSG00000137766	Transcript	ENST00000647821.1	protein_coding	-	4/31	-	-	-	-	-	-	-	rs62010023	A	A/G/T	-	1	-	HGNC	HGNC:23149	-	-	-	A1	-	-	0.2316	-	-	-	-	-	-	-	-	-
rs62010023	15:54215587-54215587	T	intron_variant	MODIFIER	UNC13C	ENSG00000137766	Transcript	ENST00000647821.1	protein_coding	-	4/31	-	-	-	-	-	-	-	rs62010023	A	A/G/T	-	1	-	HGNC	HGNC:23149	-	-	-	A1	-	-	-	-	-	-	-	-	-	-	-	-
rs112210115	17:1229260-1229260	A	upstream_gene_variant	MODIFIER	ABR	ENSG00000159842	Transcript	ENST00000571543.1	protein_coding_CDS_not_defined	-	-	-	-	-	-	-	-	-	rs112210115	C	C/A/T	239	-1	-	HGNC	HGNC:81	-	-	2	-	-	-	-	-	-	1	-	-	-	-	-	-
rs112210115	17:1229260-1229260	T	upstream_gene_variant	MODIFIER	ABR	ENSG00000159842	Transcript	ENST00000571543.1	protein_coding_CDS_not_defined	-	-	-	-	-	-	-	-	-	rs112210115	C	C/A/T	239	-1	-	HGNC	HGNC:81	-	-	2	-	-	-	0.2350	benign	-	1	-	-	-	-	-	-
rs112210115	17:1229260-1229260	A	missense_variant	MODERATE	ABR	ENSG00000159842	Transcript	ENST00000574139.7	protein_coding	1/23	-	-	-	479	371	124	R/L	cGg/cTg	rs112210115	C	C/A/T	-	-1	-	HGNC	HGNC:81	-	-	3	-	tolerated_low_confidence(0.29)	unknown(0)	-	-	-	1	-	-	-	-	-	-
rs112210115	17:1229260-1229260	T	missense_variant	MODERATE	ABR	ENSG00000159842	Transcript	ENST00000574139.7	protein_coding	1/23	-	-	-	479	371	124	R/Q	cGg/cAg	rs112210115	C	C/A/T	-	-1	-	HGNC	HGNC:81	-	-	3	-	tolerated_low_confidence(0.81)	unknown(0)	0.2350	benign	-	1	-	-	-	-	-	-
rs112210115	17:1229260-1229260	A	upstream_gene_variant	MODIFIER	ABR	ENSG00000159842	Transcript	ENST00000575934.5	protein_coding	-	-	-	-	-	-	-	-	-	rs112210115	C	C/A/T	256	-1	cds_end_NF	HGNC	HGNC:81	-	-	3	-	-	-	-	-	-	1	-	-	-	-	-	-
rs112210115	17:1229260-1229260	T	upstream_gene_variant	MODIFIER	ABR	ENSG00000159842	Transcript	ENST00000575934.5	protein_coding	-	-	-	-	-	-	-	-	-	rs112210115	C	C/A/T	256	-1	cds_end_NF	HGNC	HGNC:81	-	-	3	-	-	-	0.2350	benign	-	1	-	-	-	-	-	-
rs112210115	17:1229260-1229260	A	regulatory_region_variant	MODIFIER	-	-	RegulatoryFeature	ENSR00001338869	promoter	-	-	-	-	-	-	-	-	-	rs112210115	C	C/A/T	-	-	-	-	-	-	-	-	-	-	-	-	-	-	1	-	-	-	-	-	-
rs112210115	17:1229260-1229260	T	regulatory_region_variant	MODIFIER	-	-	RegulatoryFeature	ENSR00001338869	promoter	-	-	-	-	-	-	-	-	-	rs112210115	C	C/A/T	-	-	-	-	-	-	-	-	-	-	-	0.2350	benign	-	1	-	-	-	-	-	-
rs8103681	19:11938911-11938911	A	intron_variant	MODIFIER	ZNF700	ENSG00000196757	Transcript	ENST00000254321.10	protein_coding	-	1/3	-	-	-	-	-	-	-	rs8103681	T	T/A/C	-	1	-	HGNC	HGNC:25292	NM_144566.3	-	1	P2	-	-	-	-	-	-	-	-	-	-	-	-
rs8103681	19:11938911-11938911	C	intron_variant	MODIFIER	ZNF700	ENSG00000196757	Transcript	ENST00000254321.10	protein_coding	-	1/3	-	-	-	-	-	-	-	rs8103681	T	T/A/C	-	1	-	HGNC	HGNC:25292	NM_144566.3	-	1	P2	-	-	0.0903	-	-	-	-	-	-	-	-	-
rs8103681	19:11938911-11938911	A	upstream_gene_variant	MODIFIER	-	ENSG00000267274	Transcript	ENST00000586394.1	lncRNA	-	-	-	-	-	-	-	-	-	rs8103681	T	T/A/C	1048	1	-	-	-	-	-	3	-	-	-	-	-	-	-	-	-	-	-	-	-
rs8103681	19:11938911-11938911	C	upstream_gene_variant	MODIFIER	-	ENSG00000267274	Transcript	ENST00000586394.1	lncRNA	-	-	-	-	-	-	-	-	-	rs8103681	T	T/A/C	1048	1	-	-	-	-	-	3	-	-	-	0.0903	-	-	-	-	-	-	-	-	-
rs8103681	19:11938911-11938911	A	intron_variant	MODIFIER	ZNF700	ENSG00000196757	Transcript	ENST00000622593.4	protein_coding	-	1/3	-	-	-	-	-	-	-	rs8103681	T	T/A/C	-	1	-	HGNC	HGNC:25292	-	-	4	A2	-	-	-	-	-	-	-	-	-	-	-	-
rs8103681	19:11938911-11938911	C	intron_variant	MODIFIER	ZNF700	ENSG00000196757	Transcript	ENST00000622593.4	protein_coding	-	1/3	-	-	-	-	-	-	-	rs8103681	T	T/A/C	-	1	-	HGNC	HGNC:25292	-	-	4	A2	-	-	0.0903	-	-	-	-	-	-	-	-	-
rs73547069	19:41163234-41163234	G	intergenic_variant	MODIFIER	-	-	-	-	-	-	-	-	-	-	-	-	-	-	rs73547069	A	A/G	-	-	-	-	-	-	-	-	-	-	-	0.2334	-	-	-	-	-	-	-	-	-
rs4813238	20:16662824-16662824	T	intergenic_variant	MODIFIER	-	-	-	-	-	-	-	-	-	-	-	-	-	-	rs4813238	C	C/T	-	-	-	-	-	-	-	-	-	-	-	0.3411	-	-	-	-	-	-	-	-	-
rs6128186	20:57815529-57815529	T	intergenic_variant	MODIFIER	-	-	-	-	-	-	-	-	-	-	-	-	-	-	rs6128186	C	C/T	-	-	-	-	-	-	-	-	-	-	-	0.3552	-	-	-	-	-	-	-	-	-
rs77762315	3:13567102-13567102	C	intron_variant	MODIFIER	FBLN2	ENSG00000163520	Transcript	ENST00000295760.11	protein_coding	-	1/16	-	-	-	-	-	-	-	rs77762315	T	T/C	-	1	-	HGNC	HGNC:3601	-	-	1	-	-	-	0.0968	-	-	-	-	-	-	-	-	-
rs77762315	3:13567102-13567102	C	intron_variant	MODIFIER	FBLN2	ENSG00000163520	Transcript	ENST00000404922.8	protein_coding	-	1/17	-	-	-	-	-	-	-	rs77762315	T	T/C	-	1	-	HGNC	HGNC:3601	NM_001004019.2	-	5	P1	-	-	0.0968	-	-	-	-	-	-	-	-	-
rs77762315	3:13567102-13567102	C	intron_variant	MODIFIER	FBLN2	ENSG00000163520	Transcript	ENST00000465610.1	protein_coding	-	1/1	-	-	-	-	-	-	-	rs77762315	T	T/C	-	1	cds_end_NF	HGNC	HGNC:3601	-	-	2	-	-	-	0.0968	-	-	-	-	-	-	-	-	-
rs77762315	3:13567102-13567102	C	upstream_gene_variant	MODIFIER	FBLN2	ENSG00000163520	Transcript	ENST00000492059.5	protein_coding	-	-	-	-	-	-	-	-	-	rs77762315	T	T/C	1638	1	-	HGNC	HGNC:3601	-	-	2	P1	-	-	0.0968	-	-	-	-	-	-	-	-	-
rs11130250	3:50470895-50470895	A	intron_variant	MODIFIER	CACNA2D2	ENSG00000007402	Transcript	ENST00000266039.7	protein_coding	-	2/37	-	-	-	-	-	-	-	rs11130250	G	G/A/T	-	-1	-	HGNC	HGNC:1400	-	-	1	A1	-	-	0.2352	-	-	-	-	-	-	-	-	-
rs11130250	3:50470895-50470895	T	intron_variant	MODIFIER	CACNA2D2	ENSG00000007402	Transcript	ENST00000266039.7	protein_coding	-	2/37	-	-	-	-	-	-	-	rs11130250	G	G/A/T	-	-1	-	HGNC	HGNC:1400	-	-	1	A1	-	-	-	-	-	-	-	-	-	-	-	-
rs11130250	3:50470895-50470895	A	intron_variant	MODIFIER	CACNA2D2	ENSG00000007402	Transcript	ENST00000360963.7	protein_coding	-	2/37	-	-	-	-	-	-	-	rs11130250	G	G/A/T	-	-1	-	HGNC	HGNC:1400	-	-	1	-	-	-	0.2352	-	-	-	-	-	-	-	-	-
rs11130250	3:50470895-50470895	T	intron_variant	MODIFIER	CACNA2D2	ENSG00000007402	Transcript	ENST00000360963.7	protein_coding	-	2/37	-	-	-	-	-	-	-	rs11130250	G	G/A/T	-	-1	-	HGNC	HGNC:1400	-	-	1	-	-	-	-	-	-	-	-	-	-	-	-	-
rs11130250	3:50470895-50470895	A	intron_variant	MODIFIER	CACNA2D2	ENSG00000007402	Transcript	ENST00000423994.6	protein_coding	-	2/38	-	-	-	-	-	-	-	rs11130250	G	G/A/T	-	-1	-	HGNC	HGNC:1400	-	-	5	-	-	-	0.2352	-	-	-	-	-	-	-	-	-
rs11130250	3:50470895-50470895	T	intron_variant	MODIFIER	CACNA2D2	ENSG00000007402	Transcript	ENST00000423994.6	protein_coding	-	2/38	-	-	-	-	-	-	-	rs11130250	G	G/A/T	-	-1	-	HGNC	HGNC:1400	-	-	5	-	-	-	-	-	-	-	-	-	-	-	-	-
rs11130250	3:50470895-50470895	A	intron_variant	MODIFIER	CACNA2D2	ENSG00000007402	Transcript	ENST00000424201.7	protein_coding	-	2/37	-	-	-	-	-	-	-	rs11130250	G	G/A/T	-	-1	-	HGNC	HGNC:1400	NM_006030.4	-	1	P4	-	-	0.2352	-	-	-	-	-	-	-	-	-
rs11130250	3:50470895-50470895	T	intron_variant	MODIFIER	CACNA2D2	ENSG00000007402	Transcript	ENST00000424201.7	protein_coding	-	2/37	-	-	-	-	-	-	-	rs11130250	G	G/A/T	-	-1	-	HGNC	HGNC:1400	NM_006030.4	-	1	P4	-	-	-	-	-	-	-	-	-	-	-	-
rs11130250	3:50470895-50470895	A	intron_variant	MODIFIER	CACNA2D2	ENSG00000007402	Transcript	ENST00000429770.5	protein_coding	-	2/37	-	-	-	-	-	-	-	rs11130250	G	G/A/T	-	-1	-	HGNC	HGNC:1400	-	-	5	A1	-	-	0.2352	-	-	-	-	-	-	-	-	-
rs11130250	3:50470895-50470895	T	intron_variant	MODIFIER	CACNA2D2	ENSG00000007402	Transcript	ENST00000429770.5	protein_coding	-	2/37	-	-	-	-	-	-	-	rs11130250	G	G/A/T	-	-1	-	HGNC	HGNC:1400	-	-	5	A1	-	-	-	-	-	-	-	-	-	-	-	-
rs11130250	3:50470895-50470895	A	intron_variant	MODIFIER	CACNA2D2	ENSG00000007402	Transcript	ENST00000479441.1	protein_coding	-	2/38	-	-	-	-	-	-	-	rs11130250	G	G/A/T	-	-1	-	HGNC	HGNC:1400	-	-	1	-	-	-	0.2352	-	-	-	-	-	-	-	-	-
rs11130250	3:50470895-50470895	T	intron_variant	MODIFIER	CACNA2D2	ENSG00000007402	Transcript	ENST00000479441.1	protein_coding	-	2/38	-	-	-	-	-	-	-	rs11130250	G	G/A/T	-	-1	-	HGNC	HGNC:1400	-	-	1	-	-	-	-	-	-	-	-	-	-	-	-	-
rs11130250	3:50470895-50470895	A	intron_variant,non_coding_transcript_variant	MODIFIER	CACNA2D2	ENSG00000007402	Transcript	ENST00000487413.1	protein_coding_CDS_not_defined	-	2/3	-	-	-	-	-	-	-	rs11130250	G	G/A/T	-	-1	-	HGNC	HGNC:1400	-	-	5	-	-	-	0.2352	-	-	-	-	-	-	-	-	-
rs11130250	3:50470895-50470895	T	intron_variant,non_coding_transcript_variant	MODIFIER	CACNA2D2	ENSG00000007402	Transcript	ENST00000487413.1	protein_coding_CDS_not_defined	-	2/3	-	-	-	-	-	-	-	rs11130250	G	G/A/T	-	-1	-	HGNC	HGNC:1400	-	-	5	-	-	-	-	-	-	-	-	-	-	-	-	-
rs256824	5:156506850-156506850	T	intron_variant	MODIFIER	SGCD	ENSG00000170624	Transcript	ENST00000337851.9	protein_coding	-	3/8	-	-	-	-	-	-	-	rs256824	C	C/T	-	1	-	HGNC	HGNC:10807	NM_000337.6	-	1	P4	-	-	0.2911	-	-	-	-	-	-	-	-	-
rs256824	5:156506850-156506850	T	intron_variant	MODIFIER	SGCD	ENSG00000170624	Transcript	ENST00000435422.7	protein_coding	-	2/7	-	-	-	-	-	-	-	rs256824	C	C/T	-	1	-	HGNC	HGNC:10807	-	-	1	A1	-	-	0.2911	-	-	-	-	-	-	-	-	-
rs256824	5:156506850-156506850	T	intron_variant	MODIFIER	SGCD	ENSG00000170624	Transcript	ENST00000517913.5	protein_coding	-	5/9	-	-	-	-	-	-	-	rs256824	C	C/T	-	1	-	HGNC	HGNC:10807	-	-	5	-	-	-	0.2911	-	-	-	-	-	-	-	-	-
rs256824	5:156506850-156506850	T	intron_variant,NMD_transcript_variant	MODIFIER	SGCD	ENSG00000170624	Transcript	ENST00000524347.2	nonsense_mediated_decay	-	4/5	-	-	-	-	-	-	-	rs256824	C	C/T	-	1	-	HGNC	HGNC:10807	-	-	5	-	-	-	0.2911	-	-	-	-	-	-	-	-	-
rs58811680	6:151182451-151182451	A	intron_variant,non_coding_transcript_variant	MODIFIER	-	ENSG00000223598	Transcript	ENST00000415477.1	lncRNA	-	1/4	-	-	-	-	-	-	-	rs58811680	T	T/A	-	-1	-	-	-	-	-	5	-	-	-	0.1106	-	-	-	-	-	-	-	-	-
