# Supplementary material for: Unveiling the Relationship Between Oral Microbiota and Alzheimer's Disease: A Genetic Instrumental Variable Analysis via Mendelian Randomization
Source: Brain Behav. 2025 Aug 4;15(8):e70753. doi: 10.1002/brb3.70753 (PMC12321961; doi:10.1002/brb3.70753)
Supplement: Supplementary file 1 — Supplementary Information [file BRB3-15-e70753-s006.zip › SNP转基因LZC/Finn-b_tongue.txt]

#Uploaded_variation	Location	Allele	Consequence	IMPACT	SYMBOL	Gene	Feature_type	Feature	BIOTYPE	EXON	INTRON	HGVSc	HGVSp	cDNA_position	CDS_position	Protein_position	Amino_acids	Codons	Existing_variation	REF_ALLELE	UPLOADED_ALLELE	DISTANCE	STRAND	FLAGS	SYMBOL_SOURCE	HGNC_ID	MANE_SELECT	MANE_PLUS_CLINICAL	TSL	APPRIS	SIFT	PolyPhen	AF	CLIN_SIG	SOMATIC	PHENO	PUBMED	MOTIF_NAME	MOTIF_POS	HIGH_INF_POS	MOTIF_SCORE_CHANGE	TRANSCRIPTION_FACTORS
rs58788554	15:70184024-70184024	A	intergenic_variant	MODIFIER	-	-	-	-	-	-	-	-	-	-	-	-	-	-	rs58788554	G	G/A	-	-	-	-	-	-	-	-	-	-	-	0.2430	-	-	-	-	-	-	-	-	-
rs79757191	3:196868408-196868408	C	intron_variant	MODIFIER	SENP5	ENSG00000119231	Transcript	ENST00000323460.10	protein_coding	-	1/9	-	-	-	-	-	-	-	rs79757191	G	G/C	-	1	-	HGNC	HGNC:28407	NM_152699.5	-	1	P1	-	-	0.0647	-	-	-	-	-	-	-	-	-
rs79757191	3:196868408-196868408	C	intron_variant	MODIFIER	SENP5	ENSG00000119231	Transcript	ENST00000419026.5	protein_coding	-	1/8	-	-	-	-	-	-	-	rs79757191	G	G/C	-	1	-	HGNC	HGNC:28407	-	-	3	-	-	-	0.0647	-	-	-	-	-	-	-	-	-
rs79757191	3:196868408-196868408	C	intron_variant	MODIFIER	SENP5	ENSG00000119231	Transcript	ENST00000445299.6	protein_coding	-	1/8	-	-	-	-	-	-	-	rs79757191	G	G/C	-	1	-	HGNC	HGNC:28407	-	-	2	-	-	-	0.0647	-	-	-	-	-	-	-	-	-
rs79757191	3:196868408-196868408	C	upstream_gene_variant	MODIFIER	-	ENSG00000289446	Transcript	ENST00000692904.1	lncRNA	-	-	-	-	-	-	-	-	-	rs79757191	G	G/C	607	-1	-	-	-	-	-	-	-	-	-	0.0647	-	-	-	-	-	-	-	-	-
rs79757191	3:196868408-196868408	C	regulatory_region_variant	MODIFIER	-	-	RegulatoryFeature	ENSR00001375516	open_chromatin_region	-	-	-	-	-	-	-	-	-	rs79757191	G	G/C	-	-	-	-	-	-	-	-	-	-	-	0.0647	-	-	-	-	-	-	-	-	-
rs79757191	3:196868408-196868408	C	TF_binding_site_variant	MODIFIER	-	-	MotifFeature	ENSM00524154398	-	-	-	-	-	-	-	-	-	-	rs79757191	G	G/C	-	1	-	-	-	-	-	-	-	-	-	0.0647	-	-	-	-	ENSPFM0614	5	N	-0.059	YY2,YY1
rs2973568	5:73849020-73849020	G	synonymous_variant	LOW	ARHGEF28	ENSG00000214944	Transcript	ENST00000296794.10	protein_coding	13/35	-	-	-	1856	1680	560	S	tcA/tcG	rs2973568,COSV55249148	A	A/G	-	1	-	HGNC	HGNC:30322	-	-	5	-	-	-	0.6763	benign	0,1	1,1	25741868,34821391	-	-	-	-	-
rs2973568	5:73849020-73849020	G	synonymous_variant	LOW	ARHGEF28	ENSG00000214944	Transcript	ENST00000296799.8	protein_coding	5/28	-	-	-	812	741	247	S	tcA/tcG	rs2973568,COSV55249148	A	A/G	-	1	-	HGNC	HGNC:30322	-	-	2	P1	-	-	0.6763	benign	0,1	1,1	25741868,34821391	-	-	-	-	-
rs2973568	5:73849020-73849020	G	synonymous_variant	LOW	ARHGEF28	ENSG00000214944	Transcript	ENST00000426542.6	protein_coding	12/35	-	-	-	1700	1680	560	S	tcA/tcG	rs2973568,COSV55249148	A	A/G	-	1	-	HGNC	HGNC:30322	-	-	1	-	-	-	0.6763	benign	0,1	1,1	25741868,34821391	-	-	-	-	-
rs2973568	5:73849020-73849020	G	synonymous_variant	LOW	ARHGEF28	ENSG00000214944	Transcript	ENST00000437974.5	protein_coding	12/36	-	-	-	1700	1680	560	S	tcA/tcG	rs2973568,COSV55249148	A	A/G	-	1	-	HGNC	HGNC:30322	-	-	1	-	-	-	0.6763	benign	0,1	1,1	25741868,34821391	-	-	-	-	-
rs2973568	5:73849020-73849020	G	synonymous_variant	LOW	ARHGEF28	ENSG00000214944	Transcript	ENST00000513042.7	protein_coding	13/36	-	-	-	1818	1680	560	S	tcA/tcG	rs2973568,COSV55249148	A	A/G	-	1	-	HGNC	HGNC:30322	NM_001177693.2	-	5	-	-	-	0.6763	benign	0,1	1,1	25741868,34821391	-	-	-	-	-
rs2973568	5:73849020-73849020	G	non_coding_transcript_exon_variant	MODIFIER	ARHGEF28	ENSG00000214944	Transcript	ENST00000513841.1	protein_coding_CDS_not_defined	4/4	-	-	-	706	-	-	-	-	rs2973568,COSV55249148	A	A/G	-	1	-	HGNC	HGNC:30322	-	-	3	-	-	-	0.6763	benign	0,1	1,1	25741868,34821391	-	-	-	-	-
rs2973568	5:73849020-73849020	G	synonymous_variant	LOW	ARHGEF28	ENSG00000214944	Transcript	ENST00000545377.5	protein_coding	13/37	-	-	-	1856	1680	560	S	tcA/tcG	rs2973568,COSV55249148	A	A/G	-	1	-	HGNC	HGNC:30322	-	-	5	-	-	-	0.6763	benign	0,1	1,1	25741868,34821391	-	-	-	-	-
rs117625327	5:155382831-155382831	A	intergenic_variant	MODIFIER	-	-	-	-	-	-	-	-	-	-	-	-	-	-	rs117625327	G	G/A	-	-	-	-	-	-	-	-	-	-	-	0.0619	-	-	-	-	-	-	-	-	-
rs59426327	8:82737816-82737816	C	intron_variant,non_coding_transcript_variant	MODIFIER	-	ENSG00000254394	Transcript	ENST00000658531.1	lncRNA	-	3/3	-	-	-	-	-	-	-	rs59426327	T	T/C	-	1	-	-	-	-	-	-	-	-	-	0.0719	-	-	-	-	-	-	-	-	-
rs59426327	8:82737816-82737816	C	intron_variant,non_coding_transcript_variant	MODIFIER	-	ENSG00000254394	Transcript	ENST00000663058.1	lncRNA	-	6/7	-	-	-	-	-	-	-	rs59426327	T	T/C	-	1	-	-	-	-	-	-	-	-	-	0.0719	-	-	-	-	-	-	-	-	-
