# Supplementary material for: Unveiling the Relationship Between Oral Microbiota and Alzheimer's Disease: A Genetic Instrumental Variable Analysis via Mendelian Randomization
Source: Brain Behav. 2025 Aug 4;15(8):e70753. doi: 10.1002/brb3.70753 (PMC12321961; doi:10.1002/brb3.70753)
Supplement: Supplementary file 1 — Supplementary Information [file BRB3-15-e70753-s006.zip › SNP转基因LZC/ieu_saliva.txt]

#Uploaded_variation	Location	Allele	Consequence	IMPACT	SYMBOL	Gene	Feature_type	Feature	BIOTYPE	EXON	INTRON	HGVSc	HGVSp	cDNA_position	CDS_position	Protein_position	Amino_acids	Codons	Existing_variation	REF_ALLELE	UPLOADED_ALLELE	DISTANCE	STRAND	FLAGS	SYMBOL_SOURCE	HGNC_ID	MANE_SELECT	MANE_PLUS_CLINICAL	TSL	APPRIS	SIFT	PolyPhen	AF	CLIN_SIG	SOMATIC	PHENO	PUBMED	MOTIF_NAME	MOTIF_POS	HIGH_INF_POS	MOTIF_SCORE_CHANGE	TRANSCRIPTION_FACTORS
rs2017006	1:11614143-11614143	A	downstream_gene_variant	MODIFIER	LINC01647	ENSG00000235643	Transcript	ENST00000453135.2	lncRNA	-	-	-	-	-	-	-	-	-	rs2017006	G	G/A	785	1	-	HGNC	HGNC:52434	-	-	1	-	-	-	0.4694	-	-	-	-	-	-	-	-	-
rs35970964	1:21929261-21929261	G	intron_variant	MODIFIER	HSPG2	ENSG00000142798	Transcript	ENST00000374695.8	protein_coding	-	1/96	-	-	-	-	-	-	-	rs35970964	C	C/G/T	-	-1	-	HGNC	HGNC:5273	NM_005529.7	-	1	P1	-	-	-	-	-	-	-	-	-	-	-	-
rs35970964	1:21929261-21929261	T	intron_variant	MODIFIER	HSPG2	ENSG00000142798	Transcript	ENST00000374695.8	protein_coding	-	1/96	-	-	-	-	-	-	-	rs35970964	C	C/G/T	-	-1	-	HGNC	HGNC:5273	NM_005529.7	-	1	P1	-	-	0.2282	-	-	-	-	-	-	-	-	-
rs35970964	1:21929261-21929261	G	regulatory_region_variant	MODIFIER	-	-	RegulatoryFeature	ENSR00001297183	open_chromatin_region	-	-	-	-	-	-	-	-	-	rs35970964	C	C/G/T	-	-	-	-	-	-	-	-	-	-	-	-	-	-	-	-	-	-	-	-	-
rs35970964	1:21929261-21929261	T	regulatory_region_variant	MODIFIER	-	-	RegulatoryFeature	ENSR00001297183	open_chromatin_region	-	-	-	-	-	-	-	-	-	rs35970964	C	C/G/T	-	-	-	-	-	-	-	-	-	-	-	0.2282	-	-	-	-	-	-	-	-	-
rs138993394	1:48192515-48192515	A	intron_variant,non_coding_transcript_variant	MODIFIER	-	ENSG00000223720	Transcript	ENST00000431986.2	lncRNA	-	1/4	-	-	-	-	-	-	-	rs138993394	G	G/A/C	-	1	-	-	-	-	-	3	-	-	-	0.6863	-	-	-	-	-	-	-	-	-
rs138993394	1:48192515-48192515	C	intron_variant,non_coding_transcript_variant	MODIFIER	-	ENSG00000223720	Transcript	ENST00000431986.2	lncRNA	-	1/4	-	-	-	-	-	-	-	rs138993394	G	G/A/C	-	1	-	-	-	-	-	3	-	-	-	-	-	-	-	-	-	-	-	-	-
rs1629126	1:53099456-53099456	T	intron_variant	MODIFIER	SLC1A7	ENSG00000162383	Transcript	ENST00000371494.9	protein_coding	-	5/10	-	-	-	-	-	-	-	rs1629126	C	C/T	-	-1	-	HGNC	HGNC:10945	NM_006671.6	-	1	P1	-	-	0.2496	-	-	-	-	-	-	-	-	-
rs1629126	1:53099456-53099456	T	intron_variant	MODIFIER	SLC1A7	ENSG00000162383	Transcript	ENST00000611397.5	protein_coding	-	4/9	-	-	-	-	-	-	-	rs1629126	C	C/T	-	-1	-	HGNC	HGNC:10945	-	-	1	-	-	-	0.2496	-	-	-	-	-	-	-	-	-
rs1629126	1:53099456-53099456	T	intron_variant,NMD_transcript_variant	MODIFIER	SLC1A7	ENSG00000162383	Transcript	ENST00000620288.4	nonsense_mediated_decay	-	5/7	-	-	-	-	-	-	-	rs1629126	C	C/T	-	-1	-	HGNC	HGNC:10945	-	-	1	-	-	-	0.2496	-	-	-	-	-	-	-	-	-
rs1629126	1:53099456-53099456	T	intron_variant	MODIFIER	SLC1A7	ENSG00000162383	Transcript	ENST00000620347.5	protein_coding	-	5/10	-	-	-	-	-	-	-	rs1629126	C	C/T	-	-1	-	HGNC	HGNC:10945	-	-	1	-	-	-	0.2496	-	-	-	-	-	-	-	-	-
rs1629126	1:53099456-53099456	T	intron_variant,NMD_transcript_variant	MODIFIER	SLC1A7	ENSG00000162383	Transcript	ENST00000649098.1	nonsense_mediated_decay	-	5/10	-	-	-	-	-	-	-	rs1629126	C	C/T	-	-1	-	HGNC	HGNC:10945	-	-	-	-	-	-	0.2496	-	-	-	-	-	-	-	-	-
rs76226388	1:96164396-96164396	G	TF_binding_site_variant	MODIFIER	-	-	MotifFeature	ENSM00211234763	-	-	-	-	-	-	-	-	-	-	rs76226388	A	A/G/T	-	1	-	-	-	-	-	-	-	-	-	-	-	-	-	-	ENSPFM0537	18	N	-0.007	TEAD4::EOMES
rs76226388	1:96164396-96164396	T	TF_binding_site_variant	MODIFIER	-	-	MotifFeature	ENSM00211234763	-	-	-	-	-	-	-	-	-	-	rs76226388	A	A/G/T	-	1	-	-	-	-	-	-	-	-	-	0.1160	-	-	-	-	ENSPFM0537	18	N	-0.025	TEAD4::EOMES
rs76226388	1:96164396-96164396	G	intergenic_variant	MODIFIER	-	-	-	-	-	-	-	-	-	-	-	-	-	-	rs76226388	A	A/G/T	-	-	-	-	-	-	-	-	-	-	-	-	-	-	-	-	-	-	-	-	-
rs76226388	1:96164396-96164396	T	intergenic_variant	MODIFIER	-	-	-	-	-	-	-	-	-	-	-	-	-	-	rs76226388	A	A/G/T	-	-	-	-	-	-	-	-	-	-	-	0.1160	-	-	-	-	-	-	-	-	-
rs1411017	1:101237693-101237693	A	intron_variant	MODIFIER	S1PR1	ENSG00000170989	Transcript	ENST00000305352.7	protein_coding	-	1/1	-	-	-	-	-	-	-	rs1411017	T	T/A/C	-	1	-	HGNC	HGNC:3165	NM_001400.5	-	1	P1	-	-	-	-	-	1	20624651,32888494	-	-	-	-	-
rs1411017	1:101237693-101237693	C	intron_variant	MODIFIER	S1PR1	ENSG00000170989	Transcript	ENST00000305352.7	protein_coding	-	1/1	-	-	-	-	-	-	-	rs1411017	T	T/A/C	-	1	-	HGNC	HGNC:3165	NM_001400.5	-	1	P1	-	-	0.1534	-	-	1	20624651,32888494	-	-	-	-	-
rs1411017	1:101237693-101237693	A	upstream_gene_variant	MODIFIER	S1PR1-DT	ENSG00000225938	Transcript	ENST00000432195.2	lncRNA	-	-	-	-	-	-	-	-	-	rs1411017	T	T/A/C	1069	-1	-	HGNC	HGNC:55842	-	-	2	-	-	-	-	-	-	1	20624651,32888494	-	-	-	-	-
rs1411017	1:101237693-101237693	C	upstream_gene_variant	MODIFIER	S1PR1-DT	ENSG00000225938	Transcript	ENST00000432195.2	lncRNA	-	-	-	-	-	-	-	-	-	rs1411017	T	T/A/C	1069	-1	-	HGNC	HGNC:55842	-	-	2	-	-	-	0.1534	-	-	1	20624651,32888494	-	-	-	-	-
rs1411017	1:101237693-101237693	A	upstream_gene_variant	MODIFIER	S1PR1	ENSG00000170989	Transcript	ENST00000475289.2	protein_coding	-	-	-	-	-	-	-	-	-	rs1411017	T	T/A/C	397	1	-	HGNC	HGNC:3165	-	-	3	P1	-	-	-	-	-	1	20624651,32888494	-	-	-	-	-
rs1411017	1:101237693-101237693	C	upstream_gene_variant	MODIFIER	S1PR1	ENSG00000170989	Transcript	ENST00000475289.2	protein_coding	-	-	-	-	-	-	-	-	-	rs1411017	T	T/A/C	397	1	-	HGNC	HGNC:3165	-	-	3	P1	-	-	0.1534	-	-	1	20624651,32888494	-	-	-	-	-
rs1411017	1:101237693-101237693	A	intron_variant	MODIFIER	S1PR1	ENSG00000170989	Transcript	ENST00000475821.2	protein_coding	-	1/1	-	-	-	-	-	-	-	rs1411017	T	T/A/C	-	1	cds_end_NF	HGNC	HGNC:3165	-	-	2	-	-	-	-	-	-	1	20624651,32888494	-	-	-	-	-
rs1411017	1:101237693-101237693	C	intron_variant	MODIFIER	S1PR1	ENSG00000170989	Transcript	ENST00000475821.2	protein_coding	-	1/1	-	-	-	-	-	-	-	rs1411017	T	T/A/C	-	1	cds_end_NF	HGNC	HGNC:3165	-	-	2	-	-	-	0.1534	-	-	1	20624651,32888494	-	-	-	-	-
rs1411017	1:101237693-101237693	A	intron_variant,non_coding_transcript_variant	MODIFIER	S1PR1	ENSG00000170989	Transcript	ENST00000561748.2	protein_coding_CDS_not_defined	-	1/2	-	-	-	-	-	-	-	rs1411017	T	T/A/C	-	1	-	HGNC	HGNC:3165	-	-	-	-	-	-	-	-	-	1	20624651,32888494	-	-	-	-	-
rs1411017	1:101237693-101237693	C	intron_variant,non_coding_transcript_variant	MODIFIER	S1PR1	ENSG00000170989	Transcript	ENST00000561748.2	protein_coding_CDS_not_defined	-	1/2	-	-	-	-	-	-	-	rs1411017	T	T/A/C	-	1	-	HGNC	HGNC:3165	-	-	-	-	-	-	0.1534	-	-	1	20624651,32888494	-	-	-	-	-
rs1411017	1:101237693-101237693	A	upstream_gene_variant	MODIFIER	S1PR1	ENSG00000170989	Transcript	ENST00000648480.1	protein_coding	-	-	-	-	-	-	-	-	-	rs1411017	T	T/A/C	642	1	-	HGNC	HGNC:3165	-	-	-	P1	-	-	-	-	-	1	20624651,32888494	-	-	-	-	-
rs1411017	1:101237693-101237693	C	upstream_gene_variant	MODIFIER	S1PR1	ENSG00000170989	Transcript	ENST00000648480.1	protein_coding	-	-	-	-	-	-	-	-	-	rs1411017	T	T/A/C	642	1	-	HGNC	HGNC:3165	-	-	-	P1	-	-	0.1534	-	-	1	20624651,32888494	-	-	-	-	-
rs1411017	1:101237693-101237693	A	5_prime_UTR_variant	MODIFIER	S1PR1	ENSG00000170989	Transcript	ENST00000649383.1	protein_coding	1/2	-	-	-	196	-	-	-	-	rs1411017	T	T/A/C	-	1	-	HGNC	HGNC:3165	-	-	-	P1	-	-	-	-	-	1	20624651,32888494	-	-	-	-	-
rs1411017	1:101237693-101237693	C	5_prime_UTR_variant	MODIFIER	S1PR1	ENSG00000170989	Transcript	ENST00000649383.1	protein_coding	1/2	-	-	-	196	-	-	-	-	rs1411017	T	T/A/C	-	1	-	HGNC	HGNC:3165	-	-	-	P1	-	-	0.1534	-	-	1	20624651,32888494	-	-	-	-	-
rs1411017	1:101237693-101237693	A	upstream_gene_variant	MODIFIER	S1PR1-DT	ENSG00000225938	Transcript	ENST00000686331.2	lncRNA	-	-	-	-	-	-	-	-	-	rs1411017	T	T/A/C	1069	-1	-	HGNC	HGNC:55842	-	-	-	-	-	-	-	-	-	1	20624651,32888494	-	-	-	-	-
rs1411017	1:101237693-101237693	C	upstream_gene_variant	MODIFIER	S1PR1-DT	ENSG00000225938	Transcript	ENST00000686331.2	lncRNA	-	-	-	-	-	-	-	-	-	rs1411017	T	T/A/C	1069	-1	-	HGNC	HGNC:55842	-	-	-	-	-	-	0.1534	-	-	1	20624651,32888494	-	-	-	-	-
rs1411017	1:101237693-101237693	A	regulatory_region_variant	MODIFIER	-	-	RegulatoryFeature	ENSR00001300779	promoter	-	-	-	-	-	-	-	-	-	rs1411017	T	T/A/C	-	-	-	-	-	-	-	-	-	-	-	-	-	-	1	20624651,32888494	-	-	-	-	-
rs1411017	1:101237693-101237693	C	regulatory_region_variant	MODIFIER	-	-	RegulatoryFeature	ENSR00001300779	promoter	-	-	-	-	-	-	-	-	-	rs1411017	T	T/A/C	-	-	-	-	-	-	-	-	-	-	-	0.1534	-	-	1	20624651,32888494	-	-	-	-	-
rs74486377	1:103780382-103780382	C	intergenic_variant	MODIFIER	-	-	-	-	-	-	-	-	-	-	-	-	-	-	rs74486377	A	A/C	-	-	-	-	-	-	-	-	-	-	-	0.0238	-	-	-	-	-	-	-	-	-
rs12024238	1:104018901-104018901	G	intergenic_variant	MODIFIER	-	-	-	-	-	-	-	-	-	-	-	-	-	-	rs12024238	C	C/G/T	-	-	-	-	-	-	-	-	-	-	-	-	-	-	-	-	-	-	-	-	-
rs12024238	1:104018901-104018901	T	intergenic_variant	MODIFIER	-	-	-	-	-	-	-	-	-	-	-	-	-	-	rs12024238	C	C/G/T	-	-	-	-	-	-	-	-	-	-	-	0.0763	-	-	-	-	-	-	-	-	-
rs687699	1:111130615-111130615	G	intron_variant	MODIFIER	DRAM2	ENSG00000156171	Transcript	ENST00000286692.8	protein_coding	-	3/8	-	-	-	-	-	-	-	rs687699	A	A/G	-	-1	-	HGNC	HGNC:28769	-	-	1	P1	-	-	0.4441	-	-	-	-	-	-	-	-	-
rs687699	1:111130615-111130615	G	upstream_gene_variant	MODIFIER	DRAM2	ENSG00000156171	Transcript	ENST00000461449.5	protein_coding_CDS_not_defined	-	-	-	-	-	-	-	-	-	rs687699	A	A/G	2588	-1	-	HGNC	HGNC:28769	-	-	3	-	-	-	0.4441	-	-	-	-	-	-	-	-	-
rs687699	1:111130615-111130615	G	intron_variant,non_coding_transcript_variant	MODIFIER	DRAM2	ENSG00000156171	Transcript	ENST00000463682.1	protein_coding_CDS_not_defined	-	4/5	-	-	-	-	-	-	-	rs687699	A	A/G	-	-1	-	HGNC	HGNC:28769	-	-	3	-	-	-	0.4441	-	-	-	-	-	-	-	-	-
rs687699	1:111130615-111130615	G	intron_variant,non_coding_transcript_variant	MODIFIER	DRAM2	ENSG00000156171	Transcript	ENST00000480600.6	protein_coding_CDS_not_defined	-	4/5	-	-	-	-	-	-	-	rs687699	A	A/G	-	-1	-	HGNC	HGNC:28769	-	-	5	-	-	-	0.4441	-	-	-	-	-	-	-	-	-
rs687699	1:111130615-111130615	G	intron_variant	MODIFIER	DRAM2	ENSG00000156171	Transcript	ENST00000484310.6	protein_coding	-	4/9	-	-	-	-	-	-	-	rs687699	A	A/G	-	-1	-	HGNC	HGNC:28769	NM_001349884.2	-	1	P1	-	-	0.4441	-	-	-	-	-	-	-	-	-
rs687699	1:111130615-111130615	G	intron_variant,non_coding_transcript_variant	MODIFIER	DRAM2	ENSG00000156171	Transcript	ENST00000490780.5	protein_coding_CDS_not_defined	-	4/5	-	-	-	-	-	-	-	rs687699	A	A/G	-	-1	-	HGNC	HGNC:28769	-	-	2	-	-	-	0.4441	-	-	-	-	-	-	-	-	-
rs687699	1:111130615-111130615	G	intron_variant,NMD_transcript_variant	MODIFIER	DRAM2	ENSG00000156171	Transcript	ENST00000496430.6	nonsense_mediated_decay	-	3/8	-	-	-	-	-	-	-	rs687699	A	A/G	-	-1	-	HGNC	HGNC:28769	-	-	5	-	-	-	0.4441	-	-	-	-	-	-	-	-	-
rs687699	1:111130615-111130615	G	intron_variant	MODIFIER	DRAM2	ENSG00000156171	Transcript	ENST00000539140.6	protein_coding	-	3/8	-	-	-	-	-	-	-	rs687699	A	A/G	-	-1	-	HGNC	HGNC:28769	-	-	1	P1	-	-	0.4441	-	-	-	-	-	-	-	-	-
rs687699	1:111130615-111130615	G	regulatory_region_variant	MODIFIER	-	-	RegulatoryFeature	ENSR00000929072	open_chromatin_region	-	-	-	-	-	-	-	-	-	rs687699	A	A/G	-	-	-	-	-	-	-	-	-	-	-	0.4441	-	-	-	-	-	-	-	-	-
rs6428705	1:117631537-117631537	T	downstream_gene_variant	MODIFIER	TENT5C	ENSG00000183508	Transcript	ENST00000369448.4	protein_coding	-	-	-	-	-	-	-	-	-	rs6428705	C	C/T	3148	1	-	HGNC	HGNC:24712	NM_017709.4	-	1	P1	-	-	0.2366	-	-	-	-	-	-	-	-	-
rs6428705	1:117631537-117631537	T	regulatory_region_variant	MODIFIER	-	-	RegulatoryFeature	ENSR00000370273	enhancer	-	-	-	-	-	-	-	-	-	rs6428705	C	C/T	-	-	-	-	-	-	-	-	-	-	-	0.2366	-	-	-	-	-	-	-	-	-
rs6428705	1:117631537-117631537	T	regulatory_region_variant	MODIFIER	-	-	RegulatoryFeature	ENSR00001170978	CTCF_binding_site	-	-	-	-	-	-	-	-	-	rs6428705	C	C/T	-	-	-	-	-	-	-	-	-	-	-	0.2366	-	-	-	-	-	-	-	-	-
rs55923345	1:194015744-194015744	A	intron_variant,non_coding_transcript_variant	MODIFIER	-	ENSG00000227240	Transcript	ENST00000656143.1	lncRNA	-	4/5	-	-	-	-	-	-	-	rs55923345	G	G/A/C	-	1	-	-	-	-	-	-	-	-	-	-	-	-	-	-	-	-	-	-	-
rs55923345	1:194015744-194015744	C	intron_variant,non_coding_transcript_variant	MODIFIER	-	ENSG00000227240	Transcript	ENST00000656143.1	lncRNA	-	4/5	-	-	-	-	-	-	-	rs55923345	G	G/A/C	-	1	-	-	-	-	-	-	-	-	-	0.1028	-	-	-	-	-	-	-	-	-
rs7520483	1:217431435-217431435	A	intron_variant	MODIFIER	GPATCH2	ENSG00000092978	Transcript	ENST00000366935.8	protein_coding	-	9/9	-	-	-	-	-	-	-	rs7520483,COSV65133681	G	G/A/C/T	-	-1	-	HGNC	HGNC:25499	NM_018040.5	-	2	P1	-	-	0.2558	-	0,1	0,1	-	-	-	-	-	-
rs7520483	1:217431435-217431435	C	intron_variant	MODIFIER	GPATCH2	ENSG00000092978	Transcript	ENST00000366935.8	protein_coding	-	9/9	-	-	-	-	-	-	-	rs7520483,COSV65133681	G	G/A/C/T	-	-1	-	HGNC	HGNC:25499	NM_018040.5	-	2	P1	-	-	-	-	0,1	0,1	-	-	-	-	-	-
rs7520483	1:217431435-217431435	T	intron_variant	MODIFIER	GPATCH2	ENSG00000092978	Transcript	ENST00000366935.8	protein_coding	-	9/9	-	-	-	-	-	-	-	rs7520483,COSV65133681	G	G/A/C/T	-	-1	-	HGNC	HGNC:25499	NM_018040.5	-	2	P1	-	-	-	-	0,1	0,1	-	-	-	-	-	-
rs7520483	1:217431435-217431435	A	regulatory_region_variant	MODIFIER	-	-	RegulatoryFeature	ENSR00000386710	enhancer	-	-	-	-	-	-	-	-	-	rs7520483,COSV65133681	G	G/A/C/T	-	-	-	-	-	-	-	-	-	-	-	0.2558	-	0,1	0,1	-	-	-	-	-	-
rs7520483	1:217431435-217431435	C	regulatory_region_variant	MODIFIER	-	-	RegulatoryFeature	ENSR00000386710	enhancer	-	-	-	-	-	-	-	-	-	rs7520483,COSV65133681	G	G/A/C/T	-	-	-	-	-	-	-	-	-	-	-	-	-	0,1	0,1	-	-	-	-	-	-
rs7520483	1:217431435-217431435	T	regulatory_region_variant	MODIFIER	-	-	RegulatoryFeature	ENSR00000386710	enhancer	-	-	-	-	-	-	-	-	-	rs7520483,COSV65133681	G	G/A/C/T	-	-	-	-	-	-	-	-	-	-	-	-	-	0,1	0,1	-	-	-	-	-	-
rs60464138	1:244901978-244901978	A	intergenic_variant	MODIFIER	-	-	-	-	-	-	-	-	-	-	-	-	-	-	rs60464138	G	G/A	-	-	-	-	-	-	-	-	-	-	-	0.1038	-	-	-	-	-	-	-	-	-
rs12026394	1:245945050-245945050	A	intron_variant,non_coding_transcript_variant	MODIFIER	SMYD3	ENSG00000185420	Transcript	ENST00000366517.5	protein_coding_CDS_not_defined	-	2/8	-	-	-	-	-	-	-	rs12026394	G	G/A/C/T	-	-1	-	HGNC	HGNC:15513	-	-	1	-	-	-	0.1392	-	-	-	-	-	-	-	-	-
rs12026394	1:245945050-245945050	C	intron_variant,non_coding_transcript_variant	MODIFIER	SMYD3	ENSG00000185420	Transcript	ENST00000366517.5	protein_coding_CDS_not_defined	-	2/8	-	-	-	-	-	-	-	rs12026394	G	G/A/C/T	-	-1	-	HGNC	HGNC:15513	-	-	1	-	-	-	-	-	-	-	-	-	-	-	-	-
rs12026394	1:245945050-245945050	T	intron_variant,non_coding_transcript_variant	MODIFIER	SMYD3	ENSG00000185420	Transcript	ENST00000366517.5	protein_coding_CDS_not_defined	-	2/8	-	-	-	-	-	-	-	rs12026394	G	G/A/C/T	-	-1	-	HGNC	HGNC:15513	-	-	1	-	-	-	-	-	-	-	-	-	-	-	-	-
rs12026394	1:245945050-245945050	A	intron_variant	MODIFIER	SMYD3	ENSG00000185420	Transcript	ENST00000391836.3	protein_coding	-	2/6	-	-	-	-	-	-	-	rs12026394	G	G/A/C/T	-	-1	cds_end_NF	HGNC	HGNC:15513	-	-	5	-	-	-	0.1392	-	-	-	-	-	-	-	-	-
rs12026394	1:245945050-245945050	C	intron_variant	MODIFIER	SMYD3	ENSG00000185420	Transcript	ENST00000391836.3	protein_coding	-	2/6	-	-	-	-	-	-	-	rs12026394	G	G/A/C/T	-	-1	cds_end_NF	HGNC	HGNC:15513	-	-	5	-	-	-	-	-	-	-	-	-	-	-	-	-
rs12026394	1:245945050-245945050	T	intron_variant	MODIFIER	SMYD3	ENSG00000185420	Transcript	ENST00000391836.3	protein_coding	-	2/6	-	-	-	-	-	-	-	rs12026394	G	G/A/C/T	-	-1	cds_end_NF	HGNC	HGNC:15513	-	-	5	-	-	-	-	-	-	-	-	-	-	-	-	-
rs12026394	1:245945050-245945050	A	intron_variant	MODIFIER	SMYD3	ENSG00000185420	Transcript	ENST00000453676.5	protein_coding	-	5/5	-	-	-	-	-	-	-	rs12026394	G	G/A/C/T	-	-1	cds_end_NF	HGNC	HGNC:15513	-	-	4	-	-	-	0.1392	-	-	-	-	-	-	-	-	-
rs12026394	1:245945050-245945050	C	intron_variant	MODIFIER	SMYD3	ENSG00000185420	Transcript	ENST00000453676.5	protein_coding	-	5/5	-	-	-	-	-	-	-	rs12026394	G	G/A/C/T	-	-1	cds_end_NF	HGNC	HGNC:15513	-	-	4	-	-	-	-	-	-	-	-	-	-	-	-	-
rs12026394	1:245945050-245945050	T	intron_variant	MODIFIER	SMYD3	ENSG00000185420	Transcript	ENST00000453676.5	protein_coding	-	5/5	-	-	-	-	-	-	-	rs12026394	G	G/A/C/T	-	-1	cds_end_NF	HGNC	HGNC:15513	-	-	4	-	-	-	-	-	-	-	-	-	-	-	-	-
rs12026394	1:245945050-245945050	A	intron_variant,non_coding_transcript_variant	MODIFIER	SMYD3	ENSG00000185420	Transcript	ENST00000464398.1	protein_coding_CDS_not_defined	-	1/4	-	-	-	-	-	-	-	rs12026394	G	G/A/C/T	-	-1	-	HGNC	HGNC:15513	-	-	3	-	-	-	0.1392	-	-	-	-	-	-	-	-	-
rs12026394	1:245945050-245945050	C	intron_variant,non_coding_transcript_variant	MODIFIER	SMYD3	ENSG00000185420	Transcript	ENST00000464398.1	protein_coding_CDS_not_defined	-	1/4	-	-	-	-	-	-	-	rs12026394	G	G/A/C/T	-	-1	-	HGNC	HGNC:15513	-	-	3	-	-	-	-	-	-	-	-	-	-	-	-	-
rs12026394	1:245945050-245945050	T	intron_variant,non_coding_transcript_variant	MODIFIER	SMYD3	ENSG00000185420	Transcript	ENST00000464398.1	protein_coding_CDS_not_defined	-	1/4	-	-	-	-	-	-	-	rs12026394	G	G/A/C/T	-	-1	-	HGNC	HGNC:15513	-	-	3	-	-	-	-	-	-	-	-	-	-	-	-	-
rs12026394	1:245945050-245945050	A	intron_variant,non_coding_transcript_variant	MODIFIER	SMYD3	ENSG00000185420	Transcript	ENST00000488153.5	protein_coding_CDS_not_defined	-	1/5	-	-	-	-	-	-	-	rs12026394	G	G/A/C/T	-	-1	-	HGNC	HGNC:15513	-	-	3	-	-	-	0.1392	-	-	-	-	-	-	-	-	-
rs12026394	1:245945050-245945050	C	intron_variant,non_coding_transcript_variant	MODIFIER	SMYD3	ENSG00000185420	Transcript	ENST00000488153.5	protein_coding_CDS_not_defined	-	1/5	-	-	-	-	-	-	-	rs12026394	G	G/A/C/T	-	-1	-	HGNC	HGNC:15513	-	-	3	-	-	-	-	-	-	-	-	-	-	-	-	-
rs12026394	1:245945050-245945050	T	intron_variant,non_coding_transcript_variant	MODIFIER	SMYD3	ENSG00000185420	Transcript	ENST00000488153.5	protein_coding_CDS_not_defined	-	1/5	-	-	-	-	-	-	-	rs12026394	G	G/A/C/T	-	-1	-	HGNC	HGNC:15513	-	-	3	-	-	-	-	-	-	-	-	-	-	-	-	-
rs12026394	1:245945050-245945050	A	intron_variant	MODIFIER	SMYD3	ENSG00000185420	Transcript	ENST00000490107.6	protein_coding	-	5/11	-	-	-	-	-	-	-	rs12026394	G	G/A/C/T	-	-1	-	HGNC	HGNC:15513	NM_001167740.2	-	1	P1	-	-	0.1392	-	-	-	-	-	-	-	-	-
rs12026394	1:245945050-245945050	C	intron_variant	MODIFIER	SMYD3	ENSG00000185420	Transcript	ENST00000490107.6	protein_coding	-	5/11	-	-	-	-	-	-	-	rs12026394	G	G/A/C/T	-	-1	-	HGNC	HGNC:15513	NM_001167740.2	-	1	P1	-	-	-	-	-	-	-	-	-	-	-	-
rs12026394	1:245945050-245945050	T	intron_variant	MODIFIER	SMYD3	ENSG00000185420	Transcript	ENST00000490107.6	protein_coding	-	5/11	-	-	-	-	-	-	-	rs12026394	G	G/A/C/T	-	-1	-	HGNC	HGNC:15513	NM_001167740.2	-	1	P1	-	-	-	-	-	-	-	-	-	-	-	-
rs12026394	1:245945050-245945050	A	intron_variant,non_coding_transcript_variant	MODIFIER	SMYD3	ENSG00000185420	Transcript	ENST00000492487.5	protein_coding_CDS_not_defined	-	1/5	-	-	-	-	-	-	-	rs12026394	G	G/A/C/T	-	-1	-	HGNC	HGNC:15513	-	-	3	-	-	-	0.1392	-	-	-	-	-	-	-	-	-
rs12026394	1:245945050-245945050	C	intron_variant,non_coding_transcript_variant	MODIFIER	SMYD3	ENSG00000185420	Transcript	ENST00000492487.5	protein_coding_CDS_not_defined	-	1/5	-	-	-	-	-	-	-	rs12026394	G	G/A/C/T	-	-1	-	HGNC	HGNC:15513	-	-	3	-	-	-	-	-	-	-	-	-	-	-	-	-
rs12026394	1:245945050-245945050	T	intron_variant,non_coding_transcript_variant	MODIFIER	SMYD3	ENSG00000185420	Transcript	ENST00000492487.5	protein_coding_CDS_not_defined	-	1/5	-	-	-	-	-	-	-	rs12026394	G	G/A/C/T	-	-1	-	HGNC	HGNC:15513	-	-	3	-	-	-	-	-	-	-	-	-	-	-	-	-
rs12026394	1:245945050-245945050	A	intron_variant,non_coding_transcript_variant	MODIFIER	SMYD3	ENSG00000185420	Transcript	ENST00000493441.5	protein_coding_CDS_not_defined	-	1/6	-	-	-	-	-	-	-	rs12026394	G	G/A/C/T	-	-1	-	HGNC	HGNC:15513	-	-	2	-	-	-	0.1392	-	-	-	-	-	-	-	-	-
rs12026394	1:245945050-245945050	C	intron_variant,non_coding_transcript_variant	MODIFIER	SMYD3	ENSG00000185420	Transcript	ENST00000493441.5	protein_coding_CDS_not_defined	-	1/6	-	-	-	-	-	-	-	rs12026394	G	G/A/C/T	-	-1	-	HGNC	HGNC:15513	-	-	2	-	-	-	-	-	-	-	-	-	-	-	-	-
rs12026394	1:245945050-245945050	T	intron_variant,non_coding_transcript_variant	MODIFIER	SMYD3	ENSG00000185420	Transcript	ENST00000493441.5	protein_coding_CDS_not_defined	-	1/6	-	-	-	-	-	-	-	rs12026394	G	G/A/C/T	-	-1	-	HGNC	HGNC:15513	-	-	2	-	-	-	-	-	-	-	-	-	-	-	-	-
rs12026394	1:245945050-245945050	A	intron_variant	MODIFIER	SMYD3	ENSG00000185420	Transcript	ENST00000630181.2	protein_coding	-	5/11	-	-	-	-	-	-	-	rs12026394	G	G/A/C/T	-	-1	-	HGNC	HGNC:15513	-	-	2	-	-	-	0.1392	-	-	-	-	-	-	-	-	-
rs12026394	1:245945050-245945050	C	intron_variant	MODIFIER	SMYD3	ENSG00000185420	Transcript	ENST00000630181.2	protein_coding	-	5/11	-	-	-	-	-	-	-	rs12026394	G	G/A/C/T	-	-1	-	HGNC	HGNC:15513	-	-	2	-	-	-	-	-	-	-	-	-	-	-	-	-
rs12026394	1:245945050-245945050	T	intron_variant	MODIFIER	SMYD3	ENSG00000185420	Transcript	ENST00000630181.2	protein_coding	-	5/11	-	-	-	-	-	-	-	rs12026394	G	G/A/C/T	-	-1	-	HGNC	HGNC:15513	-	-	2	-	-	-	-	-	-	-	-	-	-	-	-	-
rs11001267	10:75061518-75061518	A	intron_variant	MODIFIER	DUSP29	ENSG00000188716	Transcript	ENST00000338487.6	protein_coding	-	1/3	-	-	-	-	-	-	-	rs11001267	G	G/A/T	-	-1	-	HGNC	HGNC:23481	NM_001003892.3	-	1	P1	-	-	0.1080	-	-	-	-	-	-	-	-	-
rs11001267	10:75061518-75061518	T	intron_variant	MODIFIER	DUSP29	ENSG00000188716	Transcript	ENST00000338487.6	protein_coding	-	1/3	-	-	-	-	-	-	-	rs11001267	G	G/A/T	-	-1	-	HGNC	HGNC:23481	NM_001003892.3	-	1	P1	-	-	-	-	-	-	-	-	-	-	-	-
rs7094656	10:78463761-78463761	G	intron_variant,non_coding_transcript_variant	MODIFIER	-	ENSG00000282863	Transcript	ENST00000421324.4	lncRNA	-	1/2	-	-	-	-	-	-	-	rs7094656	A	A/G/T	-	1	-	-	-	-	-	1	-	-	-	0.3269	-	-	-	-	-	-	-	-	-
rs7094656	10:78463761-78463761	T	intron_variant,non_coding_transcript_variant	MODIFIER	-	ENSG00000282863	Transcript	ENST00000421324.4	lncRNA	-	1/2	-	-	-	-	-	-	-	rs7094656	A	A/G/T	-	1	-	-	-	-	-	1	-	-	-	-	-	-	-	-	-	-	-	-	-
rs7094656	10:78463761-78463761	G	intron_variant,non_coding_transcript_variant	MODIFIER	-	ENSG00000282863	Transcript	ENST00000510550.2	lncRNA	-	1/3	-	-	-	-	-	-	-	rs7094656	A	A/G/T	-	1	-	-	-	-	-	4	-	-	-	0.3269	-	-	-	-	-	-	-	-	-
rs7094656	10:78463761-78463761	T	intron_variant,non_coding_transcript_variant	MODIFIER	-	ENSG00000282863	Transcript	ENST00000510550.2	lncRNA	-	1/3	-	-	-	-	-	-	-	rs7094656	A	A/G/T	-	1	-	-	-	-	-	4	-	-	-	-	-	-	-	-	-	-	-	-	-
rs7094656	10:78463761-78463761	G	intron_variant,non_coding_transcript_variant	MODIFIER	LINC00595	ENSG00000230417	Transcript	ENST00000624665.3	lncRNA	-	1/3	-	-	-	-	-	-	-	rs7094656	A	A/G/T	-	1	-	HGNC	HGNC:31430	-	-	2	-	-	-	0.3269	-	-	-	-	-	-	-	-	-
rs7094656	10:78463761-78463761	T	intron_variant,non_coding_transcript_variant	MODIFIER	LINC00595	ENSG00000230417	Transcript	ENST00000624665.3	lncRNA	-	1/3	-	-	-	-	-	-	-	rs7094656	A	A/G/T	-	1	-	HGNC	HGNC:31430	-	-	2	-	-	-	-	-	-	-	-	-	-	-	-	-
rs7094656	10:78463761-78463761	G	intron_variant,non_coding_transcript_variant	MODIFIER	-	ENSG00000282863	Transcript	ENST00000634930.1	lncRNA	-	1/3	-	-	-	-	-	-	-	rs7094656	A	A/G/T	-	1	-	-	-	-	-	3	-	-	-	0.3269	-	-	-	-	-	-	-	-	-
rs7094656	10:78463761-78463761	T	intron_variant,non_coding_transcript_variant	MODIFIER	-	ENSG00000282863	Transcript	ENST00000634930.1	lncRNA	-	1/3	-	-	-	-	-	-	-	rs7094656	A	A/G/T	-	1	-	-	-	-	-	3	-	-	-	-	-	-	-	-	-	-	-	-	-
rs7094656	10:78463761-78463761	G	intron_variant,non_coding_transcript_variant	MODIFIER	LINC00595	ENSG00000230417	Transcript	ENST00000635422.1	lncRNA	-	1/4	-	-	-	-	-	-	-	rs7094656	A	A/G/T	-	1	-	HGNC	HGNC:31430	-	-	5	-	-	-	0.3269	-	-	-	-	-	-	-	-	-
rs7094656	10:78463761-78463761	T	intron_variant,non_coding_transcript_variant	MODIFIER	LINC00595	ENSG00000230417	Transcript	ENST00000635422.1	lncRNA	-	1/4	-	-	-	-	-	-	-	rs7094656	A	A/G/T	-	1	-	HGNC	HGNC:31430	-	-	5	-	-	-	-	-	-	-	-	-	-	-	-	-
rs7094656	10:78463761-78463761	G	intron_variant,non_coding_transcript_variant	MODIFIER	LINC00595	ENSG00000230417	Transcript	ENST00000667413.1	lncRNA	-	2/2	-	-	-	-	-	-	-	rs7094656	A	A/G/T	-	1	-	HGNC	HGNC:31430	-	-	-	-	-	-	0.3269	-	-	-	-	-	-	-	-	-
rs7094656	10:78463761-78463761	T	intron_variant,non_coding_transcript_variant	MODIFIER	LINC00595	ENSG00000230417	Transcript	ENST00000667413.1	lncRNA	-	2/2	-	-	-	-	-	-	-	rs7094656	A	A/G/T	-	1	-	HGNC	HGNC:31430	-	-	-	-	-	-	-	-	-	-	-	-	-	-	-	-
rs55838538	10:123379083-123379083	T	intron_variant,non_coding_transcript_variant	MODIFIER	LINC02641	ENSG00000230131	Transcript	ENST00000448347.5	lncRNA	-	3/4	-	-	-	-	-	-	-	rs55838538	C	C/T	-	1	-	HGNC	HGNC:54125	-	-	3	-	-	-	0.1961	-	-	-	-	-	-	-	-	-
rs55838538	10:123379083-123379083	T	intron_variant,non_coding_transcript_variant	MODIFIER	LINC02641	ENSG00000230131	Transcript	ENST00000448671.2	lncRNA	-	3/4	-	-	-	-	-	-	-	rs55838538	C	C/T	-	1	-	HGNC	HGNC:54125	-	-	3	-	-	-	0.1961	-	-	-	-	-	-	-	-	-
rs55838538	10:123379083-123379083	T	intron_variant,non_coding_transcript_variant	MODIFIER	LINC02641	ENSG00000230131	Transcript	ENST00000656554.1	lncRNA	-	4/5	-	-	-	-	-	-	-	rs55838538	C	C/T	-	1	-	HGNC	HGNC:54125	-	-	-	-	-	-	0.1961	-	-	-	-	-	-	-	-	-
rs55838538	10:123379083-123379083	T	intron_variant,non_coding_transcript_variant	MODIFIER	LINC02641	ENSG00000230131	Transcript	ENST00000662754.1	lncRNA	-	2/3	-	-	-	-	-	-	-	rs55838538	C	C/T	-	1	-	HGNC	HGNC:54125	-	-	-	-	-	-	0.1961	-	-	-	-	-	-	-	-	-
rs55838538	10:123379083-123379083	T	intron_variant,non_coding_transcript_variant	MODIFIER	LINC02641	ENSG00000230131	Transcript	ENST00000665370.1	lncRNA	-	3/3	-	-	-	-	-	-	-	rs55838538	C	C/T	-	1	-	HGNC	HGNC:54125	-	-	-	-	-	-	0.1961	-	-	-	-	-	-	-	-	-
rs55838538	10:123379083-123379083	T	intron_variant,non_coding_transcript_variant	MODIFIER	LINC02641	ENSG00000230131	Transcript	ENST00000671449.1	lncRNA	-	4/4	-	-	-	-	-	-	-	rs55838538	C	C/T	-	1	-	HGNC	HGNC:54125	-	-	-	-	-	-	0.1961	-	-	-	-	-	-	-	-	-
rs55838538	10:123379083-123379083	T	intron_variant,non_coding_transcript_variant	MODIFIER	LINC02641	ENSG00000230131	Transcript	ENST00000671662.1	lncRNA	-	4/4	-	-	-	-	-	-	-	rs55838538	C	C/T	-	1	-	HGNC	HGNC:54125	-	-	-	-	-	-	0.1961	-	-	-	-	-	-	-	-	-
rs55838538	10:123379083-123379083	T	regulatory_region_variant	MODIFIER	-	-	RegulatoryFeature	ENSR00000418431	enhancer	-	-	-	-	-	-	-	-	-	rs55838538	C	C/T	-	-	-	-	-	-	-	-	-	-	-	0.1961	-	-	-	-	-	-	-	-	-
rs61480800	11:19748514-19748514	C	intron_variant	MODIFIER	NAV2	ENSG00000166833	Transcript	ENST00000349880.9	protein_coding	-	1/37	-	-	-	-	-	-	-	rs61480800	T	T/C	-	1	-	HGNC	HGNC:15997	NM_145117.5	-	1	-	-	-	0.0403	-	-	-	-	-	-	-	-	-
rs61480800	11:19748514-19748514	C	intron_variant	MODIFIER	NAV2	ENSG00000166833	Transcript	ENST00000360655.8	protein_coding	-	1/37	-	-	-	-	-	-	-	rs61480800	T	T/C	-	1	-	HGNC	HGNC:15997	-	-	1	P1	-	-	0.0403	-	-	-	-	-	-	-	-	-
rs61480800	11:19748514-19748514	C	intron_variant	MODIFIER	NAV2	ENSG00000166833	Transcript	ENST00000396085.6	protein_coding	-	1/38	-	-	-	-	-	-	-	rs61480800	T	T/C	-	1	-	HGNC	HGNC:15997	-	-	5	-	-	-	0.0403	-	-	-	-	-	-	-	-	-
rs61480800	11:19748514-19748514	C	intron_variant	MODIFIER	NAV2	ENSG00000166833	Transcript	ENST00000396087.7	protein_coding	-	1/40	-	-	-	-	-	-	-	rs61480800	T	T/C	-	1	-	HGNC	HGNC:15997	-	-	5	-	-	-	0.0403	-	-	-	-	-	-	-	-	-
rs77580739	11:38122497-38122497	A	intergenic_variant	MODIFIER	-	-	-	-	-	-	-	-	-	-	-	-	-	-	rs77580739	G	G/A/T	-	-	-	-	-	-	-	-	-	-	-	0.0453	-	-	-	-	-	-	-	-	-
rs77580739	11:38122497-38122497	T	intergenic_variant	MODIFIER	-	-	-	-	-	-	-	-	-	-	-	-	-	-	rs77580739	G	G/A/T	-	-	-	-	-	-	-	-	-	-	-	-	-	-	-	-	-	-	-	-	-
rs11037359	11:43217291-43217291	A	intron_variant,non_coding_transcript_variant	MODIFIER	HNRNPKP3	ENSG00000293312	Transcript	ENST00000533565.1	lncRNA	-	1/2	-	-	-	-	-	-	-	rs11037359	G	G/A	-	-1	-	HGNC	HGNC:42376	-	-	4	-	-	-	0.0721	-	-	-	-	-	-	-	-	-
rs4451719	11:43514986-43514986	G	intergenic_variant	MODIFIER	-	-	-	-	-	-	-	-	-	-	-	-	-	-	rs4451719	T	T/G	-	-	-	-	-	-	-	-	-	-	-	0.8381	-	-	-	-	-	-	-	-	-
rs1939615	11:82521298-82521298	A	intron_variant,non_coding_transcript_variant	MODIFIER	MIR4300HG	ENSG00000245832	Transcript	ENST00000532217.1	lncRNA	-	3/4	-	-	-	-	-	-	-	rs1939615	C	C/A	-	-1	-	HGNC	HGNC:52003	-	-	5	-	-	-	0.2270	-	-	-	-	-	-	-	-	-
rs1939615	11:82521298-82521298	A	regulatory_region_variant	MODIFIER	-	-	RegulatoryFeature	ENSR00000437262	enhancer	-	-	-	-	-	-	-	-	-	rs1939615	C	C/A	-	-	-	-	-	-	-	-	-	-	-	0.2270	-	-	-	-	-	-	-	-	-
rs7113976	11:86158695-86158695	A	regulatory_region_variant	MODIFIER	-	-	RegulatoryFeature	ENSR00000042947	enhancer	-	-	-	-	-	-	-	-	-	rs7113976	C	C/A/T	-	-	-	-	-	-	-	-	-	-	-	-	-	-	1	36672180,29777097,30038396	-	-	-	-	-
rs7113976	11:86158695-86158695	T	regulatory_region_variant	MODIFIER	-	-	RegulatoryFeature	ENSR00000042947	enhancer	-	-	-	-	-	-	-	-	-	rs7113976	C	C/A/T	-	-	-	-	-	-	-	-	-	-	-	0.4687	-	-	1	36672180,29777097,30038396	-	-	-	-	-
rs7113976	11:86158695-86158695	A	intergenic_variant	MODIFIER	-	-	-	-	-	-	-	-	-	-	-	-	-	-	rs7113976	C	C/A/T	-	-	-	-	-	-	-	-	-	-	-	-	-	-	1	36672180,29777097,30038396	-	-	-	-	-
rs7113976	11:86158695-86158695	T	intergenic_variant	MODIFIER	-	-	-	-	-	-	-	-	-	-	-	-	-	-	rs7113976	C	C/A/T	-	-	-	-	-	-	-	-	-	-	-	0.4687	-	-	1	36672180,29777097,30038396	-	-	-	-	-
rs7945472	11:87287669-87287669	C	intron_variant	MODIFIER	TMEM135	ENSG00000166575	Transcript	ENST00000305494.6	protein_coding	-	6/14	-	-	-	-	-	-	-	rs7945472	G	G/C	-	1	-	HGNC	HGNC:26167	NM_022918.4	-	1	P1	-	-	0.2594	-	-	-	-	-	-	-	-	-
rs7945472	11:87287669-87287669	C	intron_variant	MODIFIER	TMEM135	ENSG00000166575	Transcript	ENST00000340353.11	protein_coding	-	5/13	-	-	-	-	-	-	-	rs7945472	G	G/C	-	1	-	HGNC	HGNC:26167	-	-	1	-	-	-	0.2594	-	-	-	-	-	-	-	-	-
rs7945472	11:87287669-87287669	C	intron_variant	MODIFIER	TMEM135	ENSG00000166575	Transcript	ENST00000532959.5	protein_coding	-	3/11	-	-	-	-	-	-	-	rs7945472	G	G/C	-	1	-	HGNC	HGNC:26167	-	-	2	-	-	-	0.2594	-	-	-	-	-	-	-	-	-
rs11824837	11:89224022-89224022	A	intron_variant	MODIFIER	TYR	ENSG00000077498	Transcript	ENST00000263321.6	protein_coding	-	2/4	-	-	-	-	-	-	-	rs11824837	G	G/A	-	1	-	HGNC	HGNC:12442	NM_000372.5	-	1	P1	-	-	0.2594	-	-	-	-	-	-	-	-	-
rs11823930	11:115266921-115266921	A	intron_variant	MODIFIER	CADM1	ENSG00000182985	Transcript	ENST00000331581.11	protein_coding	-	1/11	-	-	-	-	-	-	-	rs11823930	G	G/A	-	-1	-	HGNC	HGNC:5951	NM_001301043.2	-	1	P4	-	-	0.1965	-	-	-	-	-	-	-	-	-
rs11823930	11:115266921-115266921	A	intron_variant	MODIFIER	CADM1	ENSG00000182985	Transcript	ENST00000452722.7	protein_coding	-	1/9	-	-	-	-	-	-	-	rs11823930	G	G/A	-	-1	-	HGNC	HGNC:5951	-	-	1	A1	-	-	0.1965	-	-	-	-	-	-	-	-	-
rs11823930	11:115266921-115266921	A	intron_variant	MODIFIER	CADM1	ENSG00000182985	Transcript	ENST00000536727.5	protein_coding	-	1/10	-	-	-	-	-	-	-	rs11823930	G	G/A	-	-1	-	HGNC	HGNC:5951	-	-	1	-	-	-	0.1965	-	-	-	-	-	-	-	-	-
rs11823930	11:115266921-115266921	A	intron_variant	MODIFIER	CADM1	ENSG00000182985	Transcript	ENST00000537058.5	protein_coding	-	1/10	-	-	-	-	-	-	-	rs11823930	G	G/A	-	-1	-	HGNC	HGNC:5951	-	-	1	A1	-	-	0.1965	-	-	-	-	-	-	-	-	-
rs11823930	11:115266921-115266921	A	intron_variant,non_coding_transcript_variant	MODIFIER	CADM1	ENSG00000182985	Transcript	ENST00000537140.5	protein_coding_CDS_not_defined	-	1/8	-	-	-	-	-	-	-	rs11823930	G	G/A	-	-1	-	HGNC	HGNC:5951	-	-	1	-	-	-	0.1965	-	-	-	-	-	-	-	-	-
rs11823930	11:115266921-115266921	A	intron_variant,NMD_transcript_variant	MODIFIER	CADM1	ENSG00000182985	Transcript	ENST00000540951.1	nonsense_mediated_decay	-	2/4	-	-	-	-	-	-	-	rs11823930	G	G/A	-	-1	-	HGNC	HGNC:5951	-	-	3	-	-	-	0.1965	-	-	-	-	-	-	-	-	-
rs11823930	11:115266921-115266921	A	intron_variant,non_coding_transcript_variant	MODIFIER	CADM1	ENSG00000182985	Transcript	ENST00000541434.5	retained_intron	-	1/6	-	-	-	-	-	-	-	rs11823930	G	G/A	-	-1	-	HGNC	HGNC:5951	-	-	1	-	-	-	0.1965	-	-	-	-	-	-	-	-	-
rs11823930	11:115266921-115266921	A	intron_variant	MODIFIER	CADM1	ENSG00000182985	Transcript	ENST00000542447.6	protein_coding	-	1/8	-	-	-	-	-	-	-	rs11823930	G	G/A	-	-1	-	HGNC	HGNC:5951	-	-	1	-	-	-	0.1965	-	-	-	-	-	-	-	-	-
rs11823930	11:115266921-115266921	A	intron_variant	MODIFIER	CADM1	ENSG00000182985	Transcript	ENST00000543249.1	protein_coding	-	1/4	-	-	-	-	-	-	-	rs11823930	G	G/A	-	-1	cds_start_NF,cds_end_NF	HGNC	HGNC:5951	-	-	4	-	-	-	0.1965	-	-	-	-	-	-	-	-	-
rs11823930	11:115266921-115266921	A	intron_variant	MODIFIER	CADM1	ENSG00000182985	Transcript	ENST00000543540.5	protein_coding	-	1/4	-	-	-	-	-	-	-	rs11823930	G	G/A	-	-1	cds_end_NF	HGNC	HGNC:5951	-	-	3	-	-	-	0.1965	-	-	-	-	-	-	-	-	-
rs11823930	11:115266921-115266921	A	intron_variant	MODIFIER	CADM1	ENSG00000182985	Transcript	ENST00000545380.5	protein_coding	-	1/8	-	-	-	-	-	-	-	rs11823930	G	G/A	-	-1	cds_start_NF	HGNC	HGNC:5951	-	-	1	-	-	-	0.1965	-	-	-	-	-	-	-	-	-
rs11823930	11:115266921-115266921	A	regulatory_region_variant	MODIFIER	-	-	RegulatoryFeature	ENSR00000443140	enhancer	-	-	-	-	-	-	-	-	-	rs11823930	G	G/A	-	-	-	-	-	-	-	-	-	-	-	0.1965	-	-	-	-	-	-	-	-	-
rs9666263	11:119718993-119718993	C	intron_variant	MODIFIER	NECTIN1	ENSG00000110400	Transcript	ENST00000264025.8	protein_coding	-	1/5	-	-	-	-	-	-	-	rs9666263	G	G/C	-	-1	-	HGNC	HGNC:9706	NM_002855.5	-	1	P1	-	-	0.4932	-	-	-	-	-	-	-	-	-
rs9666263	11:119718993-119718993	C	intron_variant	MODIFIER	NECTIN1	ENSG00000110400	Transcript	ENST00000340882.2	protein_coding	-	1/5	-	-	-	-	-	-	-	rs9666263	G	G/C	-	-1	-	HGNC	HGNC:9706	-	-	1	-	-	-	0.4932	-	-	-	-	-	-	-	-	-
rs9666263	11:119718993-119718993	C	intron_variant,non_coding_transcript_variant	MODIFIER	NECTIN1	ENSG00000110400	Transcript	ENST00000341398.6	retained_intron	-	1/7	-	-	-	-	-	-	-	rs9666263	G	G/C	-	-1	-	HGNC	HGNC:9706	-	-	1	-	-	-	0.4932	-	-	-	-	-	-	-	-	-
rs9666263	11:119718993-119718993	C	intron_variant	MODIFIER	NECTIN1	ENSG00000110400	Transcript	ENST00000531468.2	protein_coding	-	1/9	-	-	-	-	-	-	-	rs9666263	G	G/C	-	-1	-	HGNC	HGNC:9706	-	-	3	-	-	-	0.4932	-	-	-	-	-	-	-	-	-
rs77802172	11:120278475-120278475	A	intron_variant	MODIFIER	POU2F3	ENSG00000137709	Transcript	ENST00000260264.8	protein_coding	-	3/12	-	-	-	-	-	-	-	rs77802172	G	G/A	-	1	-	HGNC	HGNC:19864	-	-	2	-	-	-	0.0781	-	-	-	-	-	-	-	-	-
rs77802172	11:120278475-120278475	A	intron_variant,NMD_transcript_variant	MODIFIER	POU2F3	ENSG00000137709	Transcript	ENST00000533620.5	nonsense_mediated_decay	-	3/13	-	-	-	-	-	-	-	rs77802172	G	G/A	-	1	-	HGNC	HGNC:19864	-	-	1	-	-	-	0.0781	-	-	-	-	-	-	-	-	-
rs77802172	11:120278475-120278475	A	intron_variant	MODIFIER	POU2F3	ENSG00000137709	Transcript	ENST00000543440.7	protein_coding	-	3/12	-	-	-	-	-	-	-	rs77802172	G	G/A	-	1	-	HGNC	HGNC:19864	NM_014352.4	-	1	P1	-	-	0.0781	-	-	-	-	-	-	-	-	-
rs7924415	11:124882604-124882604	T	downstream_gene_variant	MODIFIER	ROBO4	ENSG00000154133	Transcript	ENST00000306534.8	protein_coding	-	-	-	-	-	-	-	-	-	rs7924415	G	G/T	1087	-1	-	HGNC	HGNC:17985	NM_019055.6	-	1	P1	-	-	0.2183	-	-	-	-	-	-	-	-	-
rs7924415	11:124882604-124882604	T	downstream_gene_variant	MODIFIER	ROBO3	ENSG00000154134	Transcript	ENST00000397801.6	protein_coding	-	-	-	-	-	-	-	-	-	rs7924415	G	G/T	1133	1	-	HGNC	HGNC:13433	NM_022370.4	-	1	P2	-	-	0.2183	-	-	-	-	-	-	-	-	-
rs7924415	11:124882604-124882604	T	upstream_gene_variant	MODIFIER	-	ENSG00000254568	Transcript	ENST00000524453.1	lncRNA	-	-	-	-	-	-	-	-	-	rs7924415	G	G/T	1087	1	-	-	-	-	-	3	-	-	-	0.2183	-	-	-	-	-	-	-	-	-
rs7924415	11:124882604-124882604	T	downstream_gene_variant	MODIFIER	ROBO3	ENSG00000154134	Transcript	ENST00000524971.1	retained_intron	-	-	-	-	-	-	-	-	-	rs7924415	G	G/T	2089	1	-	HGNC	HGNC:13433	-	-	5	-	-	-	0.2183	-	-	-	-	-	-	-	-	-
rs7924415	11:124882604-124882604	T	downstream_gene_variant	MODIFIER	ROBO3	ENSG00000154134	Transcript	ENST00000525304.5	retained_intron	-	-	-	-	-	-	-	-	-	rs7924415	G	G/T	2045	1	-	HGNC	HGNC:13433	-	-	5	-	-	-	0.2183	-	-	-	-	-	-	-	-	-
rs7924415	11:124882604-124882604	T	downstream_gene_variant	MODIFIER	ROBO3	ENSG00000154134	Transcript	ENST00000525448.5	retained_intron	-	-	-	-	-	-	-	-	-	rs7924415	G	G/T	1138	1	-	HGNC	HGNC:13433	-	-	1	-	-	-	0.2183	-	-	-	-	-	-	-	-	-
rs7924415	11:124882604-124882604	T	downstream_gene_variant	MODIFIER	ROBO3	ENSG00000154134	Transcript	ENST00000525482.5	protein_coding_CDS_not_defined	-	-	-	-	-	-	-	-	-	rs7924415	G	G/T	1139	1	-	HGNC	HGNC:13433	-	-	2	-	-	-	0.2183	-	-	-	-	-	-	-	-	-
rs7924415	11:124882604-124882604	T	downstream_gene_variant	MODIFIER	ROBO3	ENSG00000154134	Transcript	ENST00000526551.5	protein_coding_CDS_not_defined	-	-	-	-	-	-	-	-	-	rs7924415	G	G/T	3891	1	-	HGNC	HGNC:13433	-	-	2	-	-	-	0.2183	-	-	-	-	-	-	-	-	-
rs7924415	11:124882604-124882604	T	downstream_gene_variant	MODIFIER	ROBO3	ENSG00000154134	Transcript	ENST00000527196.5	retained_intron	-	-	-	-	-	-	-	-	-	rs7924415	G	G/T	1134	1	-	HGNC	HGNC:13433	-	-	5	-	-	-	0.2183	-	-	-	-	-	-	-	-	-
rs7924415	11:124882604-124882604	T	downstream_gene_variant	MODIFIER	ROBO3	ENSG00000154134	Transcript	ENST00000527245.5	retained_intron	-	-	-	-	-	-	-	-	-	rs7924415	G	G/T	1138	1	-	HGNC	HGNC:13433	-	-	2	-	-	-	0.2183	-	-	-	-	-	-	-	-	-
rs7924415	11:124882604-124882604	T	downstream_gene_variant	MODIFIER	ROBO3	ENSG00000154134	Transcript	ENST00000528068.5	retained_intron	-	-	-	-	-	-	-	-	-	rs7924415	G	G/T	4928	1	-	HGNC	HGNC:13433	-	-	4	-	-	-	0.2183	-	-	-	-	-	-	-	-	-
rs7924415	11:124882604-124882604	T	downstream_gene_variant	MODIFIER	ROBO3	ENSG00000154134	Transcript	ENST00000528144.5	protein_coding_CDS_not_defined	-	-	-	-	-	-	-	-	-	rs7924415	G	G/T	3297	1	-	HGNC	HGNC:13433	-	-	5	-	-	-	0.2183	-	-	-	-	-	-	-	-	-
rs7924415	11:124882604-124882604	T	downstream_gene_variant	MODIFIER	ROBO3	ENSG00000154134	Transcript	ENST00000528820.5	protein_coding_CDS_not_defined	-	-	-	-	-	-	-	-	-	rs7924415	G	G/T	2725	1	-	HGNC	HGNC:13433	-	-	3	-	-	-	0.2183	-	-	-	-	-	-	-	-	-
rs7924415	11:124882604-124882604	T	downstream_gene_variant	MODIFIER	ROBO3	ENSG00000154134	Transcript	ENST00000529658.5	retained_intron	-	-	-	-	-	-	-	-	-	rs7924415	G	G/T	1138	1	-	HGNC	HGNC:13433	-	-	2	-	-	-	0.2183	-	-	-	-	-	-	-	-	-
rs7924415	11:124882604-124882604	T	downstream_gene_variant	MODIFIER	ROBO3	ENSG00000154134	Transcript	ENST00000530647.5	retained_intron	-	-	-	-	-	-	-	-	-	rs7924415	G	G/T	4694	1	-	HGNC	HGNC:13433	-	-	3	-	-	-	0.2183	-	-	-	-	-	-	-	-	-
rs7924415	11:124882604-124882604	T	downstream_gene_variant	MODIFIER	ROBO3	ENSG00000154134	Transcript	ENST00000531075.5	protein_coding_CDS_not_defined	-	-	-	-	-	-	-	-	-	rs7924415	G	G/T	2660	1	-	HGNC	HGNC:13433	-	-	3	-	-	-	0.2183	-	-	-	-	-	-	-	-	-
rs7924415	11:124882604-124882604	T	downstream_gene_variant	MODIFIER	ROBO3	ENSG00000154134	Transcript	ENST00000531119.1	retained_intron	-	-	-	-	-	-	-	-	-	rs7924415	G	G/T	4808	1	-	HGNC	HGNC:13433	-	-	4	-	-	-	0.2183	-	-	-	-	-	-	-	-	-
rs7924415	11:124882604-124882604	T	downstream_gene_variant	MODIFIER	ROBO3	ENSG00000154134	Transcript	ENST00000531545.5	protein_coding_CDS_not_defined	-	-	-	-	-	-	-	-	-	rs7924415	G	G/T	4933	1	-	HGNC	HGNC:13433	-	-	2	-	-	-	0.2183	-	-	-	-	-	-	-	-	-
rs7924415	11:124882604-124882604	T	downstream_gene_variant	MODIFIER	ROBO4	ENSG00000154133	Transcript	ENST00000532216.5	retained_intron	-	-	-	-	-	-	-	-	-	rs7924415	G	G/T	3776	-1	-	HGNC	HGNC:17985	-	-	2	-	-	-	0.2183	-	-	-	-	-	-	-	-	-
rs7924415	11:124882604-124882604	T	downstream_gene_variant	MODIFIER	ROBO3	ENSG00000154134	Transcript	ENST00000532472.1	protein_coding_CDS_not_defined	-	-	-	-	-	-	-	-	-	rs7924415	G	G/T	4863	1	-	HGNC	HGNC:13433	-	-	4	-	-	-	0.2183	-	-	-	-	-	-	-	-	-
rs7924415	11:124882604-124882604	T	downstream_gene_variant	MODIFIER	ROBO4	ENSG00000154133	Transcript	ENST00000533054.5	protein_coding	-	-	-	-	-	-	-	-	-	rs7924415	G	G/T	2107	-1	-	HGNC	HGNC:17985	-	-	2	-	-	-	0.2183	-	-	-	-	-	-	-	-	-
rs7924415	11:124882604-124882604	T	downstream_gene_variant	MODIFIER	ROBO4	ENSG00000154133	Transcript	ENST00000534407.5	retained_intron	-	-	-	-	-	-	-	-	-	rs7924415	G	G/T	1614	-1	-	HGNC	HGNC:17985	-	-	1	-	-	-	0.2183	-	-	-	-	-	-	-	-	-
rs7924415	11:124882604-124882604	T	downstream_gene_variant	MODIFIER	ROBO3	ENSG00000154134	Transcript	ENST00000534598.5	retained_intron	-	-	-	-	-	-	-	-	-	rs7924415	G	G/T	4194	1	-	HGNC	HGNC:13433	-	-	2	-	-	-	0.2183	-	-	-	-	-	-	-	-	-
rs7924415	11:124882604-124882604	T	downstream_gene_variant	MODIFIER	ROBO3	ENSG00000154134	Transcript	ENST00000538940.5	protein_coding	-	-	-	-	-	-	-	-	-	rs7924415	G	G/T	1138	1	-	HGNC	HGNC:13433	-	-	5	A2	-	-	0.2183	-	-	-	-	-	-	-	-	-
rs7924415	11:124882604-124882604	T	downstream_gene_variant	MODIFIER	ROBO3	ENSG00000154134	Transcript	ENST00000543966.5	protein_coding	-	-	-	-	-	-	-	-	-	rs7924415	G	G/T	1141	1	-	HGNC	HGNC:13433	-	-	1	-	-	-	0.2183	-	-	-	-	-	-	-	-	-
rs7924415	11:124882604-124882604	T	regulatory_region_variant	MODIFIER	-	-	RegulatoryFeature	ENSR00000445526	enhancer	-	-	-	-	-	-	-	-	-	rs7924415	G	G/T	-	-	-	-	-	-	-	-	-	-	-	0.2183	-	-	-	-	-	-	-	-	-
rs7924415	11:124882604-124882604	T	TF_binding_site_variant	MODIFIER	-	-	MotifFeature	ENSM00011017075	-	-	-	-	-	-	-	-	-	-	rs7924415	G	G/T	-	1	-	-	-	-	-	-	-	-	-	0.2183	-	-	-	-	ENSPFM0101	16	N	-0.002	ELK1::HOXB13,FLI1::HOXB13,HOXB13::ELK1,HOXD12::ELK3,HOXD12::ETV1,HOXD12::ETV4,ETV2::HOXB13,ETV5::HOXB13,ERF::HOXB13,HOXD12::ELK1
rs7924415	11:124882604-124882604	T	TF_binding_site_variant	MODIFIER	-	-	MotifFeature	ENSM00190771216	-	-	-	-	-	-	-	-	-	-	rs7924415	G	G/T	-	1	-	-	-	-	-	-	-	-	-	0.2183	-	-	-	-	ENSPFM0191	5	Y	0.029	FOXO1::ELF1,FOXJ2::ELF1,FOXJ3::ELF1
rs7924415	11:124882604-124882604	T	TF_binding_site_variant	MODIFIER	-	-	MotifFeature	ENSM00011185550	-	-	-	-	-	-	-	-	-	-	rs7924415	G	G/T	-	1	-	-	-	-	-	-	-	-	-	0.2183	-	-	-	-	ENSPFM0100	16	N	0.004	ELK1::HOXB13,HOXB13::ETV1,FLI1::HOXB13,HOXB13::ELK1,HOXD12::ELK3,HOXD12::ETV1,HOXD12::ETV4,ETV2::HOXB13,ETV5::HOXB13
rs7924415	11:124882604-124882604	T	TF_binding_site_variant	MODIFIER	-	-	MotifFeature	ENSM00070019342	-	-	-	-	-	-	-	-	-	-	rs7924415	G	G/T	-	1	-	-	-	-	-	-	-	-	-	0.2183	-	-	-	-	ENSPFM0350	6	N	-0.124	IRF2
rs77706699	11:127203830-127203830	T	intron_variant,non_coding_transcript_variant	MODIFIER	-	ENSG00000272642	Transcript	ENST00000609845.1	lncRNA	-	3/4	-	-	-	-	-	-	-	rs77706699	C	C/T	-	1	-	-	-	-	-	3	-	-	-	0.1593	-	-	-	-	-	-	-	-	-
rs77706699	11:127203830-127203830	T	downstream_gene_variant	MODIFIER	-	ENSG00000272642	Transcript	ENST00000646216.1	lncRNA	-	-	-	-	-	-	-	-	-	rs77706699	C	C/T	3772	1	-	-	-	-	-	-	-	-	-	0.1593	-	-	-	-	-	-	-	-	-
rs2156695	11:128589833-128589833	A	upstream_gene_variant	MODIFIER	ETS1	ENSG00000134954	Transcript	ENST00000392668.8	protein_coding	-	-	-	-	-	-	-	-	-	rs2156695	G	G/A/C/T	2275	-1	-	HGNC	HGNC:3488	NM_001143820.2	-	1	-	-	-	0.8411	-	-	-	-	-	-	-	-	-
rs2156695	11:128589833-128589833	C	upstream_gene_variant	MODIFIER	ETS1	ENSG00000134954	Transcript	ENST00000392668.8	protein_coding	-	-	-	-	-	-	-	-	-	rs2156695	G	G/A/C/T	2275	-1	-	HGNC	HGNC:3488	NM_001143820.2	-	1	-	-	-	-	-	-	-	-	-	-	-	-	-
rs2156695	11:128589833-128589833	T	upstream_gene_variant	MODIFIER	ETS1	ENSG00000134954	Transcript	ENST00000392668.8	protein_coding	-	-	-	-	-	-	-	-	-	rs2156695	G	G/A/C/T	2275	-1	-	HGNC	HGNC:3488	NM_001143820.2	-	1	-	-	-	-	-	-	-	-	-	-	-	-	-
rs2156695	11:128589833-128589833	A	upstream_gene_variant	MODIFIER	ETS1	ENSG00000134954	Transcript	ENST00000525404.5	protein_coding_CDS_not_defined	-	-	-	-	-	-	-	-	-	rs2156695	G	G/A/C/T	2291	-1	-	HGNC	HGNC:3488	-	-	2	-	-	-	0.8411	-	-	-	-	-	-	-	-	-
rs2156695	11:128589833-128589833	C	upstream_gene_variant	MODIFIER	ETS1	ENSG00000134954	Transcript	ENST00000525404.5	protein_coding_CDS_not_defined	-	-	-	-	-	-	-	-	-	rs2156695	G	G/A/C/T	2291	-1	-	HGNC	HGNC:3488	-	-	2	-	-	-	-	-	-	-	-	-	-	-	-	-
rs2156695	11:128589833-128589833	T	upstream_gene_variant	MODIFIER	ETS1	ENSG00000134954	Transcript	ENST00000525404.5	protein_coding_CDS_not_defined	-	-	-	-	-	-	-	-	-	rs2156695	G	G/A/C/T	2291	-1	-	HGNC	HGNC:3488	-	-	2	-	-	-	-	-	-	-	-	-	-	-	-	-
rs2156695	11:128589833-128589833	A	upstream_gene_variant	MODIFIER	ETS1	ENSG00000134954	Transcript	ENST00000527676.2	protein_coding_CDS_not_defined	-	-	-	-	-	-	-	-	-	rs2156695	G	G/A/C/T	2310	-1	-	HGNC	HGNC:3488	-	-	5	-	-	-	0.8411	-	-	-	-	-	-	-	-	-
rs2156695	11:128589833-128589833	C	upstream_gene_variant	MODIFIER	ETS1	ENSG00000134954	Transcript	ENST00000527676.2	protein_coding_CDS_not_defined	-	-	-	-	-	-	-	-	-	rs2156695	G	G/A/C/T	2310	-1	-	HGNC	HGNC:3488	-	-	5	-	-	-	-	-	-	-	-	-	-	-	-	-
rs2156695	11:128589833-128589833	T	upstream_gene_variant	MODIFIER	ETS1	ENSG00000134954	Transcript	ENST00000527676.2	protein_coding_CDS_not_defined	-	-	-	-	-	-	-	-	-	rs2156695	G	G/A/C/T	2310	-1	-	HGNC	HGNC:3488	-	-	5	-	-	-	-	-	-	-	-	-	-	-	-	-
rs75649740	12:6047830-6047830	G	intron_variant	MODIFIER	VWF	ENSG00000110799	Transcript	ENST00000261405.10	protein_coding	-	16/51	-	-	-	-	-	-	-	rs75649740	A	A/G	-	-1	-	HGNC	HGNC:12726	NM_000552.5	-	1	P1	-	-	0.0192	-	-	-	-	-	-	-	-	-
rs75649740	12:6047830-6047830	G	intron_variant,non_coding_transcript_variant	MODIFIER	VWF	ENSG00000110799	Transcript	ENST00000538635.5	protein_coding_CDS_not_defined	-	5/5	-	-	-	-	-	-	-	rs75649740	A	A/G	-	-1	-	HGNC	HGNC:12726	-	-	4	-	-	-	0.0192	-	-	-	-	-	-	-	-	-
rs75649740	12:6047830-6047830	G	regulatory_region_variant	MODIFIER	-	-	RegulatoryFeature	ENSR00000964583	enhancer	-	-	-	-	-	-	-	-	-	rs75649740	A	A/G	-	-	-	-	-	-	-	-	-	-	-	0.0192	-	-	-	-	-	-	-	-	-
rs10734856	12:12766971-12766971	A	intron_variant	MODIFIER	APOLD1	ENSG00000178878	Transcript	ENST00000326765.10	protein_coding	-	1/1	-	-	-	-	-	-	-	rs10734856	T	T/A/C/G	-	1	-	HGNC	HGNC:25268	-	-	1	-	-	-	-	-	-	-	-	-	-	-	-	-
rs10734856	12:12766971-12766971	C	intron_variant	MODIFIER	APOLD1	ENSG00000178878	Transcript	ENST00000326765.10	protein_coding	-	1/1	-	-	-	-	-	-	-	rs10734856	T	T/A/C/G	-	1	-	HGNC	HGNC:25268	-	-	1	-	-	-	0.8740	-	-	-	-	-	-	-	-	-
rs10734856	12:12766971-12766971	G	intron_variant	MODIFIER	APOLD1	ENSG00000178878	Transcript	ENST00000326765.10	protein_coding	-	1/1	-	-	-	-	-	-	-	rs10734856	T	T/A/C/G	-	1	-	HGNC	HGNC:25268	-	-	1	-	-	-	-	-	-	-	-	-	-	-	-	-
rs10734856	12:12766971-12766971	A	downstream_gene_variant	MODIFIER	MIR613	ENSG00000207983	Transcript	ENST00000385248.1	miRNA	-	-	-	-	-	-	-	-	-	rs10734856	T	T/A/C/G	2228	1	-	HGNC	HGNC:32869	-	-	-	-	-	-	-	-	-	-	-	-	-	-	-	-
rs10734856	12:12766971-12766971	C	downstream_gene_variant	MODIFIER	MIR613	ENSG00000207983	Transcript	ENST00000385248.1	miRNA	-	-	-	-	-	-	-	-	-	rs10734856	T	T/A/C/G	2228	1	-	HGNC	HGNC:32869	-	-	-	-	-	-	0.8740	-	-	-	-	-	-	-	-	-
rs10734856	12:12766971-12766971	G	downstream_gene_variant	MODIFIER	MIR613	ENSG00000207983	Transcript	ENST00000385248.1	miRNA	-	-	-	-	-	-	-	-	-	rs10734856	T	T/A/C/G	2228	1	-	HGNC	HGNC:32869	-	-	-	-	-	-	-	-	-	-	-	-	-	-	-	-
rs10734856	12:12766971-12766971	A	intron_variant,NMD_transcript_variant	MODIFIER	APOLD1	ENSG00000178878	Transcript	ENST00000534843.1	nonsense_mediated_decay	-	2/14	-	-	-	-	-	-	-	rs10734856	T	T/A/C/G	-	1	-	HGNC	HGNC:25268	-	-	2	-	-	-	-	-	-	-	-	-	-	-	-	-
rs10734856	12:12766971-12766971	C	intron_variant,NMD_transcript_variant	MODIFIER	APOLD1	ENSG00000178878	Transcript	ENST00000534843.1	nonsense_mediated_decay	-	2/14	-	-	-	-	-	-	-	rs10734856	T	T/A/C/G	-	1	-	HGNC	HGNC:25268	-	-	2	-	-	-	0.8740	-	-	-	-	-	-	-	-	-
rs10734856	12:12766971-12766971	G	intron_variant,NMD_transcript_variant	MODIFIER	APOLD1	ENSG00000178878	Transcript	ENST00000534843.1	nonsense_mediated_decay	-	2/14	-	-	-	-	-	-	-	rs10734856	T	T/A/C/G	-	1	-	HGNC	HGNC:25268	-	-	2	-	-	-	-	-	-	-	-	-	-	-	-	-
rs10734856	12:12766971-12766971	A	intron_variant,NMD_transcript_variant	MODIFIER	APOLD1	ENSG00000178878	Transcript	ENST00000540583.5	nonsense_mediated_decay	-	2/3	-	-	-	-	-	-	-	rs10734856	T	T/A/C/G	-	1	-	HGNC	HGNC:25268	-	-	4	-	-	-	-	-	-	-	-	-	-	-	-	-
rs10734856	12:12766971-12766971	C	intron_variant,NMD_transcript_variant	MODIFIER	APOLD1	ENSG00000178878	Transcript	ENST00000540583.5	nonsense_mediated_decay	-	2/3	-	-	-	-	-	-	-	rs10734856	T	T/A/C/G	-	1	-	HGNC	HGNC:25268	-	-	4	-	-	-	0.8740	-	-	-	-	-	-	-	-	-
rs10734856	12:12766971-12766971	G	intron_variant,NMD_transcript_variant	MODIFIER	APOLD1	ENSG00000178878	Transcript	ENST00000540583.5	nonsense_mediated_decay	-	2/3	-	-	-	-	-	-	-	rs10734856	T	T/A/C/G	-	1	-	HGNC	HGNC:25268	-	-	4	-	-	-	-	-	-	-	-	-	-	-	-	-
rs10734856	12:12766971-12766971	A	intron_variant,non_coding_transcript_variant	MODIFIER	APOLD1	ENSG00000178878	Transcript	ENST00000588943.1	retained_intron	-	1/1	-	-	-	-	-	-	-	rs10734856	T	T/A/C/G	-	1	-	HGNC	HGNC:25268	-	-	4	-	-	-	-	-	-	-	-	-	-	-	-	-
rs10734856	12:12766971-12766971	C	intron_variant,non_coding_transcript_variant	MODIFIER	APOLD1	ENSG00000178878	Transcript	ENST00000588943.1	retained_intron	-	1/1	-	-	-	-	-	-	-	rs10734856	T	T/A/C/G	-	1	-	HGNC	HGNC:25268	-	-	4	-	-	-	0.8740	-	-	-	-	-	-	-	-	-
rs10734856	12:12766971-12766971	G	intron_variant,non_coding_transcript_variant	MODIFIER	APOLD1	ENSG00000178878	Transcript	ENST00000588943.1	retained_intron	-	1/1	-	-	-	-	-	-	-	rs10734856	T	T/A/C/G	-	1	-	HGNC	HGNC:25268	-	-	4	-	-	-	-	-	-	-	-	-	-	-	-	-
rs10734856	12:12766971-12766971	A	downstream_gene_variant	MODIFIER	STX8P1	ENSG00000270296	Transcript	ENST00000603161.1	processed_pseudogene	-	-	-	-	-	-	-	-	-	rs10734856	T	T/A/C/G	4380	-1	-	HGNC	HGNC:49855	-	-	-	-	-	-	-	-	-	-	-	-	-	-	-	-
rs10734856	12:12766971-12766971	C	downstream_gene_variant	MODIFIER	STX8P1	ENSG00000270296	Transcript	ENST00000603161.1	processed_pseudogene	-	-	-	-	-	-	-	-	-	rs10734856	T	T/A/C/G	4380	-1	-	HGNC	HGNC:49855	-	-	-	-	-	-	0.8740	-	-	-	-	-	-	-	-	-
rs10734856	12:12766971-12766971	G	downstream_gene_variant	MODIFIER	STX8P1	ENSG00000270296	Transcript	ENST00000603161.1	processed_pseudogene	-	-	-	-	-	-	-	-	-	rs10734856	T	T/A/C/G	4380	-1	-	HGNC	HGNC:49855	-	-	-	-	-	-	-	-	-	-	-	-	-	-	-	-
rs6582535	12:45142461-45142461	C	intron_variant,non_coding_transcript_variant	MODIFIER	PLEKHA8P1	ENSG00000293316	Transcript	ENST00000702372.1	lncRNA	-	4/4	-	-	-	-	-	-	-	rs6582535	A	A/C/G/T	-	-1	-	HGNC	HGNC:30222	-	-	-	-	-	-	-	-	-	-	-	-	-	-	-	-
rs6582535	12:45142461-45142461	G	intron_variant,non_coding_transcript_variant	MODIFIER	PLEKHA8P1	ENSG00000293316	Transcript	ENST00000702372.1	lncRNA	-	4/4	-	-	-	-	-	-	-	rs6582535	A	A/C/G/T	-	-1	-	HGNC	HGNC:30222	-	-	-	-	-	-	0.4834	-	-	-	-	-	-	-	-	-
rs6582535	12:45142461-45142461	T	intron_variant,non_coding_transcript_variant	MODIFIER	PLEKHA8P1	ENSG00000293316	Transcript	ENST00000702372.1	lncRNA	-	4/4	-	-	-	-	-	-	-	rs6582535	A	A/C/G/T	-	-1	-	HGNC	HGNC:30222	-	-	-	-	-	-	-	-	-	-	-	-	-	-	-	-
rs6582535	12:45142461-45142461	C	intron_variant,non_coding_transcript_variant	MODIFIER	PLEKHA8P1	ENSG00000293316	Transcript	ENST00000702384.1	lncRNA	-	4/4	-	-	-	-	-	-	-	rs6582535	A	A/C/G/T	-	-1	-	HGNC	HGNC:30222	-	-	-	-	-	-	-	-	-	-	-	-	-	-	-	-
rs6582535	12:45142461-45142461	G	intron_variant,non_coding_transcript_variant	MODIFIER	PLEKHA8P1	ENSG00000293316	Transcript	ENST00000702384.1	lncRNA	-	4/4	-	-	-	-	-	-	-	rs6582535	A	A/C/G/T	-	-1	-	HGNC	HGNC:30222	-	-	-	-	-	-	0.4834	-	-	-	-	-	-	-	-	-
rs6582535	12:45142461-45142461	T	intron_variant,non_coding_transcript_variant	MODIFIER	PLEKHA8P1	ENSG00000293316	Transcript	ENST00000702384.1	lncRNA	-	4/4	-	-	-	-	-	-	-	rs6582535	A	A/C/G/T	-	-1	-	HGNC	HGNC:30222	-	-	-	-	-	-	-	-	-	-	-	-	-	-	-	-
rs75884468	12:46211499-46211499	A	intron_variant	MODIFIER	SLC38A1	ENSG00000111371	Transcript	ENST00000398637.10	protein_coding	-	5/16	-	-	-	-	-	-	-	rs75884468	G	G/A	-	-1	-	HGNC	HGNC:13447	NM_030674.4	-	1	P1	-	-	0.0907	-	-	-	-	-	-	-	-	-
rs75884468	12:46211499-46211499	A	intron_variant	MODIFIER	SLC38A1	ENSG00000111371	Transcript	ENST00000439706.5	protein_coding	-	6/17	-	-	-	-	-	-	-	rs75884468	G	G/A	-	-1	-	HGNC	HGNC:13447	-	-	1	P1	-	-	0.0907	-	-	-	-	-	-	-	-	-
rs75884468	12:46211499-46211499	A	intron_variant	MODIFIER	SLC38A1	ENSG00000111371	Transcript	ENST00000546893.5	protein_coding	-	5/16	-	-	-	-	-	-	-	rs75884468	G	G/A	-	-1	-	HGNC	HGNC:13447	-	-	1	P1	-	-	0.0907	-	-	-	-	-	-	-	-	-
rs75884468	12:46211499-46211499	A	intron_variant	MODIFIER	SLC38A1	ENSG00000111371	Transcript	ENST00000549049.5	protein_coding	-	4/15	-	-	-	-	-	-	-	rs75884468	G	G/A	-	-1	-	HGNC	HGNC:13447	-	-	1	P1	-	-	0.0907	-	-	-	-	-	-	-	-	-
rs75884468	12:46211499-46211499	A	intron_variant,non_coding_transcript_variant	MODIFIER	SLC38A1	ENSG00000111371	Transcript	ENST00000549633.5	protein_coding_CDS_not_defined	-	3/11	-	-	-	-	-	-	-	rs75884468	G	G/A	-	-1	-	HGNC	HGNC:13447	-	-	1	-	-	-	0.0907	-	-	-	-	-	-	-	-	-
rs75884468	12:46211499-46211499	A	intron_variant,non_coding_transcript_variant	MODIFIER	SLC38A1	ENSG00000111371	Transcript	ENST00000551506.1	protein_coding_CDS_not_defined	-	3/4	-	-	-	-	-	-	-	rs75884468	G	G/A	-	-1	-	HGNC	HGNC:13447	-	-	3	-	-	-	0.0907	-	-	-	-	-	-	-	-	-
rs75884468	12:46211499-46211499	A	intron_variant	MODIFIER	SLC38A1	ENSG00000111371	Transcript	ENST00000552197.5	protein_coding	-	5/16	-	-	-	-	-	-	-	rs75884468	G	G/A	-	-1	-	HGNC	HGNC:13447	-	-	1	-	-	-	0.0907	-	-	-	-	-	-	-	-	-
rs75884468	12:46211499-46211499	A	intron_variant	MODIFIER	SLC38A1	ENSG00000111371	Transcript	ENST00000612161.4	protein_coding	-	3/14	-	-	-	-	-	-	-	rs75884468	G	G/A	-	-1	-	HGNC	HGNC:13447	-	-	5	-	-	-	0.0907	-	-	-	-	-	-	-	-	-
rs4930721	12:123933342-123933342	G	downstream_gene_variant	MODIFIER	CCDC92	ENSG00000119242	Transcript	ENST00000238156.8	protein_coding	-	-	-	-	-	-	-	-	-	rs4930721,COSV53020069	C	C/G/T	2284	-1	-	HGNC	HGNC:29563	NM_025140.3	-	1	-	-	-	-	-	0,1	1,1	24033266	-	-	-	-	-
rs4930721	12:123933342-123933342	T	downstream_gene_variant	MODIFIER	CCDC92	ENSG00000119242	Transcript	ENST00000238156.8	protein_coding	-	-	-	-	-	-	-	-	-	rs4930721,COSV53020069	C	C/G/T	2284	-1	-	HGNC	HGNC:29563	NM_025140.3	-	1	-	-	-	0.2606	benign	0,1	1,1	24033266	-	-	-	-	-
rs4930721	12:123933342-123933342	G	missense_variant	MODERATE	DNAH10	ENSG00000197653	Transcript	ENST00000409039.8	protein_coding	76/78	-	-	-	13286	13137	4379	S/R	agC/agG	rs4930721,COSV53020069	C	C/G/T	-	1	-	HGNC	HGNC:2941	-	-	5	-	deleterious_low_confidence(0.03)	benign(0.003)	-	-	0,1	1,1	24033266	-	-	-	-	-
rs4930721	12:123933342-123933342	T	synonymous_variant	LOW	DNAH10	ENSG00000197653	Transcript	ENST00000409039.8	protein_coding	76/78	-	-	-	13286	13137	4379	S	agC/agT	rs4930721,COSV53020069	C	C/G/T	-	1	-	HGNC	HGNC:2941	-	-	5	-	-	-	0.2606	benign	0,1	1,1	24033266	-	-	-	-	-
rs4930721	12:123933342-123933342	G	non_coding_transcript_exon_variant	MODIFIER	DNAH10	ENSG00000197653	Transcript	ENST00000492261.5	retained_intron	9/11	-	-	-	2099	-	-	-	-	rs4930721,COSV53020069	C	C/G/T	-	1	-	HGNC	HGNC:2941	-	-	2	-	-	-	-	-	0,1	1,1	24033266	-	-	-	-	-
rs4930721	12:123933342-123933342	T	non_coding_transcript_exon_variant	MODIFIER	DNAH10	ENSG00000197653	Transcript	ENST00000492261.5	retained_intron	9/11	-	-	-	2099	-	-	-	-	rs4930721,COSV53020069	C	C/G/T	-	1	-	HGNC	HGNC:2941	-	-	2	-	-	-	0.2606	benign	0,1	1,1	24033266	-	-	-	-	-
rs4930721	12:123933342-123933342	G	intron_variant,non_coding_transcript_variant	MODIFIER	DNAH10OS	ENSG00000250091	Transcript	ENST00000514254.3	lncRNA	-	1/1	-	-	-	-	-	-	-	rs4930721,COSV53020069	C	C/G/T	-	-1	-	HGNC	HGNC:37121	-	-	2	-	-	-	-	-	0,1	1,1	24033266	-	-	-	-	-
rs4930721	12:123933342-123933342	T	intron_variant,non_coding_transcript_variant	MODIFIER	DNAH10OS	ENSG00000250091	Transcript	ENST00000514254.3	lncRNA	-	1/1	-	-	-	-	-	-	-	rs4930721,COSV53020069	C	C/G/T	-	-1	-	HGNC	HGNC:37121	-	-	2	-	-	-	0.2606	benign	0,1	1,1	24033266	-	-	-	-	-
rs4930721	12:123933342-123933342	G	downstream_gene_variant	MODIFIER	CCDC92	ENSG00000119242	Transcript	ENST00000535556.5	protein_coding	-	-	-	-	-	-	-	-	-	rs4930721,COSV53020069	C	C/G/T	4372	-1	cds_end_NF	HGNC	HGNC:29563	-	-	4	-	-	-	-	-	0,1	1,1	24033266	-	-	-	-	-
rs4930721	12:123933342-123933342	T	downstream_gene_variant	MODIFIER	CCDC92	ENSG00000119242	Transcript	ENST00000535556.5	protein_coding	-	-	-	-	-	-	-	-	-	rs4930721,COSV53020069	C	C/G/T	4372	-1	cds_end_NF	HGNC	HGNC:29563	-	-	4	-	-	-	0.2606	benign	0,1	1,1	24033266	-	-	-	-	-
rs4930721	12:123933342-123933342	G	3_prime_UTR_variant,NMD_transcript_variant	MODIFIER	DNAH10	ENSG00000197653	Transcript	ENST00000538983.1	nonsense_mediated_decay	4/4	-	-	-	351	-	-	-	-	rs4930721,COSV53020069	C	C/G/T	-	1	cds_start_NF	HGNC	HGNC:2941	-	-	3	-	-	-	-	-	0,1	1,1	24033266	-	-	-	-	-
rs4930721	12:123933342-123933342	T	3_prime_UTR_variant,NMD_transcript_variant	MODIFIER	DNAH10	ENSG00000197653	Transcript	ENST00000538983.1	nonsense_mediated_decay	4/4	-	-	-	351	-	-	-	-	rs4930721,COSV53020069	C	C/G/T	-	1	cds_start_NF	HGNC	HGNC:2941	-	-	3	-	-	-	0.2606	benign	0,1	1,1	24033266	-	-	-	-	-
rs4930721	12:123933342-123933342	G	downstream_gene_variant	MODIFIER	CCDC92	ENSG00000119242	Transcript	ENST00000539551.5	protein_coding	-	-	-	-	-	-	-	-	-	rs4930721,COSV53020069	C	C/G/T	4423	-1	cds_end_NF	HGNC	HGNC:29563	-	-	3	-	-	-	-	-	0,1	1,1	24033266	-	-	-	-	-
rs4930721	12:123933342-123933342	T	downstream_gene_variant	MODIFIER	CCDC92	ENSG00000119242	Transcript	ENST00000539551.5	protein_coding	-	-	-	-	-	-	-	-	-	rs4930721,COSV53020069	C	C/G/T	4423	-1	cds_end_NF	HGNC	HGNC:29563	-	-	3	-	-	-	0.2606	benign	0,1	1,1	24033266	-	-	-	-	-
rs4930721	12:123933342-123933342	G	downstream_gene_variant	MODIFIER	CCDC92	ENSG00000119242	Transcript	ENST00000539761.5	protein_coding	-	-	-	-	-	-	-	-	-	rs4930721,COSV53020069	C	C/G/T	4346	-1	cds_end_NF	HGNC	HGNC:29563	-	-	3	-	-	-	-	-	0,1	1,1	24033266	-	-	-	-	-
rs4930721	12:123933342-123933342	T	downstream_gene_variant	MODIFIER	CCDC92	ENSG00000119242	Transcript	ENST00000539761.5	protein_coding	-	-	-	-	-	-	-	-	-	rs4930721,COSV53020069	C	C/G/T	4346	-1	cds_end_NF	HGNC	HGNC:29563	-	-	3	-	-	-	0.2606	benign	0,1	1,1	24033266	-	-	-	-	-
rs4930721	12:123933342-123933342	G	intron_variant,non_coding_transcript_variant	MODIFIER	CCDC92	ENSG00000119242	Transcript	ENST00000542348.5	protein_coding_CDS_not_defined	-	2/2	-	-	-	-	-	-	-	rs4930721,COSV53020069	C	C/G/T	-	-1	-	HGNC	HGNC:29563	-	-	4	-	-	-	-	-	0,1	1,1	24033266	-	-	-	-	-
rs4930721	12:123933342-123933342	T	intron_variant,non_coding_transcript_variant	MODIFIER	CCDC92	ENSG00000119242	Transcript	ENST00000542348.5	protein_coding_CDS_not_defined	-	2/2	-	-	-	-	-	-	-	rs4930721,COSV53020069	C	C/G/T	-	-1	-	HGNC	HGNC:29563	-	-	4	-	-	-	0.2606	benign	0,1	1,1	24033266	-	-	-	-	-
rs4930721	12:123933342-123933342	G	intron_variant,non_coding_transcript_variant	MODIFIER	CCDC92	ENSG00000119242	Transcript	ENST00000544798.2	protein_coding_CDS_not_defined	-	3/3	-	-	-	-	-	-	-	rs4930721,COSV53020069	C	C/G/T	-	-1	-	HGNC	HGNC:29563	-	-	3	-	-	-	-	-	0,1	1,1	24033266	-	-	-	-	-
rs4930721	12:123933342-123933342	T	intron_variant,non_coding_transcript_variant	MODIFIER	CCDC92	ENSG00000119242	Transcript	ENST00000544798.2	protein_coding_CDS_not_defined	-	3/3	-	-	-	-	-	-	-	rs4930721,COSV53020069	C	C/G/T	-	-1	-	HGNC	HGNC:29563	-	-	3	-	-	-	0.2606	benign	0,1	1,1	24033266	-	-	-	-	-
rs4930721	12:123933342-123933342	G	downstream_gene_variant	MODIFIER	DNAH10	ENSG00000197653	Transcript	ENST00000545078.1	retained_intron	-	-	-	-	-	-	-	-	-	rs4930721,COSV53020069	C	C/G/T	3603	1	-	HGNC	HGNC:2941	-	-	3	-	-	-	-	-	0,1	1,1	24033266	-	-	-	-	-
rs4930721	12:123933342-123933342	T	downstream_gene_variant	MODIFIER	DNAH10	ENSG00000197653	Transcript	ENST00000545078.1	retained_intron	-	-	-	-	-	-	-	-	-	rs4930721,COSV53020069	C	C/G/T	3603	1	-	HGNC	HGNC:2941	-	-	3	-	-	-	0.2606	benign	0,1	1,1	24033266	-	-	-	-	-
rs4930721	12:123933342-123933342	G	downstream_gene_variant	MODIFIER	CCDC92	ENSG00000119242	Transcript	ENST00000545135.5	protein_coding	-	-	-	-	-	-	-	-	-	rs4930721,COSV53020069	C	C/G/T	3075	-1	-	HGNC	HGNC:29563	-	-	2	P1	-	-	-	-	0,1	1,1	24033266	-	-	-	-	-
rs4930721	12:123933342-123933342	T	downstream_gene_variant	MODIFIER	CCDC92	ENSG00000119242	Transcript	ENST00000545135.5	protein_coding	-	-	-	-	-	-	-	-	-	rs4930721,COSV53020069	C	C/G/T	3075	-1	-	HGNC	HGNC:29563	-	-	2	P1	-	-	0.2606	benign	0,1	1,1	24033266	-	-	-	-	-
rs4930721	12:123933342-123933342	G	downstream_gene_variant	MODIFIER	CCDC92	ENSG00000119242	Transcript	ENST00000545891.5	protein_coding	-	-	-	-	-	-	-	-	-	rs4930721,COSV53020069	C	C/G/T	3094	-1	-	HGNC	HGNC:29563	-	-	2	P1	-	-	-	-	0,1	1,1	24033266	-	-	-	-	-
rs4930721	12:123933342-123933342	T	downstream_gene_variant	MODIFIER	CCDC92	ENSG00000119242	Transcript	ENST00000545891.5	protein_coding	-	-	-	-	-	-	-	-	-	rs4930721,COSV53020069	C	C/G/T	3094	-1	-	HGNC	HGNC:29563	-	-	2	P1	-	-	0.2606	benign	0,1	1,1	24033266	-	-	-	-	-
rs4930721	12:123933342-123933342	G	missense_variant	MODERATE	DNAH10	ENSG00000197653	Transcript	ENST00000638045.1	protein_coding	76/78	-	-	-	12979	12954	4318	S/R	agC/agG	rs4930721,COSV53020069	C	C/G/T	-	1	-	HGNC	HGNC:2941	-	-	5	-	deleterious_low_confidence(0.03)	benign(0.046)	-	-	0,1	1,1	24033266	-	-	-	-	-
rs4930721	12:123933342-123933342	T	synonymous_variant	LOW	DNAH10	ENSG00000197653	Transcript	ENST00000638045.1	protein_coding	76/78	-	-	-	12979	12954	4318	S	agC/agT	rs4930721,COSV53020069	C	C/G/T	-	1	-	HGNC	HGNC:2941	-	-	5	-	-	-	0.2606	benign	0,1	1,1	24033266	-	-	-	-	-
rs4930721	12:123933342-123933342	G	missense_variant	MODERATE	DNAH10	ENSG00000197653	Transcript	ENST00000673944.1	protein_coding	77/79	-	-	-	13344	13308	4436	S/R	agC/agG	rs4930721,COSV53020069	C	C/G/T	-	1	-	HGNC	HGNC:2941	NM_001372106.1	-	-	P1	deleterious_low_confidence(0.03)	benign(0.031)	-	-	0,1	1,1	24033266	-	-	-	-	-
rs4930721	12:123933342-123933342	T	synonymous_variant	LOW	DNAH10	ENSG00000197653	Transcript	ENST00000673944.1	protein_coding	77/79	-	-	-	13344	13308	4436	S	agC/agT	rs4930721,COSV53020069	C	C/G/T	-	1	-	HGNC	HGNC:2941	NM_001372106.1	-	-	P1	-	-	0.2606	benign	0,1	1,1	24033266	-	-	-	-	-
rs4930721	12:123933342-123933342	G	regulatory_region_variant	MODIFIER	-	-	RegulatoryFeature	ENSR00000974692	enhancer	-	-	-	-	-	-	-	-	-	rs4930721,COSV53020069	C	C/G/T	-	-	-	-	-	-	-	-	-	-	-	-	-	0,1	1,1	24033266	-	-	-	-	-
rs4930721	12:123933342-123933342	T	regulatory_region_variant	MODIFIER	-	-	RegulatoryFeature	ENSR00000974692	enhancer	-	-	-	-	-	-	-	-	-	rs4930721,COSV53020069	C	C/G/T	-	-	-	-	-	-	-	-	-	-	-	0.2606	benign	0,1	1,1	24033266	-	-	-	-	-
rs4759619	12:130139598-130139598	A	downstream_gene_variant	MODIFIER	FZD10-AS1	ENSG00000250208	Transcript	ENST00000505807.6	lncRNA	-	-	-	-	-	-	-	-	-	rs4759619	G	G/A/C	4717	-1	-	HGNC	HGNC:48632	-	-	2	-	-	-	0.5184	-	-	-	-	-	-	-	-	-
rs4759619	12:130139598-130139598	C	downstream_gene_variant	MODIFIER	FZD10-AS1	ENSG00000250208	Transcript	ENST00000505807.6	lncRNA	-	-	-	-	-	-	-	-	-	rs4759619	G	G/A/C	4717	-1	-	HGNC	HGNC:48632	-	-	2	-	-	-	-	-	-	-	-	-	-	-	-	-
rs4759619	12:130139598-130139598	A	non_coding_transcript_exon_variant	MODIFIER	-	ENSG00000276122	Transcript	ENST00000611525.1	lncRNA	1/1	-	-	-	906	-	-	-	-	rs4759619	G	G/A/C	-	1	-	-	-	-	-	-	-	-	-	0.5184	-	-	-	-	-	-	-	-	-
rs4759619	12:130139598-130139598	C	non_coding_transcript_exon_variant	MODIFIER	-	ENSG00000276122	Transcript	ENST00000611525.1	lncRNA	1/1	-	-	-	906	-	-	-	-	rs4759619	G	G/A/C	-	1	-	-	-	-	-	-	-	-	-	-	-	-	-	-	-	-	-	-	-
rs4759619	12:130139598-130139598	A	regulatory_region_variant	MODIFIER	-	-	RegulatoryFeature	ENSR00000975138	enhancer	-	-	-	-	-	-	-	-	-	rs4759619	G	G/A/C	-	-	-	-	-	-	-	-	-	-	-	0.5184	-	-	-	-	-	-	-	-	-
rs4759619	12:130139598-130139598	C	regulatory_region_variant	MODIFIER	-	-	RegulatoryFeature	ENSR00000975138	enhancer	-	-	-	-	-	-	-	-	-	rs4759619	G	G/A/C	-	-	-	-	-	-	-	-	-	-	-	-	-	-	-	-	-	-	-	-	-
rs528538	13:102198963-102198963	A	intron_variant	MODIFIER	FGF14	ENSG00000102466	Transcript	ENST00000376131.9	protein_coding	-	1/4	-	-	-	-	-	-	-	rs528538	C	C/A/G/T	-	-1	-	HGNC	HGNC:3671	-	-	1	-	-	-	0.6781	-	-	-	-	-	-	-	-	-
rs528538	13:102198963-102198963	G	intron_variant	MODIFIER	FGF14	ENSG00000102466	Transcript	ENST00000376131.9	protein_coding	-	1/4	-	-	-	-	-	-	-	rs528538	C	C/A/G/T	-	-1	-	HGNC	HGNC:3671	-	-	1	-	-	-	-	-	-	-	-	-	-	-	-	-
rs528538	13:102198963-102198963	T	intron_variant	MODIFIER	FGF14	ENSG00000102466	Transcript	ENST00000376131.9	protein_coding	-	1/4	-	-	-	-	-	-	-	rs528538	C	C/A/G/T	-	-1	-	HGNC	HGNC:3671	-	-	1	-	-	-	-	-	-	-	-	-	-	-	-	-
rs528538	13:102198963-102198963	A	intron_variant	MODIFIER	FGF14	ENSG00000102466	Transcript	ENST00000418923.3	protein_coding	-	2/5	-	-	-	-	-	-	-	rs528538	C	C/A/G/T	-	-1	-	HGNC	HGNC:3671	-	-	3	A1	-	-	0.6781	-	-	-	-	-	-	-	-	-
rs528538	13:102198963-102198963	G	intron_variant	MODIFIER	FGF14	ENSG00000102466	Transcript	ENST00000418923.3	protein_coding	-	2/5	-	-	-	-	-	-	-	rs528538	C	C/A/G/T	-	-1	-	HGNC	HGNC:3671	-	-	3	A1	-	-	-	-	-	-	-	-	-	-	-	-
rs528538	13:102198963-102198963	T	intron_variant	MODIFIER	FGF14	ENSG00000102466	Transcript	ENST00000418923.3	protein_coding	-	2/5	-	-	-	-	-	-	-	rs528538	C	C/A/G/T	-	-1	-	HGNC	HGNC:3671	-	-	3	A1	-	-	-	-	-	-	-	-	-	-	-	-
rs528538	13:102198963-102198963	A	intron_variant,NMD_transcript_variant	MODIFIER	FGF14	ENSG00000102466	Transcript	ENST00000706491.1	nonsense_mediated_decay	-	1/5	-	-	-	-	-	-	-	rs528538	C	C/A/G/T	-	-1	-	HGNC	HGNC:3671	-	-	-	-	-	-	0.6781	-	-	-	-	-	-	-	-	-
rs528538	13:102198963-102198963	G	intron_variant,NMD_transcript_variant	MODIFIER	FGF14	ENSG00000102466	Transcript	ENST00000706491.1	nonsense_mediated_decay	-	1/5	-	-	-	-	-	-	-	rs528538	C	C/A/G/T	-	-1	-	HGNC	HGNC:3671	-	-	-	-	-	-	-	-	-	-	-	-	-	-	-	-
rs528538	13:102198963-102198963	T	intron_variant,NMD_transcript_variant	MODIFIER	FGF14	ENSG00000102466	Transcript	ENST00000706491.1	nonsense_mediated_decay	-	1/5	-	-	-	-	-	-	-	rs528538	C	C/A/G/T	-	-1	-	HGNC	HGNC:3671	-	-	-	-	-	-	-	-	-	-	-	-	-	-	-	-
rs528538	13:102198963-102198963	A	intron_variant,NMD_transcript_variant	MODIFIER	FGF14	ENSG00000102466	Transcript	ENST00000706492.1	nonsense_mediated_decay	-	2/5	-	-	-	-	-	-	-	rs528538	C	C/A/G/T	-	-1	-	HGNC	HGNC:3671	-	-	-	-	-	-	0.6781	-	-	-	-	-	-	-	-	-
rs528538	13:102198963-102198963	G	intron_variant,NMD_transcript_variant	MODIFIER	FGF14	ENSG00000102466	Transcript	ENST00000706492.1	nonsense_mediated_decay	-	2/5	-	-	-	-	-	-	-	rs528538	C	C/A/G/T	-	-1	-	HGNC	HGNC:3671	-	-	-	-	-	-	-	-	-	-	-	-	-	-	-	-
rs528538	13:102198963-102198963	T	intron_variant,NMD_transcript_variant	MODIFIER	FGF14	ENSG00000102466	Transcript	ENST00000706492.1	nonsense_mediated_decay	-	2/5	-	-	-	-	-	-	-	rs528538	C	C/A/G/T	-	-1	-	HGNC	HGNC:3671	-	-	-	-	-	-	-	-	-	-	-	-	-	-	-	-
rs528538	13:102198963-102198963	A	intron_variant,NMD_transcript_variant	MODIFIER	FGF14	ENSG00000102466	Transcript	ENST00000706493.1	nonsense_mediated_decay	-	2/5	-	-	-	-	-	-	-	rs528538	C	C/A/G/T	-	-1	-	HGNC	HGNC:3671	-	-	-	-	-	-	0.6781	-	-	-	-	-	-	-	-	-
rs528538	13:102198963-102198963	G	intron_variant,NMD_transcript_variant	MODIFIER	FGF14	ENSG00000102466	Transcript	ENST00000706493.1	nonsense_mediated_decay	-	2/5	-	-	-	-	-	-	-	rs528538	C	C/A/G/T	-	-1	-	HGNC	HGNC:3671	-	-	-	-	-	-	-	-	-	-	-	-	-	-	-	-
rs528538	13:102198963-102198963	T	intron_variant,NMD_transcript_variant	MODIFIER	FGF14	ENSG00000102466	Transcript	ENST00000706493.1	nonsense_mediated_decay	-	2/5	-	-	-	-	-	-	-	rs528538	C	C/A/G/T	-	-1	-	HGNC	HGNC:3671	-	-	-	-	-	-	-	-	-	-	-	-	-	-	-	-
rs528538	13:102198963-102198963	A	intron_variant	MODIFIER	FGF14	ENSG00000102466	Transcript	ENST00000706494.1	protein_coding	-	3/6	-	-	-	-	-	-	-	rs528538	C	C/A/G/T	-	-1	-	HGNC	HGNC:3671	-	-	-	-	-	-	0.6781	-	-	-	-	-	-	-	-	-
rs528538	13:102198963-102198963	G	intron_variant	MODIFIER	FGF14	ENSG00000102466	Transcript	ENST00000706494.1	protein_coding	-	3/6	-	-	-	-	-	-	-	rs528538	C	C/A/G/T	-	-1	-	HGNC	HGNC:3671	-	-	-	-	-	-	-	-	-	-	-	-	-	-	-	-
rs528538	13:102198963-102198963	T	intron_variant	MODIFIER	FGF14	ENSG00000102466	Transcript	ENST00000706494.1	protein_coding	-	3/6	-	-	-	-	-	-	-	rs528538	C	C/A/G/T	-	-1	-	HGNC	HGNC:3671	-	-	-	-	-	-	-	-	-	-	-	-	-	-	-	-
rs528538	13:102198963-102198963	A	regulatory_region_variant	MODIFIER	-	-	RegulatoryFeature	ENSR00000489384	enhancer	-	-	-	-	-	-	-	-	-	rs528538	C	C/A/G/T	-	-	-	-	-	-	-	-	-	-	-	0.6781	-	-	-	-	-	-	-	-	-
rs528538	13:102198963-102198963	G	regulatory_region_variant	MODIFIER	-	-	RegulatoryFeature	ENSR00000489384	enhancer	-	-	-	-	-	-	-	-	-	rs528538	C	C/A/G/T	-	-	-	-	-	-	-	-	-	-	-	-	-	-	-	-	-	-	-	-	-
rs528538	13:102198963-102198963	T	regulatory_region_variant	MODIFIER	-	-	RegulatoryFeature	ENSR00000489384	enhancer	-	-	-	-	-	-	-	-	-	rs528538	C	C/A/G/T	-	-	-	-	-	-	-	-	-	-	-	-	-	-	-	-	-	-	-	-	-
rs10139564	14:20681626-20681626	C	upstream_gene_variant	MODIFIER	ANG	ENSG00000214274	Transcript	ENST00000336811.10	protein_coding	-	-	-	-	-	-	-	-	-	rs10139564	A	A/C	2551	1	-	HGNC	HGNC:483	-	-	1	P1	-	-	0.4808	-	-	-	-	-	-	-	-	-
rs10139564	14:20681626-20681626	C	downstream_gene_variant	MODIFIER	Y_RNA	ENSG00000199461	Transcript	ENST00000362591.1	misc_RNA	-	-	-	-	-	-	-	-	-	rs10139564	A	A/C	2114	1	-	RFAM	-	-	-	-	-	-	-	0.4808	-	-	-	-	-	-	-	-	-
rs10139564	14:20681626-20681626	C	upstream_gene_variant	MODIFIER	RNASE4	ENSG00000258818	Transcript	ENST00000397995.2	protein_coding	-	-	-	-	-	-	-	-	-	rs10139564	A	A/C	2957	1	-	HGNC	HGNC:10047	-	-	2	P1	-	-	0.4808	-	-	-	-	-	-	-	-	-
rs10139564	14:20681626-20681626	C	upstream_gene_variant	MODIFIER	ANG	ENSG00000214274	Transcript	ENST00000554073.1	protein_coding_CDS_not_defined	-	-	-	-	-	-	-	-	-	rs10139564	A	A/C	2988	1	-	HGNC	HGNC:483	-	-	3	-	-	-	0.4808	-	-	-	-	-	-	-	-	-
rs10139564	14:20681626-20681626	C	upstream_gene_variant	MODIFIER	RNASE4	ENSG00000258818	Transcript	ENST00000555835.3	protein_coding	-	-	-	-	-	-	-	-	-	rs10139564	A	A/C	2934	1	-	HGNC	HGNC:10047	NM_002937.5	-	1	P1	-	-	0.4808	-	-	-	-	-	-	-	-	-
rs10139564	14:20681626-20681626	C	regulatory_region_variant	MODIFIER	-	-	RegulatoryFeature	ENSR00001325570	open_chromatin_region	-	-	-	-	-	-	-	-	-	rs10139564	A	A/C	-	-	-	-	-	-	-	-	-	-	-	0.4808	-	-	-	-	-	-	-	-	-
rs10139564	14:20681626-20681626	C	TF_binding_site_variant	MODIFIER	-	-	MotifFeature	ENSM00000499003	-	-	-	-	-	-	-	-	-	-	rs10139564	A	A/C	-	1	-	-	-	-	-	-	-	-	-	0.4808	-	-	-	-	ENSPFM0466	10	N	-0.069	POU5F1
rs10139564	14:20681626-20681626	C	TF_binding_site_variant	MODIFIER	-	-	MotifFeature	ENSM00207397465	-	-	-	-	-	-	-	-	-	-	rs10139564	A	A/C	-	-1	-	-	-	-	-	-	-	-	-	0.4808	-	-	-	-	ENSPFM0162	7	N	-0.062	ETV2::RFX5
rs10139564	14:20681626-20681626	C	TF_binding_site_variant	MODIFIER	-	-	MotifFeature	ENSM00208786343	-	-	-	-	-	-	-	-	-	-	rs10139564	A	A/C	-	-1	-	-	-	-	-	-	-	-	-	0.4808	-	-	-	-	ENSPFM0581	4	N	0.041	TEAD4::TCF3
rs10139564	14:20681626-20681626	C	TF_binding_site_variant	MODIFIER	-	-	MotifFeature	ENSM00083950794	-	-	-	-	-	-	-	-	-	-	rs10139564	A	A/C	-	-1	-	-	-	-	-	-	-	-	-	0.4808	-	-	-	-	ENSPFM0326	5	Y	-0.158	HOXB2::RFX5
rs10139564	14:20681626-20681626	C	TF_binding_site_variant	MODIFIER	-	-	MotifFeature	ENSM00208633835	-	-	-	-	-	-	-	-	-	-	rs10139564	A	A/C	-	1	-	-	-	-	-	-	-	-	-	0.4808	-	-	-	-	ENSPFM0544	12	N	0.047	TEAD4::FIGLA
rs73586420	14:22777210-22777210	A	intron_variant	MODIFIER	SLC7A7	ENSG00000155465	Transcript	ENST00000285850.11	protein_coding	-	5/10	-	-	-	-	-	-	-	rs73586420	C	C/A/G/T	-	-1	-	HGNC	HGNC:11065	-	-	5	P1	-	-	-	-	-	-	-	-	-	-	-	-
rs73586420	14:22777210-22777210	G	intron_variant	MODIFIER	SLC7A7	ENSG00000155465	Transcript	ENST00000285850.11	protein_coding	-	5/10	-	-	-	-	-	-	-	rs73586420	C	C/A/G/T	-	-1	-	HGNC	HGNC:11065	-	-	5	P1	-	-	-	-	-	-	-	-	-	-	-	-
rs73586420	14:22777210-22777210	T	intron_variant	MODIFIER	SLC7A7	ENSG00000155465	Transcript	ENST00000285850.11	protein_coding	-	5/10	-	-	-	-	-	-	-	rs73586420	C	C/A/G/T	-	-1	-	HGNC	HGNC:11065	-	-	5	P1	-	-	0.0649	-	-	-	-	-	-	-	-	-
rs73586420	14:22777210-22777210	A	intron_variant	MODIFIER	SLC7A7	ENSG00000155465	Transcript	ENST00000397528.8	protein_coding	-	5/10	-	-	-	-	-	-	-	rs73586420	C	C/A/G/T	-	-1	-	HGNC	HGNC:11065	-	-	1	P1	-	-	-	-	-	-	-	-	-	-	-	-
rs73586420	14:22777210-22777210	G	intron_variant	MODIFIER	SLC7A7	ENSG00000155465	Transcript	ENST00000397528.8	protein_coding	-	5/10	-	-	-	-	-	-	-	rs73586420	C	C/A/G/T	-	-1	-	HGNC	HGNC:11065	-	-	1	P1	-	-	-	-	-	-	-	-	-	-	-	-
rs73586420	14:22777210-22777210	T	intron_variant	MODIFIER	SLC7A7	ENSG00000155465	Transcript	ENST00000397528.8	protein_coding	-	5/10	-	-	-	-	-	-	-	rs73586420	C	C/A/G/T	-	-1	-	HGNC	HGNC:11065	-	-	1	P1	-	-	0.0649	-	-	-	-	-	-	-	-	-
rs73586420	14:22777210-22777210	A	intron_variant	MODIFIER	SLC7A7	ENSG00000155465	Transcript	ENST00000397529.6	protein_coding	-	4/9	-	-	-	-	-	-	-	rs73586420	C	C/A/G/T	-	-1	-	HGNC	HGNC:11065	-	-	1	P1	-	-	-	-	-	-	-	-	-	-	-	-
rs73586420	14:22777210-22777210	G	intron_variant	MODIFIER	SLC7A7	ENSG00000155465	Transcript	ENST00000397529.6	protein_coding	-	4/9	-	-	-	-	-	-	-	rs73586420	C	C/A/G/T	-	-1	-	HGNC	HGNC:11065	-	-	1	P1	-	-	-	-	-	-	-	-	-	-	-	-
rs73586420	14:22777210-22777210	T	intron_variant	MODIFIER	SLC7A7	ENSG00000155465	Transcript	ENST00000397529.6	protein_coding	-	4/9	-	-	-	-	-	-	-	rs73586420	C	C/A/G/T	-	-1	-	HGNC	HGNC:11065	-	-	1	P1	-	-	0.0649	-	-	-	-	-	-	-	-	-
rs73586420	14:22777210-22777210	A	intron_variant	MODIFIER	SLC7A7	ENSG00000155465	Transcript	ENST00000397532.9	protein_coding	-	4/9	-	-	-	-	-	-	-	rs73586420	C	C/A/G/T	-	-1	-	HGNC	HGNC:11065	-	-	1	P1	-	-	-	-	-	-	-	-	-	-	-	-
rs73586420	14:22777210-22777210	G	intron_variant	MODIFIER	SLC7A7	ENSG00000155465	Transcript	ENST00000397532.9	protein_coding	-	4/9	-	-	-	-	-	-	-	rs73586420	C	C/A/G/T	-	-1	-	HGNC	HGNC:11065	-	-	1	P1	-	-	-	-	-	-	-	-	-	-	-	-
rs73586420	14:22777210-22777210	T	intron_variant	MODIFIER	SLC7A7	ENSG00000155465	Transcript	ENST00000397532.9	protein_coding	-	4/9	-	-	-	-	-	-	-	rs73586420	C	C/A/G/T	-	-1	-	HGNC	HGNC:11065	-	-	1	P1	-	-	0.0649	-	-	-	-	-	-	-	-	-
rs73586420	14:22777210-22777210	A	intron_variant,non_coding_transcript_variant	MODIFIER	SLC7A7	ENSG00000155465	Transcript	ENST00000554061.5	protein_coding_CDS_not_defined	-	3/8	-	-	-	-	-	-	-	rs73586420	C	C/A/G/T	-	-1	-	HGNC	HGNC:11065	-	-	1	-	-	-	-	-	-	-	-	-	-	-	-	-
rs73586420	14:22777210-22777210	G	intron_variant,non_coding_transcript_variant	MODIFIER	SLC7A7	ENSG00000155465	Transcript	ENST00000554061.5	protein_coding_CDS_not_defined	-	3/8	-	-	-	-	-	-	-	rs73586420	C	C/A/G/T	-	-1	-	HGNC	HGNC:11065	-	-	1	-	-	-	-	-	-	-	-	-	-	-	-	-
rs73586420	14:22777210-22777210	T	intron_variant,non_coding_transcript_variant	MODIFIER	SLC7A7	ENSG00000155465	Transcript	ENST00000554061.5	protein_coding_CDS_not_defined	-	3/8	-	-	-	-	-	-	-	rs73586420	C	C/A/G/T	-	-1	-	HGNC	HGNC:11065	-	-	1	-	-	-	0.0649	-	-	-	-	-	-	-	-	-
rs73586420	14:22777210-22777210	A	intron_variant	MODIFIER	SLC7A7	ENSG00000155465	Transcript	ENST00000554517.5	protein_coding	-	3/8	-	-	-	-	-	-	-	rs73586420	C	C/A/G/T	-	-1	-	HGNC	HGNC:11065	-	-	5	-	-	-	-	-	-	-	-	-	-	-	-	-
rs73586420	14:22777210-22777210	G	intron_variant	MODIFIER	SLC7A7	ENSG00000155465	Transcript	ENST00000554517.5	protein_coding	-	3/8	-	-	-	-	-	-	-	rs73586420	C	C/A/G/T	-	-1	-	HGNC	HGNC:11065	-	-	5	-	-	-	-	-	-	-	-	-	-	-	-	-
rs73586420	14:22777210-22777210	T	intron_variant	MODIFIER	SLC7A7	ENSG00000155465	Transcript	ENST00000554517.5	protein_coding	-	3/8	-	-	-	-	-	-	-	rs73586420	C	C/A/G/T	-	-1	-	HGNC	HGNC:11065	-	-	5	-	-	-	0.0649	-	-	-	-	-	-	-	-	-
rs73586420	14:22777210-22777210	A	upstream_gene_variant	MODIFIER	SLC7A7	ENSG00000155465	Transcript	ENST00000555678.1	retained_intron	-	-	-	-	-	-	-	-	-	rs73586420	C	C/A/G/T	1411	-1	-	HGNC	HGNC:11065	-	-	1	-	-	-	-	-	-	-	-	-	-	-	-	-
rs73586420	14:22777210-22777210	G	upstream_gene_variant	MODIFIER	SLC7A7	ENSG00000155465	Transcript	ENST00000555678.1	retained_intron	-	-	-	-	-	-	-	-	-	rs73586420	C	C/A/G/T	1411	-1	-	HGNC	HGNC:11065	-	-	1	-	-	-	-	-	-	-	-	-	-	-	-	-
rs73586420	14:22777210-22777210	T	upstream_gene_variant	MODIFIER	SLC7A7	ENSG00000155465	Transcript	ENST00000555678.1	retained_intron	-	-	-	-	-	-	-	-	-	rs73586420	C	C/A/G/T	1411	-1	-	HGNC	HGNC:11065	-	-	1	-	-	-	0.0649	-	-	-	-	-	-	-	-	-
rs73586420	14:22777210-22777210	A	intron_variant	MODIFIER	SLC7A7	ENSG00000155465	Transcript	ENST00000555702.5	protein_coding	-	5/10	-	-	-	-	-	-	-	rs73586420	C	C/A/G/T	-	-1	-	HGNC	HGNC:11065	-	-	1	P1	-	-	-	-	-	-	-	-	-	-	-	-
rs73586420	14:22777210-22777210	G	intron_variant	MODIFIER	SLC7A7	ENSG00000155465	Transcript	ENST00000555702.5	protein_coding	-	5/10	-	-	-	-	-	-	-	rs73586420	C	C/A/G/T	-	-1	-	HGNC	HGNC:11065	-	-	1	P1	-	-	-	-	-	-	-	-	-	-	-	-
rs73586420	14:22777210-22777210	T	intron_variant	MODIFIER	SLC7A7	ENSG00000155465	Transcript	ENST00000555702.5	protein_coding	-	5/10	-	-	-	-	-	-	-	rs73586420	C	C/A/G/T	-	-1	-	HGNC	HGNC:11065	-	-	1	P1	-	-	0.0649	-	-	-	-	-	-	-	-	-
rs73586420	14:22777210-22777210	A	intron_variant	MODIFIER	SLC7A7	ENSG00000155465	Transcript	ENST00000555911.2	protein_coding	-	4/9	-	-	-	-	-	-	-	rs73586420	C	C/A/G/T	-	-1	-	HGNC	HGNC:11065	-	-	2	P1	-	-	-	-	-	-	-	-	-	-	-	-
rs73586420	14:22777210-22777210	G	intron_variant	MODIFIER	SLC7A7	ENSG00000155465	Transcript	ENST00000555911.2	protein_coding	-	4/9	-	-	-	-	-	-	-	rs73586420	C	C/A/G/T	-	-1	-	HGNC	HGNC:11065	-	-	2	P1	-	-	-	-	-	-	-	-	-	-	-	-
rs73586420	14:22777210-22777210	T	intron_variant	MODIFIER	SLC7A7	ENSG00000155465	Transcript	ENST00000555911.2	protein_coding	-	4/9	-	-	-	-	-	-	-	rs73586420	C	C/A/G/T	-	-1	-	HGNC	HGNC:11065	-	-	2	P1	-	-	0.0649	-	-	-	-	-	-	-	-	-
rs73586420	14:22777210-22777210	A	intron_variant,NMD_transcript_variant	MODIFIER	SLC7A7	ENSG00000155465	Transcript	ENST00000556287.5	nonsense_mediated_decay	-	4/8	-	-	-	-	-	-	-	rs73586420	C	C/A/G/T	-	-1	-	HGNC	HGNC:11065	-	-	5	-	-	-	-	-	-	-	-	-	-	-	-	-
rs73586420	14:22777210-22777210	G	intron_variant,NMD_transcript_variant	MODIFIER	SLC7A7	ENSG00000155465	Transcript	ENST00000556287.5	nonsense_mediated_decay	-	4/8	-	-	-	-	-	-	-	rs73586420	C	C/A/G/T	-	-1	-	HGNC	HGNC:11065	-	-	5	-	-	-	-	-	-	-	-	-	-	-	-	-
rs73586420	14:22777210-22777210	T	intron_variant,NMD_transcript_variant	MODIFIER	SLC7A7	ENSG00000155465	Transcript	ENST00000556287.5	nonsense_mediated_decay	-	4/8	-	-	-	-	-	-	-	rs73586420	C	C/A/G/T	-	-1	-	HGNC	HGNC:11065	-	-	5	-	-	-	0.0649	-	-	-	-	-	-	-	-	-
rs73586420	14:22777210-22777210	A	upstream_gene_variant	MODIFIER	SLC7A7	ENSG00000155465	Transcript	ENST00000556350.1	protein_coding	-	-	-	-	-	-	-	-	-	rs73586420	C	C/A/G/T	978	-1	cds_start_NF,cds_end_NF	HGNC	HGNC:11065	-	-	3	-	-	-	-	-	-	-	-	-	-	-	-	-
rs73586420	14:22777210-22777210	G	upstream_gene_variant	MODIFIER	SLC7A7	ENSG00000155465	Transcript	ENST00000556350.1	protein_coding	-	-	-	-	-	-	-	-	-	rs73586420	C	C/A/G/T	978	-1	cds_start_NF,cds_end_NF	HGNC	HGNC:11065	-	-	3	-	-	-	-	-	-	-	-	-	-	-	-	-
rs73586420	14:22777210-22777210	T	upstream_gene_variant	MODIFIER	SLC7A7	ENSG00000155465	Transcript	ENST00000556350.1	protein_coding	-	-	-	-	-	-	-	-	-	rs73586420	C	C/A/G/T	978	-1	cds_start_NF,cds_end_NF	HGNC	HGNC:11065	-	-	3	-	-	-	0.0649	-	-	-	-	-	-	-	-	-
rs73586420	14:22777210-22777210	A	downstream_gene_variant	MODIFIER	OXA1L	ENSG00000155463	Transcript	ENST00000612549.6	protein_coding	-	-	-	-	-	-	-	-	-	rs73586420	C	C/A/G/T	4168	1	-	HGNC	HGNC:8526	NM_005015.5	-	1	P1	-	-	-	-	-	-	-	-	-	-	-	-
rs73586420	14:22777210-22777210	G	downstream_gene_variant	MODIFIER	OXA1L	ENSG00000155463	Transcript	ENST00000612549.6	protein_coding	-	-	-	-	-	-	-	-	-	rs73586420	C	C/A/G/T	4168	1	-	HGNC	HGNC:8526	NM_005015.5	-	1	P1	-	-	-	-	-	-	-	-	-	-	-	-
rs73586420	14:22777210-22777210	T	downstream_gene_variant	MODIFIER	OXA1L	ENSG00000155463	Transcript	ENST00000612549.6	protein_coding	-	-	-	-	-	-	-	-	-	rs73586420	C	C/A/G/T	4168	1	-	HGNC	HGNC:8526	NM_005015.5	-	1	P1	-	-	0.0649	-	-	-	-	-	-	-	-	-
rs73586420	14:22777210-22777210	A	intron_variant	MODIFIER	SLC7A7	ENSG00000155465	Transcript	ENST00000674313.1	protein_coding	-	4/9	-	-	-	-	-	-	-	rs73586420	C	C/A/G/T	-	-1	-	HGNC	HGNC:11065	NM_003982.4	-	-	P1	-	-	-	-	-	-	-	-	-	-	-	-
rs73586420	14:22777210-22777210	G	intron_variant	MODIFIER	SLC7A7	ENSG00000155465	Transcript	ENST00000674313.1	protein_coding	-	4/9	-	-	-	-	-	-	-	rs73586420	C	C/A/G/T	-	-1	-	HGNC	HGNC:11065	NM_003982.4	-	-	P1	-	-	-	-	-	-	-	-	-	-	-	-
rs73586420	14:22777210-22777210	T	intron_variant	MODIFIER	SLC7A7	ENSG00000155465	Transcript	ENST00000674313.1	protein_coding	-	4/9	-	-	-	-	-	-	-	rs73586420	C	C/A/G/T	-	-1	-	HGNC	HGNC:11065	NM_003982.4	-	-	P1	-	-	0.0649	-	-	-	-	-	-	-	-	-
rs73586420	14:22777210-22777210	A	intron_variant,NMD_transcript_variant	MODIFIER	SLC7A7	ENSG00000155465	Transcript	ENST00000698939.1	nonsense_mediated_decay	-	5/9	-	-	-	-	-	-	-	rs73586420	C	C/A/G/T	-	-1	-	HGNC	HGNC:11065	-	-	-	-	-	-	-	-	-	-	-	-	-	-	-	-
rs73586420	14:22777210-22777210	G	intron_variant,NMD_transcript_variant	MODIFIER	SLC7A7	ENSG00000155465	Transcript	ENST00000698939.1	nonsense_mediated_decay	-	5/9	-	-	-	-	-	-	-	rs73586420	C	C/A/G/T	-	-1	-	HGNC	HGNC:11065	-	-	-	-	-	-	-	-	-	-	-	-	-	-	-	-
rs73586420	14:22777210-22777210	T	intron_variant,NMD_transcript_variant	MODIFIER	SLC7A7	ENSG00000155465	Transcript	ENST00000698939.1	nonsense_mediated_decay	-	5/9	-	-	-	-	-	-	-	rs73586420	C	C/A/G/T	-	-1	-	HGNC	HGNC:11065	-	-	-	-	-	-	0.0649	-	-	-	-	-	-	-	-	-
rs73586420	14:22777210-22777210	A	upstream_gene_variant	MODIFIER	SLC7A7	ENSG00000155465	Transcript	ENST00000698940.1	retained_intron	-	-	-	-	-	-	-	-	-	rs73586420	C	C/A/G/T	1318	-1	-	HGNC	HGNC:11065	-	-	-	-	-	-	-	-	-	-	-	-	-	-	-	-
rs73586420	14:22777210-22777210	G	upstream_gene_variant	MODIFIER	SLC7A7	ENSG00000155465	Transcript	ENST00000698940.1	retained_intron	-	-	-	-	-	-	-	-	-	rs73586420	C	C/A/G/T	1318	-1	-	HGNC	HGNC:11065	-	-	-	-	-	-	-	-	-	-	-	-	-	-	-	-
rs73586420	14:22777210-22777210	T	upstream_gene_variant	MODIFIER	SLC7A7	ENSG00000155465	Transcript	ENST00000698940.1	retained_intron	-	-	-	-	-	-	-	-	-	rs73586420	C	C/A/G/T	1318	-1	-	HGNC	HGNC:11065	-	-	-	-	-	-	0.0649	-	-	-	-	-	-	-	-	-
rs73586420	14:22777210-22777210	A	regulatory_region_variant	MODIFIER	-	-	RegulatoryFeature	ENSR00000492502	CTCF_binding_site	-	-	-	-	-	-	-	-	-	rs73586420	C	C/A/G/T	-	-	-	-	-	-	-	-	-	-	-	-	-	-	-	-	-	-	-	-	-
rs73586420	14:22777210-22777210	G	regulatory_region_variant	MODIFIER	-	-	RegulatoryFeature	ENSR00000492502	CTCF_binding_site	-	-	-	-	-	-	-	-	-	rs73586420	C	C/A/G/T	-	-	-	-	-	-	-	-	-	-	-	-	-	-	-	-	-	-	-	-	-
rs73586420	14:22777210-22777210	T	regulatory_region_variant	MODIFIER	-	-	RegulatoryFeature	ENSR00000492502	CTCF_binding_site	-	-	-	-	-	-	-	-	-	rs73586420	C	C/A/G/T	-	-	-	-	-	-	-	-	-	-	-	0.0649	-	-	-	-	-	-	-	-	-
rs4983072	14:25254620-25254620	A	intergenic_variant	MODIFIER	-	-	-	-	-	-	-	-	-	-	-	-	-	-	rs4983072	G	G/A/C/T	-	-	-	-	-	-	-	-	-	-	-	0.8912	-	-	-	-	-	-	-	-	-
rs4983072	14:25254620-25254620	C	intergenic_variant	MODIFIER	-	-	-	-	-	-	-	-	-	-	-	-	-	-	rs4983072	G	G/A/C/T	-	-	-	-	-	-	-	-	-	-	-	-	-	-	-	-	-	-	-	-	-
rs4983072	14:25254620-25254620	T	intergenic_variant	MODIFIER	-	-	-	-	-	-	-	-	-	-	-	-	-	-	rs4983072	G	G/A/C/T	-	-	-	-	-	-	-	-	-	-	-	-	-	-	-	-	-	-	-	-	-
rs4399474	14:48856539-48856539	G	intergenic_variant	MODIFIER	-	-	-	-	-	-	-	-	-	-	-	-	-	-	rs4399474	T	T/G	-	-	-	-	-	-	-	-	-	-	-	0.2837	-	-	-	-	-	-	-	-	-
rs57160207	14:95352824-95352824	G	intergenic_variant	MODIFIER	-	-	-	-	-	-	-	-	-	-	-	-	-	-	rs57160207	T	T/G	-	-	-	-	-	-	-	-	-	-	-	0.0691	-	-	-	-	-	-	-	-	-
rs4906809	15:25941133-25941133	C	intron_variant,non_coding_transcript_variant	MODIFIER	LINC02346	ENSG00000206187	Transcript	ENST00000383019.2	lncRNA	-	1/4	-	-	-	-	-	-	-	rs4906809	T	T/C/G	-	1	-	HGNC	HGNC:53268	-	-	2	-	-	-	0.1288	-	-	-	-	-	-	-	-	-
rs4906809	15:25941133-25941133	G	intron_variant,non_coding_transcript_variant	MODIFIER	LINC02346	ENSG00000206187	Transcript	ENST00000383019.2	lncRNA	-	1/4	-	-	-	-	-	-	-	rs4906809	T	T/C/G	-	1	-	HGNC	HGNC:53268	-	-	2	-	-	-	-	-	-	-	-	-	-	-	-	-
rs4906809	15:25941133-25941133	C	upstream_gene_variant	MODIFIER	LINC02346	ENSG00000206187	Transcript	ENST00000654388.1	lncRNA	-	-	-	-	-	-	-	-	-	rs4906809	T	T/C/G	1682	1	-	HGNC	HGNC:53268	-	-	-	-	-	-	0.1288	-	-	-	-	-	-	-	-	-
rs4906809	15:25941133-25941133	G	upstream_gene_variant	MODIFIER	LINC02346	ENSG00000206187	Transcript	ENST00000654388.1	lncRNA	-	-	-	-	-	-	-	-	-	rs4906809	T	T/C/G	1682	1	-	HGNC	HGNC:53268	-	-	-	-	-	-	-	-	-	-	-	-	-	-	-	-
rs4906809	15:25941133-25941133	C	intron_variant,non_coding_transcript_variant	MODIFIER	LINC02346	ENSG00000206187	Transcript	ENST00000654579.1	lncRNA	-	1/1	-	-	-	-	-	-	-	rs4906809	T	T/C/G	-	1	-	HGNC	HGNC:53268	-	-	-	-	-	-	0.1288	-	-	-	-	-	-	-	-	-
rs4906809	15:25941133-25941133	G	intron_variant,non_coding_transcript_variant	MODIFIER	LINC02346	ENSG00000206187	Transcript	ENST00000654579.1	lncRNA	-	1/1	-	-	-	-	-	-	-	rs4906809	T	T/C/G	-	1	-	HGNC	HGNC:53268	-	-	-	-	-	-	-	-	-	-	-	-	-	-	-	-
rs4906809	15:25941133-25941133	C	intron_variant,non_coding_transcript_variant	MODIFIER	LINC02346	ENSG00000206187	Transcript	ENST00000659702.1	lncRNA	-	1/3	-	-	-	-	-	-	-	rs4906809	T	T/C/G	-	1	-	HGNC	HGNC:53268	-	-	-	-	-	-	0.1288	-	-	-	-	-	-	-	-	-
rs4906809	15:25941133-25941133	G	intron_variant,non_coding_transcript_variant	MODIFIER	LINC02346	ENSG00000206187	Transcript	ENST00000659702.1	lncRNA	-	1/3	-	-	-	-	-	-	-	rs4906809	T	T/C/G	-	1	-	HGNC	HGNC:53268	-	-	-	-	-	-	-	-	-	-	-	-	-	-	-	-
rs4906809	15:25941133-25941133	C	intron_variant,non_coding_transcript_variant	MODIFIER	LINC02346	ENSG00000206187	Transcript	ENST00000669487.1	lncRNA	-	1/2	-	-	-	-	-	-	-	rs4906809	T	T/C/G	-	1	-	HGNC	HGNC:53268	-	-	-	-	-	-	0.1288	-	-	-	-	-	-	-	-	-
rs4906809	15:25941133-25941133	G	intron_variant,non_coding_transcript_variant	MODIFIER	LINC02346	ENSG00000206187	Transcript	ENST00000669487.1	lncRNA	-	1/2	-	-	-	-	-	-	-	rs4906809	T	T/C/G	-	1	-	HGNC	HGNC:53268	-	-	-	-	-	-	-	-	-	-	-	-	-	-	-	-
rs7167891	15:61601873-61601873	A	intron_variant,non_coding_transcript_variant	MODIFIER	-	ENSG00000259616	Transcript	ENST00000559783.2	lncRNA	-	1/4	-	-	-	-	-	-	-	rs7167891	T	T/A/C/G	-	-1	-	-	-	-	-	3	-	-	-	0.8924	-	-	-	-	-	-	-	-	-
rs7167891	15:61601873-61601873	C	intron_variant,non_coding_transcript_variant	MODIFIER	-	ENSG00000259616	Transcript	ENST00000559783.2	lncRNA	-	1/4	-	-	-	-	-	-	-	rs7167891	T	T/A/C/G	-	-1	-	-	-	-	-	3	-	-	-	-	-	-	-	-	-	-	-	-	-
rs7167891	15:61601873-61601873	G	intron_variant,non_coding_transcript_variant	MODIFIER	-	ENSG00000259616	Transcript	ENST00000559783.2	lncRNA	-	1/4	-	-	-	-	-	-	-	rs7167891	T	T/A/C/G	-	-1	-	-	-	-	-	3	-	-	-	-	-	-	-	-	-	-	-	-	-
rs7167891	15:61601873-61601873	A	intron_variant,non_coding_transcript_variant	MODIFIER	-	ENSG00000259530	Transcript	ENST00000561182.1	lncRNA	-	1/1	-	-	-	-	-	-	-	rs7167891	T	T/A/C/G	-	1	-	-	-	-	-	1	-	-	-	0.8924	-	-	-	-	-	-	-	-	-
rs7167891	15:61601873-61601873	C	intron_variant,non_coding_transcript_variant	MODIFIER	-	ENSG00000259530	Transcript	ENST00000561182.1	lncRNA	-	1/1	-	-	-	-	-	-	-	rs7167891	T	T/A/C/G	-	1	-	-	-	-	-	1	-	-	-	-	-	-	-	-	-	-	-	-	-
rs7167891	15:61601873-61601873	G	intron_variant,non_coding_transcript_variant	MODIFIER	-	ENSG00000259530	Transcript	ENST00000561182.1	lncRNA	-	1/1	-	-	-	-	-	-	-	rs7167891	T	T/A/C/G	-	1	-	-	-	-	-	1	-	-	-	-	-	-	-	-	-	-	-	-	-
rs7161918	15:79389642-79389642	C	intron_variant	MODIFIER	TMED3	ENSG00000166557	Transcript	ENST00000424155.6	protein_coding	-	2/2	-	-	-	-	-	-	-	rs7161918	T	T/C/G	-	1	-	HGNC	HGNC:28889	-	-	3	-	-	-	0.4722	-	-	-	-	-	-	-	-	-
rs7161918	15:79389642-79389642	G	intron_variant	MODIFIER	TMED3	ENSG00000166557	Transcript	ENST00000424155.6	protein_coding	-	2/2	-	-	-	-	-	-	-	rs7161918	T	T/C/G	-	1	-	HGNC	HGNC:28889	-	-	3	-	-	-	-	-	-	-	-	-	-	-	-	-
rs7161918	15:79389642-79389642	C	downstream_gene_variant	MODIFIER	TMED3	ENSG00000166557	Transcript	ENST00000536821.5	protein_coding	-	-	-	-	-	-	-	-	-	rs7161918	T	T/C/G	4921	1	-	HGNC	HGNC:28889	-	-	2	-	-	-	0.4722	-	-	-	-	-	-	-	-	-
rs7161918	15:79389642-79389642	G	downstream_gene_variant	MODIFIER	TMED3	ENSG00000166557	Transcript	ENST00000536821.5	protein_coding	-	-	-	-	-	-	-	-	-	rs7161918	T	T/C/G	4921	1	-	HGNC	HGNC:28889	-	-	2	-	-	-	-	-	-	-	-	-	-	-	-	-
rs1477173	16:50840915-50840915	G	intron_variant,non_coding_transcript_variant	MODIFIER	LINC02128	ENSG00000261241	Transcript	ENST00000641266.1	lncRNA	-	1/2	-	-	-	-	-	-	-	rs1477173	C	C/G/T	-	1	-	HGNC	HGNC:52986	-	-	-	-	-	-	-	-	-	-	-	-	-	-	-	-
rs1477173	16:50840915-50840915	T	intron_variant,non_coding_transcript_variant	MODIFIER	LINC02128	ENSG00000261241	Transcript	ENST00000641266.1	lncRNA	-	1/2	-	-	-	-	-	-	-	rs1477173	C	C/G/T	-	1	-	HGNC	HGNC:52986	-	-	-	-	-	-	0.3015	-	-	-	-	-	-	-	-	-
rs1477173	16:50840915-50840915	G	upstream_gene_variant	MODIFIER	LINC02128	ENSG00000261241	Transcript	ENST00000661857.1	lncRNA	-	-	-	-	-	-	-	-	-	rs1477173	C	C/G/T	295	1	-	HGNC	HGNC:52986	-	-	-	-	-	-	-	-	-	-	-	-	-	-	-	-
rs1477173	16:50840915-50840915	T	upstream_gene_variant	MODIFIER	LINC02128	ENSG00000261241	Transcript	ENST00000661857.1	lncRNA	-	-	-	-	-	-	-	-	-	rs1477173	C	C/G/T	295	1	-	HGNC	HGNC:52986	-	-	-	-	-	-	0.3015	-	-	-	-	-	-	-	-	-
rs1477173	16:50840915-50840915	G	intron_variant,non_coding_transcript_variant	MODIFIER	LINC02128	ENSG00000261241	Transcript	ENST00000662292.1	lncRNA	-	1/4	-	-	-	-	-	-	-	rs1477173	C	C/G/T	-	1	-	HGNC	HGNC:52986	-	-	-	-	-	-	-	-	-	-	-	-	-	-	-	-
rs1477173	16:50840915-50840915	T	intron_variant,non_coding_transcript_variant	MODIFIER	LINC02128	ENSG00000261241	Transcript	ENST00000662292.1	lncRNA	-	1/4	-	-	-	-	-	-	-	rs1477173	C	C/G/T	-	1	-	HGNC	HGNC:52986	-	-	-	-	-	-	0.3015	-	-	-	-	-	-	-	-	-
rs1477173	16:50840915-50840915	G	upstream_gene_variant	MODIFIER	LINC02128	ENSG00000261241	Transcript	ENST00000665312.1	lncRNA	-	-	-	-	-	-	-	-	-	rs1477173	C	C/G/T	436	1	-	HGNC	HGNC:52986	-	-	-	-	-	-	-	-	-	-	-	-	-	-	-	-
rs1477173	16:50840915-50840915	T	upstream_gene_variant	MODIFIER	LINC02128	ENSG00000261241	Transcript	ENST00000665312.1	lncRNA	-	-	-	-	-	-	-	-	-	rs1477173	C	C/G/T	436	1	-	HGNC	HGNC:52986	-	-	-	-	-	-	0.3015	-	-	-	-	-	-	-	-	-
rs1477173	16:50840915-50840915	G	regulatory_region_variant	MODIFIER	-	-	RegulatoryFeature	ENSR00001336443	promoter	-	-	-	-	-	-	-	-	-	rs1477173	C	C/G/T	-	-	-	-	-	-	-	-	-	-	-	-	-	-	-	-	-	-	-	-	-
rs1477173	16:50840915-50840915	T	regulatory_region_variant	MODIFIER	-	-	RegulatoryFeature	ENSR00001336443	promoter	-	-	-	-	-	-	-	-	-	rs1477173	C	C/G/T	-	-	-	-	-	-	-	-	-	-	-	0.3015	-	-	-	-	-	-	-	-	-
rs45570941	16:56590312-56590312	C	intron_variant	MODIFIER	MT3	ENSG00000087250	Transcript	ENST00000200691.5	protein_coding	-	2/2	-	-	-	-	-	-	-	rs45570941	G	G/C	-	1	-	HGNC	HGNC:7408	NM_005954.4	-	1	P1	-	-	0.0761	-	-	-	28635422,35734434	-	-	-	-	-
rs45570941	16:56590312-56590312	C	intron_variant	MODIFIER	MT3	ENSG00000087250	Transcript	ENST00000561640.5	protein_coding	-	3/3	-	-	-	-	-	-	-	rs45570941	G	G/C	-	1	-	HGNC	HGNC:7408	-	-	3	-	-	-	0.0761	-	-	-	28635422,35734434	-	-	-	-	-
rs45570941	16:56590312-56590312	C	intron_variant	MODIFIER	MT3	ENSG00000087250	Transcript	ENST00000565838.5	protein_coding	-	2/2	-	-	-	-	-	-	-	rs45570941	G	G/C	-	1	-	HGNC	HGNC:7408	-	-	3	-	-	-	0.0761	-	-	-	28635422,35734434	-	-	-	-	-
rs45570941	16:56590312-56590312	C	non_coding_transcript_exon_variant	MODIFIER	MT3	ENSG00000087250	Transcript	ENST00000566451.1	retained_intron	1/1	-	-	-	777	-	-	-	-	rs45570941	G	G/C	-	1	-	HGNC	HGNC:7408	-	-	-	-	-	-	0.0761	-	-	-	28635422,35734434	-	-	-	-	-
rs45570941	16:56590312-56590312	C	intron_variant,non_coding_transcript_variant	MODIFIER	MT3	ENSG00000087250	Transcript	ENST00000566576.1	protein_coding_CDS_not_defined	-	2/2	-	-	-	-	-	-	-	rs45570941	G	G/C	-	1	-	HGNC	HGNC:7408	-	-	3	-	-	-	0.0761	-	-	-	28635422,35734434	-	-	-	-	-
rs45570941	16:56590312-56590312	C	3_prime_UTR_variant	MODIFIER	MT3	ENSG00000087250	Transcript	ENST00000570176.1	protein_coding	2/2	-	-	-	525	-	-	-	-	rs45570941	G	G/C	-	1	-	HGNC	HGNC:7408	-	-	2	-	-	-	0.0761	-	-	-	28635422,35734434	-	-	-	-	-
rs45570941	16:56590312-56590312	C	regulatory_region_variant	MODIFIER	-	-	RegulatoryFeature	ENSR00001336674	open_chromatin_region	-	-	-	-	-	-	-	-	-	rs45570941	G	G/C	-	-	-	-	-	-	-	-	-	-	-	0.0761	-	-	-	28635422,35734434	-	-	-	-	-
rs2911276	16:81561581-81561581	A	intron_variant	MODIFIER	CMIP	ENSG00000153815	Transcript	ENST00000537098.8	protein_coding	-	1/20	-	-	-	-	-	-	-	rs2911276,COSV73344985	G	G/A	-	1	-	HGNC	HGNC:24319	NM_198390.3	-	1	P1	-	-	0.3339	-	0,1	0,1	-	-	-	-	-	-
rs2911276	16:81561581-81561581	A	intron_variant	MODIFIER	CMIP	ENSG00000153815	Transcript	ENST00000539778.6	protein_coding	-	1/20	-	-	-	-	-	-	-	rs2911276,COSV73344985	G	G/A	-	1	-	HGNC	HGNC:24319	-	-	1	-	-	-	0.3339	-	0,1	0,1	-	-	-	-	-	-
rs2911276	16:81561581-81561581	A	regulatory_region_variant	MODIFIER	-	-	RegulatoryFeature	ENSR00001210351	enhancer	-	-	-	-	-	-	-	-	-	rs2911276,COSV73344985	G	G/A	-	-	-	-	-	-	-	-	-	-	-	0.3339	-	0,1	0,1	-	-	-	-	-	-
rs12924563	16:81759057-81759057	A	intron_variant,non_coding_transcript_variant	MODIFIER	-	ENSG00000261218	Transcript	ENST00000563954.6	lncRNA	-	2/2	-	-	-	-	-	-	-	rs12924563	G	G/A	-	1	-	-	-	-	-	3	-	-	-	0.4978	-	-	-	-	-	-	-	-	-
rs12924563	16:81759057-81759057	A	intron_variant,non_coding_transcript_variant	MODIFIER	-	ENSG00000261218	Transcript	ENST00000565272.5	lncRNA	-	3/3	-	-	-	-	-	-	-	rs12924563	G	G/A	-	1	-	-	-	-	-	5	-	-	-	0.4978	-	-	-	-	-	-	-	-	-
rs12924563	16:81759057-81759057	A	intron_variant,non_coding_transcript_variant	MODIFIER	-	ENSG00000261218	Transcript	ENST00000568131.1	lncRNA	-	2/2	-	-	-	-	-	-	-	rs12924563	G	G/A	-	1	-	-	-	-	-	3	-	-	-	0.4978	-	-	-	-	-	-	-	-	-
rs12924563	16:81759057-81759057	A	intron_variant,non_coding_transcript_variant	MODIFIER	-	ENSG00000261218	Transcript	ENST00000569731.2	lncRNA	-	3/4	-	-	-	-	-	-	-	rs12924563	G	G/A	-	1	-	-	-	-	-	3	-	-	-	0.4978	-	-	-	-	-	-	-	-	-
rs12924563	16:81759057-81759057	A	intron_variant,non_coding_transcript_variant	MODIFIER	-	ENSG00000261218	Transcript	ENST00000697595.1	lncRNA	-	2/3	-	-	-	-	-	-	-	rs12924563	G	G/A	-	1	-	-	-	-	-	-	-	-	-	0.4978	-	-	-	-	-	-	-	-	-
rs12924563	16:81759057-81759057	A	intron_variant,non_coding_transcript_variant	MODIFIER	-	ENSG00000261218	Transcript	ENST00000697596.1	lncRNA	-	2/2	-	-	-	-	-	-	-	rs12924563	G	G/A	-	1	-	-	-	-	-	-	-	-	-	0.4978	-	-	-	-	-	-	-	-	-
rs12924563	16:81759057-81759057	A	intron_variant,non_coding_transcript_variant	MODIFIER	-	ENSG00000261218	Transcript	ENST00000697597.1	lncRNA	-	2/2	-	-	-	-	-	-	-	rs12924563	G	G/A	-	1	-	-	-	-	-	-	-	-	-	0.4978	-	-	-	-	-	-	-	-	-
rs12924563	16:81759057-81759057	A	intron_variant,non_coding_transcript_variant	MODIFIER	-	ENSG00000261218	Transcript	ENST00000697599.1	lncRNA	-	2/2	-	-	-	-	-	-	-	rs12924563	G	G/A	-	1	-	-	-	-	-	-	-	-	-	0.4978	-	-	-	-	-	-	-	-	-
rs12924563	16:81759057-81759057	A	intron_variant,non_coding_transcript_variant	MODIFIER	-	ENSG00000261218	Transcript	ENST00000697600.1	lncRNA	-	2/3	-	-	-	-	-	-	-	rs12924563	G	G/A	-	1	-	-	-	-	-	-	-	-	-	0.4978	-	-	-	-	-	-	-	-	-
rs9915074	17:17357910-17357910	T	intergenic_variant	MODIFIER	-	-	-	-	-	-	-	-	-	-	-	-	-	-	rs9915074	C	C/T	-	-	-	-	-	-	-	-	-	-	-	0.0986	-	-	-	-	-	-	-	-	-
rs558481	17:49499729-49499729	G	intron_variant	MODIFIER	NGFR	ENSG00000064300	Transcript	ENST00000172229.8	protein_coding	-	1/5	-	-	-	-	-	-	-	rs558481	A	A/G	-	1	-	HGNC	HGNC:7809	NM_002507.4	-	1	P1	-	-	0.4411	-	-	-	-	-	-	-	-	-
rs558481	17:49499729-49499729	G	intron_variant	MODIFIER	NGFR	ENSG00000064300	Transcript	ENST00000504201.1	protein_coding	-	1/5	-	-	-	-	-	-	-	rs558481	A	A/G	-	1	-	HGNC	HGNC:7809	-	-	2	-	-	-	0.4411	-	-	-	-	-	-	-	-	-
rs558481	17:49499729-49499729	G	intron_variant	MODIFIER	NGFR	ENSG00000064300	Transcript	ENST00000509200.5	protein_coding	-	1/2	-	-	-	-	-	-	-	rs558481	A	A/G	-	1	cds_end_NF	HGNC	HGNC:7809	-	-	4	-	-	-	0.4411	-	-	-	-	-	-	-	-	-
rs558481	17:49499729-49499729	G	upstream_gene_variant	MODIFIER	-	ENSG00000279036	Transcript	ENST00000624209.1	TEC	-	-	-	-	-	-	-	-	-	rs558481	A	A/G	1929	-1	-	-	-	-	-	-	-	-	-	0.4411	-	-	-	-	-	-	-	-	-
rs558481	17:49499729-49499729	G	regulatory_region_variant	MODIFIER	-	-	RegulatoryFeature	ENSR00001010647	enhancer	-	-	-	-	-	-	-	-	-	rs558481	A	A/G	-	-	-	-	-	-	-	-	-	-	-	0.4411	-	-	-	-	-	-	-	-	-
rs117979973	17:78935393-78935393	G	intergenic_variant	MODIFIER	-	-	-	-	-	-	-	-	-	-	-	-	-	-	rs117979973	C	C/G/T	-	-	-	-	-	-	-	-	-	-	-	-	-	-	-	-	-	-	-	-	-
rs117979973	17:78935393-78935393	T	intergenic_variant	MODIFIER	-	-	-	-	-	-	-	-	-	-	-	-	-	-	rs117979973	C	C/G/T	-	-	-	-	-	-	-	-	-	-	-	0.0038	-	-	-	-	-	-	-	-	-
rs4274472	17:79272091-79272091	A	intron_variant,non_coding_transcript_variant	MODIFIER	RBFOX3	ENSG00000167281	Transcript	ENST00000578887.1	protein_coding_CDS_not_defined	-	2/2	-	-	-	-	-	-	-	rs4274472	G	G/A	-	-1	-	HGNC	HGNC:27097	-	-	2	-	-	-	0.1412	-	-	-	-	-	-	-	-	-
rs4274472	17:79272091-79272091	A	intron_variant	MODIFIER	RBFOX3	ENSG00000167281	Transcript	ENST00000580155.5	protein_coding	-	3/14	-	-	-	-	-	-	-	rs4274472	G	G/A	-	-1	-	HGNC	HGNC:27097	-	-	2	P1	-	-	0.1412	-	-	-	-	-	-	-	-	-
rs4274472	17:79272091-79272091	A	intron_variant	MODIFIER	RBFOX3	ENSG00000167281	Transcript	ENST00000583458.5	protein_coding	-	2/13	-	-	-	-	-	-	-	rs4274472	G	G/A	-	-1	-	HGNC	HGNC:27097	-	-	5	-	-	-	0.1412	-	-	-	-	-	-	-	-	-
rs4274472	17:79272091-79272091	A	intron_variant	MODIFIER	RBFOX3	ENSG00000167281	Transcript	ENST00000584778.5	protein_coding	-	3/13	-	-	-	-	-	-	-	rs4274472	G	G/A	-	-1	-	HGNC	HGNC:27097	-	-	5	-	-	-	0.1412	-	-	-	-	-	-	-	-	-
rs4274472	17:79272091-79272091	A	intron_variant	MODIFIER	RBFOX3	ENSG00000167281	Transcript	ENST00000693108.1	protein_coding	-	3/14	-	-	-	-	-	-	-	rs4274472	G	G/A	-	-1	-	HGNC	HGNC:27097	NM_001350451.2	-	-	-	-	-	0.1412	-	-	-	-	-	-	-	-	-
rs55959137	17:80570530-80570530	A	intron_variant	MODIFIER	RPTOR	ENSG00000141564	Transcript	ENST00000306801.8	protein_coding	-	1/33	-	-	-	-	-	-	-	rs55959137	G	G/A	-	1	-	HGNC	HGNC:30287	NM_020761.3	-	1	P1	-	-	0.3824	-	-	-	-	-	-	-	-	-
rs55959137	17:80570530-80570530	A	intron_variant	MODIFIER	RPTOR	ENSG00000141564	Transcript	ENST00000544334.6	protein_coding	-	1/29	-	-	-	-	-	-	-	rs55959137	G	G/A	-	1	-	HGNC	HGNC:30287	-	-	5	-	-	-	0.3824	-	-	-	-	-	-	-	-	-
rs55959137	17:80570530-80570530	A	intron_variant	MODIFIER	RPTOR	ENSG00000141564	Transcript	ENST00000570891.5	protein_coding	-	1/8	-	-	-	-	-	-	-	rs55959137	G	G/A	-	1	-	HGNC	HGNC:30287	-	-	1	-	-	-	0.3824	-	-	-	-	-	-	-	-	-
rs55959137	17:80570530-80570530	A	intron_variant,non_coding_transcript_variant	MODIFIER	RPTOR	ENSG00000141564	Transcript	ENST00000573746.1	protein_coding_CDS_not_defined	-	1/1	-	-	-	-	-	-	-	rs55959137	G	G/A	-	1	-	HGNC	HGNC:30287	-	-	2	-	-	-	0.3824	-	-	-	-	-	-	-	-	-
rs55959137	17:80570530-80570530	A	intron_variant,NMD_transcript_variant	MODIFIER	RPTOR	ENSG00000141564	Transcript	ENST00000574767.5	nonsense_mediated_decay	-	1/11	-	-	-	-	-	-	-	rs55959137	G	G/A	-	1	-	HGNC	HGNC:30287	-	-	2	-	-	-	0.3824	-	-	-	-	-	-	-	-	-
rs55959137	17:80570530-80570530	A	intron_variant,non_coding_transcript_variant	MODIFIER	RPTOR	ENSG00000141564	Transcript	ENST00000577161.5	protein_coding_CDS_not_defined	-	1/21	-	-	-	-	-	-	-	rs55959137	G	G/A	-	1	-	HGNC	HGNC:30287	-	-	2	-	-	-	0.3824	-	-	-	-	-	-	-	-	-
rs55959137	17:80570530-80570530	A	intron_variant,non_coding_transcript_variant	MODIFIER	RPTOR	ENSG00000141564	Transcript	ENST00000649732.1	retained_intron	-	1/5	-	-	-	-	-	-	-	rs55959137	G	G/A	-	1	-	HGNC	HGNC:30287	-	-	-	-	-	-	0.3824	-	-	-	-	-	-	-	-	-
rs55959137	17:80570530-80570530	A	intron_variant	MODIFIER	RPTOR	ENSG00000141564	Transcript	ENST00000697423.1	protein_coding	-	1/33	-	-	-	-	-	-	-	rs55959137	G	G/A	-	1	-	HGNC	HGNC:30287	-	-	-	-	-	-	0.3824	-	-	-	-	-	-	-	-	-
rs74000183	17:82899023-82899023	A	intron_variant	MODIFIER	TBCD	ENSG00000141556	Transcript	ENST00000355528.9	protein_coding	-	17/38	-	-	-	-	-	-	-	rs74000183	G	G/A/C	-	1	-	HGNC	HGNC:11581	NM_005993.5	-	1	P1	-	-	0.1230	-	-	-	-	-	-	-	-	-
rs74000183	17:82899023-82899023	C	intron_variant	MODIFIER	TBCD	ENSG00000141556	Transcript	ENST00000355528.9	protein_coding	-	17/38	-	-	-	-	-	-	-	rs74000183	G	G/A/C	-	1	-	HGNC	HGNC:11581	NM_005993.5	-	1	P1	-	-	-	-	-	-	-	-	-	-	-	-
rs74000183	17:82899023-82899023	A	intron_variant	MODIFIER	TBCD	ENSG00000141556	Transcript	ENST00000539345.6	protein_coding	-	17/39	-	-	-	-	-	-	-	rs74000183	G	G/A/C	-	1	-	HGNC	HGNC:11581	-	-	5	-	-	-	0.1230	-	-	-	-	-	-	-	-	-
rs74000183	17:82899023-82899023	C	intron_variant	MODIFIER	TBCD	ENSG00000141556	Transcript	ENST00000539345.6	protein_coding	-	17/39	-	-	-	-	-	-	-	rs74000183	G	G/A/C	-	1	-	HGNC	HGNC:11581	-	-	5	-	-	-	-	-	-	-	-	-	-	-	-	-
rs74000183	17:82899023-82899023	A	intron_variant	MODIFIER	TBCD	ENSG00000141556	Transcript	ENST00000571316.5	protein_coding	-	3/10	-	-	-	-	-	-	-	rs74000183	G	G/A/C	-	1	cds_start_NF	HGNC	HGNC:11581	-	-	1	-	-	-	0.1230	-	-	-	-	-	-	-	-	-
rs74000183	17:82899023-82899023	C	intron_variant	MODIFIER	TBCD	ENSG00000141556	Transcript	ENST00000571316.5	protein_coding	-	3/10	-	-	-	-	-	-	-	rs74000183	G	G/A/C	-	1	cds_start_NF	HGNC	HGNC:11581	-	-	1	-	-	-	-	-	-	-	-	-	-	-	-	-
rs74000183	17:82899023-82899023	A	intron_variant	MODIFIER	TBCD	ENSG00000141556	Transcript	ENST00000571712.5	protein_coding	-	5/11	-	-	-	-	-	-	-	rs74000183	G	G/A/C	-	1	cds_end_NF	HGNC	HGNC:11581	-	-	5	-	-	-	0.1230	-	-	-	-	-	-	-	-	-
rs74000183	17:82899023-82899023	C	intron_variant	MODIFIER	TBCD	ENSG00000141556	Transcript	ENST00000571712.5	protein_coding	-	5/11	-	-	-	-	-	-	-	rs74000183	G	G/A/C	-	1	cds_end_NF	HGNC	HGNC:11581	-	-	5	-	-	-	-	-	-	-	-	-	-	-	-	-
rs74000183	17:82899023-82899023	A	intron_variant,non_coding_transcript_variant	MODIFIER	TBCD	ENSG00000141556	Transcript	ENST00000571796.5	retained_intron	-	1/16	-	-	-	-	-	-	-	rs74000183	G	G/A/C	-	1	-	HGNC	HGNC:11581	-	-	1	-	-	-	0.1230	-	-	-	-	-	-	-	-	-
rs74000183	17:82899023-82899023	C	intron_variant,non_coding_transcript_variant	MODIFIER	TBCD	ENSG00000141556	Transcript	ENST00000571796.5	retained_intron	-	1/16	-	-	-	-	-	-	-	rs74000183	G	G/A/C	-	1	-	HGNC	HGNC:11581	-	-	1	-	-	-	-	-	-	-	-	-	-	-	-	-
rs74000183	17:82899023-82899023	A	intron_variant	MODIFIER	TBCD	ENSG00000141556	Transcript	ENST00000572953.5	protein_coding	-	2/9	-	-	-	-	-	-	-	rs74000183	G	G/A/C	-	1	cds_end_NF	HGNC	HGNC:11581	-	-	5	-	-	-	0.1230	-	-	-	-	-	-	-	-	-
rs74000183	17:82899023-82899023	C	intron_variant	MODIFIER	TBCD	ENSG00000141556	Transcript	ENST00000572953.5	protein_coding	-	2/9	-	-	-	-	-	-	-	rs74000183	G	G/A/C	-	1	cds_end_NF	HGNC	HGNC:11581	-	-	5	-	-	-	-	-	-	-	-	-	-	-	-	-
rs74000183	17:82899023-82899023	A	intron_variant	MODIFIER	TBCD	ENSG00000141556	Transcript	ENST00000572984.5	protein_coding	-	3/8	-	-	-	-	-	-	-	rs74000183	G	G/A/C	-	1	cds_end_NF	HGNC	HGNC:11581	-	-	5	-	-	-	0.1230	-	-	-	-	-	-	-	-	-
rs74000183	17:82899023-82899023	C	intron_variant	MODIFIER	TBCD	ENSG00000141556	Transcript	ENST00000572984.5	protein_coding	-	3/8	-	-	-	-	-	-	-	rs74000183	G	G/A/C	-	1	cds_end_NF	HGNC	HGNC:11581	-	-	5	-	-	-	-	-	-	-	-	-	-	-	-	-
rs74000183	17:82899023-82899023	A	upstream_gene_variant	MODIFIER	TBCD	ENSG00000141556	Transcript	ENST00000574422.1	protein_coding	-	-	-	-	-	-	-	-	-	rs74000183	G	G/A/C	1519	1	cds_end_NF	HGNC	HGNC:11581	-	-	2	-	-	-	0.1230	-	-	-	-	-	-	-	-	-
rs74000183	17:82899023-82899023	C	upstream_gene_variant	MODIFIER	TBCD	ENSG00000141556	Transcript	ENST00000574422.1	protein_coding	-	-	-	-	-	-	-	-	-	rs74000183	G	G/A/C	1519	1	cds_end_NF	HGNC	HGNC:11581	-	-	2	-	-	-	-	-	-	-	-	-	-	-	-	-
rs74000183	17:82899023-82899023	A	intron_variant,non_coding_transcript_variant	MODIFIER	TBCD	ENSG00000141556	Transcript	ENST00000574801.5	protein_coding_CDS_not_defined	-	3/6	-	-	-	-	-	-	-	rs74000183	G	G/A/C	-	1	-	HGNC	HGNC:11581	-	-	4	-	-	-	0.1230	-	-	-	-	-	-	-	-	-
rs74000183	17:82899023-82899023	C	intron_variant,non_coding_transcript_variant	MODIFIER	TBCD	ENSG00000141556	Transcript	ENST00000574801.5	protein_coding_CDS_not_defined	-	3/6	-	-	-	-	-	-	-	rs74000183	G	G/A/C	-	1	-	HGNC	HGNC:11581	-	-	4	-	-	-	-	-	-	-	-	-	-	-	-	-
rs74000183	17:82899023-82899023	A	intron_variant,non_coding_transcript_variant	MODIFIER	TBCD	ENSG00000141556	Transcript	ENST00000574975.5	protein_coding_CDS_not_defined	-	2/10	-	-	-	-	-	-	-	rs74000183	G	G/A/C	-	1	-	HGNC	HGNC:11581	-	-	5	-	-	-	0.1230	-	-	-	-	-	-	-	-	-
rs74000183	17:82899023-82899023	C	intron_variant,non_coding_transcript_variant	MODIFIER	TBCD	ENSG00000141556	Transcript	ENST00000574975.5	protein_coding_CDS_not_defined	-	2/10	-	-	-	-	-	-	-	rs74000183	G	G/A/C	-	1	-	HGNC	HGNC:11581	-	-	5	-	-	-	-	-	-	-	-	-	-	-	-	-
rs74000183	17:82899023-82899023	A	intron_variant	MODIFIER	TBCD	ENSG00000141556	Transcript	ENST00000576160.6	protein_coding	-	5/12	-	-	-	-	-	-	-	rs74000183	G	G/A/C	-	1	cds_end_NF	HGNC	HGNC:11581	-	-	5	-	-	-	0.1230	-	-	-	-	-	-	-	-	-
rs74000183	17:82899023-82899023	C	intron_variant	MODIFIER	TBCD	ENSG00000141556	Transcript	ENST00000576160.6	protein_coding	-	5/12	-	-	-	-	-	-	-	rs74000183	G	G/A/C	-	1	cds_end_NF	HGNC	HGNC:11581	-	-	5	-	-	-	-	-	-	-	-	-	-	-	-	-
rs74000183	17:82899023-82899023	A	intron_variant	MODIFIER	TBCD	ENSG00000141556	Transcript	ENST00000576760.5	protein_coding	-	3/13	-	-	-	-	-	-	-	rs74000183	G	G/A/C	-	1	cds_end_NF	HGNC	HGNC:11581	-	-	5	-	-	-	0.1230	-	-	-	-	-	-	-	-	-
rs74000183	17:82899023-82899023	C	intron_variant	MODIFIER	TBCD	ENSG00000141556	Transcript	ENST00000576760.5	protein_coding	-	3/13	-	-	-	-	-	-	-	rs74000183	G	G/A/C	-	1	cds_end_NF	HGNC	HGNC:11581	-	-	5	-	-	-	-	-	-	-	-	-	-	-	-	-
rs74000183	17:82899023-82899023	A	intron_variant	MODIFIER	TBCD	ENSG00000141556	Transcript	ENST00000576996.5	protein_coding	-	5/11	-	-	-	-	-	-	-	rs74000183	G	G/A/C	-	1	cds_end_NF	HGNC	HGNC:11581	-	-	5	-	-	-	0.1230	-	-	-	-	-	-	-	-	-
rs74000183	17:82899023-82899023	C	intron_variant	MODIFIER	TBCD	ENSG00000141556	Transcript	ENST00000576996.5	protein_coding	-	5/11	-	-	-	-	-	-	-	rs74000183	G	G/A/C	-	1	cds_end_NF	HGNC	HGNC:11581	-	-	5	-	-	-	-	-	-	-	-	-	-	-	-	-
rs74000183	17:82899023-82899023	A	intron_variant,non_coding_transcript_variant	MODIFIER	TBCD	ENSG00000141556	Transcript	ENST00000681983.1	retained_intron	-	17/37	-	-	-	-	-	-	-	rs74000183	G	G/A/C	-	1	-	HGNC	HGNC:11581	-	-	-	-	-	-	0.1230	-	-	-	-	-	-	-	-	-
rs74000183	17:82899023-82899023	C	intron_variant,non_coding_transcript_variant	MODIFIER	TBCD	ENSG00000141556	Transcript	ENST00000681983.1	retained_intron	-	17/37	-	-	-	-	-	-	-	rs74000183	G	G/A/C	-	1	-	HGNC	HGNC:11581	-	-	-	-	-	-	-	-	-	-	-	-	-	-	-	-
rs74000183	17:82899023-82899023	A	intron_variant,non_coding_transcript_variant	MODIFIER	TBCD	ENSG00000141556	Transcript	ENST00000682099.1	protein_coding_CDS_not_defined	-	5/26	-	-	-	-	-	-	-	rs74000183	G	G/A/C	-	1	-	HGNC	HGNC:11581	-	-	-	-	-	-	0.1230	-	-	-	-	-	-	-	-	-
rs74000183	17:82899023-82899023	C	intron_variant,non_coding_transcript_variant	MODIFIER	TBCD	ENSG00000141556	Transcript	ENST00000682099.1	protein_coding_CDS_not_defined	-	5/26	-	-	-	-	-	-	-	rs74000183	G	G/A/C	-	1	-	HGNC	HGNC:11581	-	-	-	-	-	-	-	-	-	-	-	-	-	-	-	-
rs74000183	17:82899023-82899023	A	intron_variant,NMD_transcript_variant	MODIFIER	TBCD	ENSG00000141556	Transcript	ENST00000682213.1	nonsense_mediated_decay	-	17/35	-	-	-	-	-	-	-	rs74000183	G	G/A/C	-	1	-	HGNC	HGNC:11581	-	-	-	-	-	-	0.1230	-	-	-	-	-	-	-	-	-
rs74000183	17:82899023-82899023	C	intron_variant,NMD_transcript_variant	MODIFIER	TBCD	ENSG00000141556	Transcript	ENST00000682213.1	nonsense_mediated_decay	-	17/35	-	-	-	-	-	-	-	rs74000183	G	G/A/C	-	1	-	HGNC	HGNC:11581	-	-	-	-	-	-	-	-	-	-	-	-	-	-	-	-
rs74000183	17:82899023-82899023	A	upstream_gene_variant	MODIFIER	TBCD	ENSG00000141556	Transcript	ENST00000682225.1	retained_intron	-	-	-	-	-	-	-	-	-	rs74000183	G	G/A/C	3370	1	-	HGNC	HGNC:11581	-	-	-	-	-	-	0.1230	-	-	-	-	-	-	-	-	-
rs74000183	17:82899023-82899023	C	upstream_gene_variant	MODIFIER	TBCD	ENSG00000141556	Transcript	ENST00000682225.1	retained_intron	-	-	-	-	-	-	-	-	-	rs74000183	G	G/A/C	3370	1	-	HGNC	HGNC:11581	-	-	-	-	-	-	-	-	-	-	-	-	-	-	-	-
rs74000183	17:82899023-82899023	A	upstream_gene_variant	MODIFIER	TBCD	ENSG00000141556	Transcript	ENST00000682315.1	protein_coding	-	-	-	-	-	-	-	-	-	rs74000183	G	G/A/C	433	1	-	HGNC	HGNC:11581	-	-	-	-	-	-	0.1230	-	-	-	-	-	-	-	-	-
rs74000183	17:82899023-82899023	C	upstream_gene_variant	MODIFIER	TBCD	ENSG00000141556	Transcript	ENST00000682315.1	protein_coding	-	-	-	-	-	-	-	-	-	rs74000183	G	G/A/C	433	1	-	HGNC	HGNC:11581	-	-	-	-	-	-	-	-	-	-	-	-	-	-	-	-
rs74000183	17:82899023-82899023	A	intron_variant	MODIFIER	TBCD	ENSG00000141556	Transcript	ENST00000682479.1	protein_coding	-	18/39	-	-	-	-	-	-	-	rs74000183	G	G/A/C	-	1	-	HGNC	HGNC:11581	-	-	-	-	-	-	0.1230	-	-	-	-	-	-	-	-	-
rs74000183	17:82899023-82899023	C	intron_variant	MODIFIER	TBCD	ENSG00000141556	Transcript	ENST00000682479.1	protein_coding	-	18/39	-	-	-	-	-	-	-	rs74000183	G	G/A/C	-	1	-	HGNC	HGNC:11581	-	-	-	-	-	-	-	-	-	-	-	-	-	-	-	-
rs74000183	17:82899023-82899023	A	intron_variant,non_coding_transcript_variant	MODIFIER	TBCD	ENSG00000141556	Transcript	ENST00000682610.1	protein_coding_CDS_not_defined	-	9/30	-	-	-	-	-	-	-	rs74000183	G	G/A/C	-	1	-	HGNC	HGNC:11581	-	-	-	-	-	-	0.1230	-	-	-	-	-	-	-	-	-
rs74000183	17:82899023-82899023	C	intron_variant,non_coding_transcript_variant	MODIFIER	TBCD	ENSG00000141556	Transcript	ENST00000682610.1	protein_coding_CDS_not_defined	-	9/30	-	-	-	-	-	-	-	rs74000183	G	G/A/C	-	1	-	HGNC	HGNC:11581	-	-	-	-	-	-	-	-	-	-	-	-	-	-	-	-
rs74000183	17:82899023-82899023	A	intron_variant,NMD_transcript_variant	MODIFIER	TBCD	ENSG00000141556	Transcript	ENST00000682654.1	nonsense_mediated_decay	-	5/25	-	-	-	-	-	-	-	rs74000183	G	G/A/C	-	1	-	HGNC	HGNC:11581	-	-	-	-	-	-	0.1230	-	-	-	-	-	-	-	-	-
rs74000183	17:82899023-82899023	C	intron_variant,NMD_transcript_variant	MODIFIER	TBCD	ENSG00000141556	Transcript	ENST00000682654.1	nonsense_mediated_decay	-	5/25	-	-	-	-	-	-	-	rs74000183	G	G/A/C	-	1	-	HGNC	HGNC:11581	-	-	-	-	-	-	-	-	-	-	-	-	-	-	-	-
rs74000183	17:82899023-82899023	A	intron_variant	MODIFIER	TBCD	ENSG00000141556	Transcript	ENST00000682722.1	protein_coding	-	16/37	-	-	-	-	-	-	-	rs74000183	G	G/A/C	-	1	-	HGNC	HGNC:11581	-	-	-	-	-	-	0.1230	-	-	-	-	-	-	-	-	-
rs74000183	17:82899023-82899023	C	intron_variant	MODIFIER	TBCD	ENSG00000141556	Transcript	ENST00000682722.1	protein_coding	-	16/37	-	-	-	-	-	-	-	rs74000183	G	G/A/C	-	1	-	HGNC	HGNC:11581	-	-	-	-	-	-	-	-	-	-	-	-	-	-	-	-
rs74000183	17:82899023-82899023	A	intron_variant,non_coding_transcript_variant	MODIFIER	TBCD	ENSG00000141556	Transcript	ENST00000682921.1	protein_coding_CDS_not_defined	-	15/18	-	-	-	-	-	-	-	rs74000183	G	G/A/C	-	1	-	HGNC	HGNC:11581	-	-	-	-	-	-	0.1230	-	-	-	-	-	-	-	-	-
rs74000183	17:82899023-82899023	C	intron_variant,non_coding_transcript_variant	MODIFIER	TBCD	ENSG00000141556	Transcript	ENST00000682921.1	protein_coding_CDS_not_defined	-	15/18	-	-	-	-	-	-	-	rs74000183	G	G/A/C	-	1	-	HGNC	HGNC:11581	-	-	-	-	-	-	-	-	-	-	-	-	-	-	-	-
rs74000183	17:82899023-82899023	A	intron_variant,non_coding_transcript_variant	MODIFIER	TBCD	ENSG00000141556	Transcript	ENST00000683009.1	protein_coding_CDS_not_defined	-	17/20	-	-	-	-	-	-	-	rs74000183	G	G/A/C	-	1	-	HGNC	HGNC:11581	-	-	-	-	-	-	0.1230	-	-	-	-	-	-	-	-	-
rs74000183	17:82899023-82899023	C	intron_variant,non_coding_transcript_variant	MODIFIER	TBCD	ENSG00000141556	Transcript	ENST00000683009.1	protein_coding_CDS_not_defined	-	17/20	-	-	-	-	-	-	-	rs74000183	G	G/A/C	-	1	-	HGNC	HGNC:11581	-	-	-	-	-	-	-	-	-	-	-	-	-	-	-	-
rs74000183	17:82899023-82899023	A	intron_variant,NMD_transcript_variant	MODIFIER	TBCD	ENSG00000141556	Transcript	ENST00000683041.1	nonsense_mediated_decay	-	17/37	-	-	-	-	-	-	-	rs74000183	G	G/A/C	-	1	-	HGNC	HGNC:11581	-	-	-	-	-	-	0.1230	-	-	-	-	-	-	-	-	-
rs74000183	17:82899023-82899023	C	intron_variant,NMD_transcript_variant	MODIFIER	TBCD	ENSG00000141556	Transcript	ENST00000683041.1	nonsense_mediated_decay	-	17/37	-	-	-	-	-	-	-	rs74000183	G	G/A/C	-	1	-	HGNC	HGNC:11581	-	-	-	-	-	-	-	-	-	-	-	-	-	-	-	-
rs74000183	17:82899023-82899023	A	intron_variant,NMD_transcript_variant	MODIFIER	TBCD	ENSG00000141556	Transcript	ENST00000683184.1	nonsense_mediated_decay	-	16/37	-	-	-	-	-	-	-	rs74000183	G	G/A/C	-	1	-	HGNC	HGNC:11581	-	-	-	-	-	-	0.1230	-	-	-	-	-	-	-	-	-
rs74000183	17:82899023-82899023	C	intron_variant,NMD_transcript_variant	MODIFIER	TBCD	ENSG00000141556	Transcript	ENST00000683184.1	nonsense_mediated_decay	-	16/37	-	-	-	-	-	-	-	rs74000183	G	G/A/C	-	1	-	HGNC	HGNC:11581	-	-	-	-	-	-	-	-	-	-	-	-	-	-	-	-
rs74000183	17:82899023-82899023	A	intron_variant	MODIFIER	TBCD	ENSG00000141556	Transcript	ENST00000683282.1	protein_coding	-	17/36	-	-	-	-	-	-	-	rs74000183	G	G/A/C	-	1	-	HGNC	HGNC:11581	-	-	-	-	-	-	0.1230	-	-	-	-	-	-	-	-	-
rs74000183	17:82899023-82899023	C	intron_variant	MODIFIER	TBCD	ENSG00000141556	Transcript	ENST00000683282.1	protein_coding	-	17/36	-	-	-	-	-	-	-	rs74000183	G	G/A/C	-	1	-	HGNC	HGNC:11581	-	-	-	-	-	-	-	-	-	-	-	-	-	-	-	-
rs74000183	17:82899023-82899023	A	intron_variant,NMD_transcript_variant	MODIFIER	TBCD	ENSG00000141556	Transcript	ENST00000683444.1	nonsense_mediated_decay	-	18/39	-	-	-	-	-	-	-	rs74000183	G	G/A/C	-	1	-	HGNC	HGNC:11581	-	-	-	-	-	-	0.1230	-	-	-	-	-	-	-	-	-
rs74000183	17:82899023-82899023	C	intron_variant,NMD_transcript_variant	MODIFIER	TBCD	ENSG00000141556	Transcript	ENST00000683444.1	nonsense_mediated_decay	-	18/39	-	-	-	-	-	-	-	rs74000183	G	G/A/C	-	1	-	HGNC	HGNC:11581	-	-	-	-	-	-	-	-	-	-	-	-	-	-	-	-
rs74000183	17:82899023-82899023	A	intron_variant,non_coding_transcript_variant	MODIFIER	TBCD	ENSG00000141556	Transcript	ENST00000683584.1	protein_coding_CDS_not_defined	-	5/26	-	-	-	-	-	-	-	rs74000183	G	G/A/C	-	1	-	HGNC	HGNC:11581	-	-	-	-	-	-	0.1230	-	-	-	-	-	-	-	-	-
rs74000183	17:82899023-82899023	C	intron_variant,non_coding_transcript_variant	MODIFIER	TBCD	ENSG00000141556	Transcript	ENST00000683584.1	protein_coding_CDS_not_defined	-	5/26	-	-	-	-	-	-	-	rs74000183	G	G/A/C	-	1	-	HGNC	HGNC:11581	-	-	-	-	-	-	-	-	-	-	-	-	-	-	-	-
rs74000183	17:82899023-82899023	A	intron_variant	MODIFIER	TBCD	ENSG00000141556	Transcript	ENST00000683821.1	protein_coding	-	5/26	-	-	-	-	-	-	-	rs74000183	G	G/A/C	-	1	-	HGNC	HGNC:11581	-	-	-	-	-	-	0.1230	-	-	-	-	-	-	-	-	-
rs74000183	17:82899023-82899023	C	intron_variant	MODIFIER	TBCD	ENSG00000141556	Transcript	ENST00000683821.1	protein_coding	-	5/26	-	-	-	-	-	-	-	rs74000183	G	G/A/C	-	1	-	HGNC	HGNC:11581	-	-	-	-	-	-	-	-	-	-	-	-	-	-	-	-
rs74000183	17:82899023-82899023	A	intron_variant,non_coding_transcript_variant	MODIFIER	TBCD	ENSG00000141556	Transcript	ENST00000683839.1	protein_coding_CDS_not_defined	-	2/23	-	-	-	-	-	-	-	rs74000183	G	G/A/C	-	1	-	HGNC	HGNC:11581	-	-	-	-	-	-	0.1230	-	-	-	-	-	-	-	-	-
rs74000183	17:82899023-82899023	C	intron_variant,non_coding_transcript_variant	MODIFIER	TBCD	ENSG00000141556	Transcript	ENST00000683839.1	protein_coding_CDS_not_defined	-	2/23	-	-	-	-	-	-	-	rs74000183	G	G/A/C	-	1	-	HGNC	HGNC:11581	-	-	-	-	-	-	-	-	-	-	-	-	-	-	-	-
rs74000183	17:82899023-82899023	A	intron_variant	MODIFIER	TBCD	ENSG00000141556	Transcript	ENST00000684000.1	protein_coding	-	18/39	-	-	-	-	-	-	-	rs74000183	G	G/A/C	-	1	-	HGNC	HGNC:11581	-	-	-	-	-	-	0.1230	-	-	-	-	-	-	-	-	-
rs74000183	17:82899023-82899023	C	intron_variant	MODIFIER	TBCD	ENSG00000141556	Transcript	ENST00000684000.1	protein_coding	-	18/39	-	-	-	-	-	-	-	rs74000183	G	G/A/C	-	1	-	HGNC	HGNC:11581	-	-	-	-	-	-	-	-	-	-	-	-	-	-	-	-
rs74000183	17:82899023-82899023	A	intron_variant	MODIFIER	TBCD	ENSG00000141556	Transcript	ENST00000684188.1	protein_coding	-	17/38	-	-	-	-	-	-	-	rs74000183	G	G/A/C	-	1	-	HGNC	HGNC:11581	-	-	-	-	-	-	0.1230	-	-	-	-	-	-	-	-	-
rs74000183	17:82899023-82899023	C	intron_variant	MODIFIER	TBCD	ENSG00000141556	Transcript	ENST00000684188.1	protein_coding	-	17/38	-	-	-	-	-	-	-	rs74000183	G	G/A/C	-	1	-	HGNC	HGNC:11581	-	-	-	-	-	-	-	-	-	-	-	-	-	-	-	-
rs74000183	17:82899023-82899023	A	intron_variant	MODIFIER	TBCD	ENSG00000141556	Transcript	ENST00000684349.1	protein_coding	-	18/38	-	-	-	-	-	-	-	rs74000183	G	G/A/C	-	1	-	HGNC	HGNC:11581	-	-	-	-	-	-	0.1230	-	-	-	-	-	-	-	-	-
rs74000183	17:82899023-82899023	C	intron_variant	MODIFIER	TBCD	ENSG00000141556	Transcript	ENST00000684349.1	protein_coding	-	18/38	-	-	-	-	-	-	-	rs74000183	G	G/A/C	-	1	-	HGNC	HGNC:11581	-	-	-	-	-	-	-	-	-	-	-	-	-	-	-	-
rs74000183	17:82899023-82899023	A	intron_variant,NMD_transcript_variant	MODIFIER	TBCD	ENSG00000141556	Transcript	ENST00000684361.1	nonsense_mediated_decay	-	17/39	-	-	-	-	-	-	-	rs74000183	G	G/A/C	-	1	-	HGNC	HGNC:11581	-	-	-	-	-	-	0.1230	-	-	-	-	-	-	-	-	-
rs74000183	17:82899023-82899023	C	intron_variant,NMD_transcript_variant	MODIFIER	TBCD	ENSG00000141556	Transcript	ENST00000684361.1	nonsense_mediated_decay	-	17/39	-	-	-	-	-	-	-	rs74000183	G	G/A/C	-	1	-	HGNC	HGNC:11581	-	-	-	-	-	-	-	-	-	-	-	-	-	-	-	-
rs74000183	17:82899023-82899023	A	intron_variant	MODIFIER	TBCD	ENSG00000141556	Transcript	ENST00000684408.1	protein_coding	-	17/33	-	-	-	-	-	-	-	rs74000183	G	G/A/C	-	1	-	HGNC	HGNC:11581	-	-	-	-	-	-	0.1230	-	-	-	-	-	-	-	-	-
rs74000183	17:82899023-82899023	C	intron_variant	MODIFIER	TBCD	ENSG00000141556	Transcript	ENST00000684408.1	protein_coding	-	17/33	-	-	-	-	-	-	-	rs74000183	G	G/A/C	-	1	-	HGNC	HGNC:11581	-	-	-	-	-	-	-	-	-	-	-	-	-	-	-	-
rs74000183	17:82899023-82899023	A	intron_variant	MODIFIER	TBCD	ENSG00000141556	Transcript	ENST00000684429.1	protein_coding	-	17/38	-	-	-	-	-	-	-	rs74000183	G	G/A/C	-	1	-	HGNC	HGNC:11581	-	-	-	-	-	-	0.1230	-	-	-	-	-	-	-	-	-
rs74000183	17:82899023-82899023	C	intron_variant	MODIFIER	TBCD	ENSG00000141556	Transcript	ENST00000684429.1	protein_coding	-	17/38	-	-	-	-	-	-	-	rs74000183	G	G/A/C	-	1	-	HGNC	HGNC:11581	-	-	-	-	-	-	-	-	-	-	-	-	-	-	-	-
rs74000183	17:82899023-82899023	A	intron_variant	MODIFIER	TBCD	ENSG00000141556	Transcript	ENST00000684464.1	protein_coding	-	17/39	-	-	-	-	-	-	-	rs74000183	G	G/A/C	-	1	-	HGNC	HGNC:11581	-	-	-	-	-	-	0.1230	-	-	-	-	-	-	-	-	-
rs74000183	17:82899023-82899023	C	intron_variant	MODIFIER	TBCD	ENSG00000141556	Transcript	ENST00000684464.1	protein_coding	-	17/39	-	-	-	-	-	-	-	rs74000183	G	G/A/C	-	1	-	HGNC	HGNC:11581	-	-	-	-	-	-	-	-	-	-	-	-	-	-	-	-
rs74000183	17:82899023-82899023	A	intron_variant	MODIFIER	TBCD	ENSG00000141556	Transcript	ENST00000684544.1	protein_coding	-	17/37	-	-	-	-	-	-	-	rs74000183	G	G/A/C	-	1	-	HGNC	HGNC:11581	-	-	-	-	-	-	0.1230	-	-	-	-	-	-	-	-	-
rs74000183	17:82899023-82899023	C	intron_variant	MODIFIER	TBCD	ENSG00000141556	Transcript	ENST00000684544.1	protein_coding	-	17/37	-	-	-	-	-	-	-	rs74000183	G	G/A/C	-	1	-	HGNC	HGNC:11581	-	-	-	-	-	-	-	-	-	-	-	-	-	-	-	-
rs74000183	17:82899023-82899023	A	intron_variant,non_coding_transcript_variant	MODIFIER	TBCD	ENSG00000141556	Transcript	ENST00000684559.1	protein_coding_CDS_not_defined	-	4/25	-	-	-	-	-	-	-	rs74000183	G	G/A/C	-	1	-	HGNC	HGNC:11581	-	-	-	-	-	-	0.1230	-	-	-	-	-	-	-	-	-
rs74000183	17:82899023-82899023	C	intron_variant,non_coding_transcript_variant	MODIFIER	TBCD	ENSG00000141556	Transcript	ENST00000684559.1	protein_coding_CDS_not_defined	-	4/25	-	-	-	-	-	-	-	rs74000183	G	G/A/C	-	1	-	HGNC	HGNC:11581	-	-	-	-	-	-	-	-	-	-	-	-	-	-	-	-
rs74000183	17:82899023-82899023	A	intron_variant	MODIFIER	TBCD	ENSG00000141556	Transcript	ENST00000684760.1	protein_coding	-	18/39	-	-	-	-	-	-	-	rs74000183	G	G/A/C	-	1	-	HGNC	HGNC:11581	-	-	-	-	-	-	0.1230	-	-	-	-	-	-	-	-	-
rs74000183	17:82899023-82899023	C	intron_variant	MODIFIER	TBCD	ENSG00000141556	Transcript	ENST00000684760.1	protein_coding	-	18/39	-	-	-	-	-	-	-	rs74000183	G	G/A/C	-	1	-	HGNC	HGNC:11581	-	-	-	-	-	-	-	-	-	-	-	-	-	-	-	-
rs74000183	17:82899023-82899023	A	intron_variant,NMD_transcript_variant	MODIFIER	TBCD	ENSG00000141556	Transcript	ENST00000684776.1	nonsense_mediated_decay	-	16/36	-	-	-	-	-	-	-	rs74000183	G	G/A/C	-	1	-	HGNC	HGNC:11581	-	-	-	-	-	-	0.1230	-	-	-	-	-	-	-	-	-
rs74000183	17:82899023-82899023	C	intron_variant,NMD_transcript_variant	MODIFIER	TBCD	ENSG00000141556	Transcript	ENST00000684776.1	nonsense_mediated_decay	-	16/36	-	-	-	-	-	-	-	rs74000183	G	G/A/C	-	1	-	HGNC	HGNC:11581	-	-	-	-	-	-	-	-	-	-	-	-	-	-	-	-
rs74000183	17:82899023-82899023	A	regulatory_region_variant	MODIFIER	-	-	RegulatoryFeature	ENSR00000567058	open_chromatin_region	-	-	-	-	-	-	-	-	-	rs74000183	G	G/A/C	-	-	-	-	-	-	-	-	-	-	-	0.1230	-	-	-	-	-	-	-	-	-
rs74000183	17:82899023-82899023	C	regulatory_region_variant	MODIFIER	-	-	RegulatoryFeature	ENSR00000567058	open_chromatin_region	-	-	-	-	-	-	-	-	-	rs74000183	G	G/A/C	-	-	-	-	-	-	-	-	-	-	-	-	-	-	-	-	-	-	-	-	-
rs9964103	18:52813062-52813062	C	intron_variant,NMD_transcript_variant	MODIFIER	DCC	ENSG00000187323	Transcript	ENST00000304775.12	nonsense_mediated_decay	-	1/18	-	-	-	-	-	-	-	rs9964103	G	G/C/T	-	1	cds_start_NF	HGNC	HGNC:2701	-	-	1	-	-	-	-	-	-	-	-	-	-	-	-	-
rs9964103	18:52813062-52813062	T	intron_variant,NMD_transcript_variant	MODIFIER	DCC	ENSG00000187323	Transcript	ENST00000304775.12	nonsense_mediated_decay	-	1/18	-	-	-	-	-	-	-	rs9964103	G	G/C/T	-	1	cds_start_NF	HGNC	HGNC:2701	-	-	1	-	-	-	0.0721	-	-	-	-	-	-	-	-	-
rs9964103	18:52813062-52813062	C	intron_variant	MODIFIER	DCC	ENSG00000187323	Transcript	ENST00000442544.7	protein_coding	-	2/28	-	-	-	-	-	-	-	rs9964103	G	G/C/T	-	1	-	HGNC	HGNC:2701	NM_005215.4	-	1	P1	-	-	-	-	-	-	-	-	-	-	-	-
rs9964103	18:52813062-52813062	T	intron_variant	MODIFIER	DCC	ENSG00000187323	Transcript	ENST00000442544.7	protein_coding	-	2/28	-	-	-	-	-	-	-	rs9964103	G	G/C/T	-	1	-	HGNC	HGNC:2701	NM_005215.4	-	1	P1	-	-	0.0721	-	-	-	-	-	-	-	-	-
rs9964103	18:52813062-52813062	C	intron_variant,NMD_transcript_variant	MODIFIER	DCC	ENSG00000187323	Transcript	ENST00000579349.1	nonsense_mediated_decay	-	2/2	-	-	-	-	-	-	-	rs9964103	G	G/C/T	-	1	cds_start_NF	HGNC	HGNC:2701	-	-	4	-	-	-	-	-	-	-	-	-	-	-	-	-
rs9964103	18:52813062-52813062	T	intron_variant,NMD_transcript_variant	MODIFIER	DCC	ENSG00000187323	Transcript	ENST00000579349.1	nonsense_mediated_decay	-	2/2	-	-	-	-	-	-	-	rs9964103	G	G/C/T	-	1	cds_start_NF	HGNC	HGNC:2701	-	-	4	-	-	-	0.0721	-	-	-	-	-	-	-	-	-
rs9964103	18:52813062-52813062	C	intron_variant,non_coding_transcript_variant	MODIFIER	DCC	ENSG00000187323	Transcript	ENST00000580024.1	protein_coding_CDS_not_defined	-	1/2	-	-	-	-	-	-	-	rs9964103	G	G/C/T	-	1	-	HGNC	HGNC:2701	-	-	4	-	-	-	-	-	-	-	-	-	-	-	-	-
rs9964103	18:52813062-52813062	T	intron_variant,non_coding_transcript_variant	MODIFIER	DCC	ENSG00000187323	Transcript	ENST00000580024.1	protein_coding_CDS_not_defined	-	1/2	-	-	-	-	-	-	-	rs9964103	G	G/C/T	-	1	-	HGNC	HGNC:2701	-	-	4	-	-	-	0.0721	-	-	-	-	-	-	-	-	-
rs9964103	18:52813062-52813062	C	intron_variant,NMD_transcript_variant	MODIFIER	DCC	ENSG00000187323	Transcript	ENST00000581559.1	nonsense_mediated_decay	-	1/2	-	-	-	-	-	-	-	rs9964103	G	G/C/T	-	1	cds_start_NF	HGNC	HGNC:2701	-	-	4	-	-	-	-	-	-	-	-	-	-	-	-	-
rs9964103	18:52813062-52813062	T	intron_variant,NMD_transcript_variant	MODIFIER	DCC	ENSG00000187323	Transcript	ENST00000581559.1	nonsense_mediated_decay	-	1/2	-	-	-	-	-	-	-	rs9964103	G	G/C/T	-	1	cds_start_NF	HGNC	HGNC:2701	-	-	4	-	-	-	0.0721	-	-	-	-	-	-	-	-	-
rs9964103	18:52813062-52813062	C	intron_variant	MODIFIER	DCC	ENSG00000187323	Transcript	ENST00000582875.1	protein_coding	-	1/1	-	-	-	-	-	-	-	rs9964103	G	G/C/T	-	1	cds_start_NF	HGNC	HGNC:2701	-	-	2	-	-	-	-	-	-	-	-	-	-	-	-	-
rs9964103	18:52813062-52813062	T	intron_variant	MODIFIER	DCC	ENSG00000187323	Transcript	ENST00000582875.1	protein_coding	-	1/1	-	-	-	-	-	-	-	rs9964103	G	G/C/T	-	1	cds_start_NF	HGNC	HGNC:2701	-	-	2	-	-	-	0.0721	-	-	-	-	-	-	-	-	-
rs9957395	18:74123209-74123209	T	intron_variant	MODIFIER	FBXO15	ENSG00000141665	Transcript	ENST00000419743.7	protein_coding	-	8/9	-	-	-	-	-	-	-	rs9957395	C	C/T	-	-1	-	HGNC	HGNC:13617	NM_001142958.2	-	2	P1	-	-	0.1282	-	-	-	-	-	-	-	-	-
rs9957395	18:74123209-74123209	T	intron_variant,NMD_transcript_variant	MODIFIER	FBXO15	ENSG00000141665	Transcript	ENST00000578399.5	nonsense_mediated_decay	-	4/5	-	-	-	-	-	-	-	rs9957395	C	C/T	-	-1	cds_start_NF	HGNC	HGNC:13617	-	-	3	-	-	-	0.1282	-	-	-	-	-	-	-	-	-
rs9957395	18:74123209-74123209	T	3_prime_UTR_variant	MODIFIER	FBXO15	ENSG00000141665	Transcript	ENST00000579517.2	protein_coding	3/3	-	-	-	512	-	-	-	-	rs9957395	C	C/T	-	-1	cds_start_NF	HGNC	HGNC:13617	-	-	3	-	-	-	0.1282	-	-	-	-	-	-	-	-	-
rs9957395	18:74123209-74123209	T	intron_variant	MODIFIER	FBXO15	ENSG00000141665	Transcript	ENST00000580088.1	protein_coding	-	1/2	-	-	-	-	-	-	-	rs9957395	C	C/T	-	-1	cds_start_NF	HGNC	HGNC:13617	-	-	5	-	-	-	0.1282	-	-	-	-	-	-	-	-	-
rs9957395	18:74123209-74123209	T	intron_variant,NMD_transcript_variant	MODIFIER	FBXO15	ENSG00000141665	Transcript	ENST00000581214.5	nonsense_mediated_decay	-	8/9	-	-	-	-	-	-	-	rs9957395	C	C/T	-	-1	cds_start_NF	HGNC	HGNC:13617	-	-	5	-	-	-	0.1282	-	-	-	-	-	-	-	-	-
rs9957395	18:74123209-74123209	T	intron_variant,NMD_transcript_variant	MODIFIER	FBXO15	ENSG00000141665	Transcript	ENST00000583443.5	nonsense_mediated_decay	-	8/9	-	-	-	-	-	-	-	rs9957395	C	C/T	-	-1	-	HGNC	HGNC:13617	-	-	1	-	-	-	0.1282	-	-	-	-	-	-	-	-	-
rs9957395	18:74123209-74123209	T	intron_variant,NMD_transcript_variant	MODIFIER	FBXO15	ENSG00000141665	Transcript	ENST00000648529.1	nonsense_mediated_decay	-	9/10	-	-	-	-	-	-	-	rs9957395	C	C/T	-	-1	-	HGNC	HGNC:13617	-	-	-	-	-	-	0.1282	-	-	-	-	-	-	-	-	-
rs116902813	18:77422275-77422275	A	intron_variant,non_coding_transcript_variant	MODIFIER	-	ENSG00000264015	Transcript	ENST00000583629.2	lncRNA	-	1/2	-	-	-	-	-	-	-	rs116902813	G	G/A	-	1	-	-	-	-	-	4	-	-	-	0.0767	-	-	-	-	-	-	-	-	-
rs116902813	18:77422275-77422275	A	regulatory_region_variant	MODIFIER	-	-	RegulatoryFeature	ENSR00001347652	open_chromatin_region	-	-	-	-	-	-	-	-	-	rs116902813	G	G/A	-	-	-	-	-	-	-	-	-	-	-	0.0767	-	-	-	-	-	-	-	-	-
rs74332272	19:1972538-1972538	A	intron_variant	MODIFIER	CSNK1G2	ENSG00000133275	Transcript	ENST00000255641.13	protein_coding	-	2/11	-	-	-	-	-	-	-	rs74332272	G	G/A	-	1	-	HGNC	HGNC:2455	NM_001319.7	-	1	P1	-	-	0.0829	-	-	-	-	-	-	-	-	-
rs74332272	19:1972538-1972538	A	intron_variant	MODIFIER	CSNK1G2	ENSG00000133275	Transcript	ENST00000589350.2	protein_coding	-	4/4	-	-	-	-	-	-	-	rs74332272	G	G/A	-	1	cds_end_NF	HGNC	HGNC:2455	-	-	5	-	-	-	0.0829	-	-	-	-	-	-	-	-	-
rs74332272	19:1972538-1972538	A	intron_variant	MODIFIER	CSNK1G2	ENSG00000133275	Transcript	ENST00000589385.5	protein_coding	-	1/5	-	-	-	-	-	-	-	rs74332272	G	G/A	-	1	cds_start_NF,cds_end_NF	HGNC	HGNC:2455	-	-	5	-	-	-	0.0829	-	-	-	-	-	-	-	-	-
rs74332272	19:1972538-1972538	A	intron_variant	MODIFIER	CSNK1G2	ENSG00000133275	Transcript	ENST00000591752.5	protein_coding	-	2/2	-	-	-	-	-	-	-	rs74332272	G	G/A	-	1	cds_end_NF	HGNC	HGNC:2455	-	-	5	-	-	-	0.0829	-	-	-	-	-	-	-	-	-
rs74332272	19:1972538-1972538	A	downstream_gene_variant	MODIFIER	CSNK1G2	ENSG00000133275	Transcript	ENST00000614707.1	protein_coding_CDS_not_defined	-	-	-	-	-	-	-	-	-	rs74332272	G	G/A	2877	1	-	HGNC	HGNC:2455	-	-	2	-	-	-	0.0829	-	-	-	-	-	-	-	-	-
rs73031452	19:23166429-23166429	G	intergenic_variant	MODIFIER	-	-	-	-	-	-	-	-	-	-	-	-	-	-	rs73031452	A	A/G	-	-	-	-	-	-	-	-	-	-	-	0.0561	-	-	-	-	-	-	-	-	-
rs1560725	19:45040529-45040529	A	downstream_gene_variant	MODIFIER	RELB	ENSG00000104856	Transcript	ENST00000221452.13	protein_coding	-	-	-	-	-	-	-	-	-	rs1560725	C	C/A/G/T	2337	1	-	HGNC	HGNC:9956	NM_006509.4	-	1	P2	-	-	-	-	-	-	28870582,24098683,19265542,25880845	-	-	-	-	-
rs1560725	19:45040529-45040529	G	downstream_gene_variant	MODIFIER	RELB	ENSG00000104856	Transcript	ENST00000221452.13	protein_coding	-	-	-	-	-	-	-	-	-	rs1560725	C	C/A/G/T	2337	1	-	HGNC	HGNC:9956	NM_006509.4	-	1	P2	-	-	-	-	-	-	28870582,24098683,19265542,25880845	-	-	-	-	-
rs1560725	19:45040529-45040529	T	downstream_gene_variant	MODIFIER	RELB	ENSG00000104856	Transcript	ENST00000221452.13	protein_coding	-	-	-	-	-	-	-	-	-	rs1560725	C	C/A/G/T	2337	1	-	HGNC	HGNC:9956	NM_006509.4	-	1	P2	-	-	0.4137	-	-	-	28870582,24098683,19265542,25880845	-	-	-	-	-
rs1560725	19:45040529-45040529	A	intron_variant	MODIFIER	CLASRP	ENSG00000104859	Transcript	ENST00000221455.8	protein_coding	-	2/20	-	-	-	-	-	-	-	rs1560725	C	C/A/G/T	-	1	-	HGNC	HGNC:17731	NM_007056.3	-	1	P2	-	-	-	-	-	-	28870582,24098683,19265542,25880845	-	-	-	-	-
rs1560725	19:45040529-45040529	G	intron_variant	MODIFIER	CLASRP	ENSG00000104859	Transcript	ENST00000221455.8	protein_coding	-	2/20	-	-	-	-	-	-	-	rs1560725	C	C/A/G/T	-	1	-	HGNC	HGNC:17731	NM_007056.3	-	1	P2	-	-	-	-	-	-	28870582,24098683,19265542,25880845	-	-	-	-	-
rs1560725	19:45040529-45040529	T	intron_variant	MODIFIER	CLASRP	ENSG00000104859	Transcript	ENST00000221455.8	protein_coding	-	2/20	-	-	-	-	-	-	-	rs1560725	C	C/A/G/T	-	1	-	HGNC	HGNC:17731	NM_007056.3	-	1	P2	-	-	0.4137	-	-	-	28870582,24098683,19265542,25880845	-	-	-	-	-
rs1560725	19:45040529-45040529	A	intron_variant,NMD_transcript_variant	MODIFIER	CLASRP	ENSG00000104859	Transcript	ENST00000391952.7	nonsense_mediated_decay	-	2/20	-	-	-	-	-	-	-	rs1560725	C	C/A/G/T	-	1	-	HGNC	HGNC:17731	-	-	1	-	-	-	-	-	-	-	28870582,24098683,19265542,25880845	-	-	-	-	-
rs1560725	19:45040529-45040529	G	intron_variant,NMD_transcript_variant	MODIFIER	CLASRP	ENSG00000104859	Transcript	ENST00000391952.7	nonsense_mediated_decay	-	2/20	-	-	-	-	-	-	-	rs1560725	C	C/A/G/T	-	1	-	HGNC	HGNC:17731	-	-	1	-	-	-	-	-	-	-	28870582,24098683,19265542,25880845	-	-	-	-	-
rs1560725	19:45040529-45040529	T	intron_variant,NMD_transcript_variant	MODIFIER	CLASRP	ENSG00000104859	Transcript	ENST00000391952.7	nonsense_mediated_decay	-	2/20	-	-	-	-	-	-	-	rs1560725	C	C/A/G/T	-	1	-	HGNC	HGNC:17731	-	-	1	-	-	-	0.4137	-	-	-	28870582,24098683,19265542,25880845	-	-	-	-	-
rs1560725	19:45040529-45040529	A	intron_variant	MODIFIER	CLASRP	ENSG00000104859	Transcript	ENST00000391953.8	protein_coding	-	2/19	-	-	-	-	-	-	-	rs1560725	C	C/A/G/T	-	1	-	HGNC	HGNC:17731	-	-	2	-	-	-	-	-	-	-	28870582,24098683,19265542,25880845	-	-	-	-	-
rs1560725	19:45040529-45040529	G	intron_variant	MODIFIER	CLASRP	ENSG00000104859	Transcript	ENST00000391953.8	protein_coding	-	2/19	-	-	-	-	-	-	-	rs1560725	C	C/A/G/T	-	1	-	HGNC	HGNC:17731	-	-	2	-	-	-	-	-	-	-	28870582,24098683,19265542,25880845	-	-	-	-	-
rs1560725	19:45040529-45040529	T	intron_variant	MODIFIER	CLASRP	ENSG00000104859	Transcript	ENST00000391953.8	protein_coding	-	2/19	-	-	-	-	-	-	-	rs1560725	C	C/A/G/T	-	1	-	HGNC	HGNC:17731	-	-	2	-	-	-	0.4137	-	-	-	28870582,24098683,19265542,25880845	-	-	-	-	-
rs1560725	19:45040529-45040529	A	downstream_gene_variant	MODIFIER	RELB	ENSG00000104856	Transcript	ENST00000505236.2	protein_coding	-	-	-	-	-	-	-	-	-	rs1560725	C	C/A/G/T	2739	1	-	HGNC	HGNC:9956	-	-	5	A2	-	-	-	-	-	-	28870582,24098683,19265542,25880845	-	-	-	-	-
rs1560725	19:45040529-45040529	G	downstream_gene_variant	MODIFIER	RELB	ENSG00000104856	Transcript	ENST00000505236.2	protein_coding	-	-	-	-	-	-	-	-	-	rs1560725	C	C/A/G/T	2739	1	-	HGNC	HGNC:9956	-	-	5	A2	-	-	-	-	-	-	28870582,24098683,19265542,25880845	-	-	-	-	-
rs1560725	19:45040529-45040529	T	downstream_gene_variant	MODIFIER	RELB	ENSG00000104856	Transcript	ENST00000505236.2	protein_coding	-	-	-	-	-	-	-	-	-	rs1560725	C	C/A/G/T	2739	1	-	HGNC	HGNC:9956	-	-	5	A2	-	-	0.4137	-	-	-	28870582,24098683,19265542,25880845	-	-	-	-	-
rs1560725	19:45040529-45040529	A	downstream_gene_variant	MODIFIER	RELB	ENSG00000104856	Transcript	ENST00000509229.1	retained_intron	-	-	-	-	-	-	-	-	-	rs1560725	C	C/A/G/T	2961	1	-	HGNC	HGNC:9956	-	-	5	-	-	-	-	-	-	-	28870582,24098683,19265542,25880845	-	-	-	-	-
rs1560725	19:45040529-45040529	G	downstream_gene_variant	MODIFIER	RELB	ENSG00000104856	Transcript	ENST00000509229.1	retained_intron	-	-	-	-	-	-	-	-	-	rs1560725	C	C/A/G/T	2961	1	-	HGNC	HGNC:9956	-	-	5	-	-	-	-	-	-	-	28870582,24098683,19265542,25880845	-	-	-	-	-
rs1560725	19:45040529-45040529	T	downstream_gene_variant	MODIFIER	RELB	ENSG00000104856	Transcript	ENST00000509229.1	retained_intron	-	-	-	-	-	-	-	-	-	rs1560725	C	C/A/G/T	2961	1	-	HGNC	HGNC:9956	-	-	5	-	-	-	0.4137	-	-	-	28870582,24098683,19265542,25880845	-	-	-	-	-
rs1560725	19:45040529-45040529	A	intron_variant	MODIFIER	CLASRP	ENSG00000104859	Transcript	ENST00000544944.6	protein_coding	-	1/18	-	-	-	-	-	-	-	rs1560725	C	C/A/G/T	-	1	-	HGNC	HGNC:17731	-	-	2	A2	-	-	-	-	-	-	28870582,24098683,19265542,25880845	-	-	-	-	-
rs1560725	19:45040529-45040529	G	intron_variant	MODIFIER	CLASRP	ENSG00000104859	Transcript	ENST00000544944.6	protein_coding	-	1/18	-	-	-	-	-	-	-	rs1560725	C	C/A/G/T	-	1	-	HGNC	HGNC:17731	-	-	2	A2	-	-	-	-	-	-	28870582,24098683,19265542,25880845	-	-	-	-	-
rs1560725	19:45040529-45040529	T	intron_variant	MODIFIER	CLASRP	ENSG00000104859	Transcript	ENST00000544944.6	protein_coding	-	1/18	-	-	-	-	-	-	-	rs1560725	C	C/A/G/T	-	1	-	HGNC	HGNC:17731	-	-	2	A2	-	-	0.4137	-	-	-	28870582,24098683,19265542,25880845	-	-	-	-	-
rs1560725	19:45040529-45040529	A	intron_variant,NMD_transcript_variant	MODIFIER	CLASRP	ENSG00000104859	Transcript	ENST00000587112.1	nonsense_mediated_decay	-	1/10	-	-	-	-	-	-	-	rs1560725	C	C/A/G/T	-	1	cds_start_NF	HGNC	HGNC:17731	-	-	1	-	-	-	-	-	-	-	28870582,24098683,19265542,25880845	-	-	-	-	-
rs1560725	19:45040529-45040529	G	intron_variant,NMD_transcript_variant	MODIFIER	CLASRP	ENSG00000104859	Transcript	ENST00000587112.1	nonsense_mediated_decay	-	1/10	-	-	-	-	-	-	-	rs1560725	C	C/A/G/T	-	1	cds_start_NF	HGNC	HGNC:17731	-	-	1	-	-	-	-	-	-	-	28870582,24098683,19265542,25880845	-	-	-	-	-
rs1560725	19:45040529-45040529	T	intron_variant,NMD_transcript_variant	MODIFIER	CLASRP	ENSG00000104859	Transcript	ENST00000587112.1	nonsense_mediated_decay	-	1/10	-	-	-	-	-	-	-	rs1560725	C	C/A/G/T	-	1	cds_start_NF	HGNC	HGNC:17731	-	-	1	-	-	-	0.4137	-	-	-	28870582,24098683,19265542,25880845	-	-	-	-	-
rs1560725	19:45040529-45040529	A	non_coding_transcript_exon_variant	MODIFIER	CLASRP	ENSG00000104859	Transcript	ENST00000588247.5	retained_intron	2/2	-	-	-	381	-	-	-	-	rs1560725	C	C/A/G/T	-	1	-	HGNC	HGNC:17731	-	-	2	-	-	-	-	-	-	-	28870582,24098683,19265542,25880845	-	-	-	-	-
rs1560725	19:45040529-45040529	G	non_coding_transcript_exon_variant	MODIFIER	CLASRP	ENSG00000104859	Transcript	ENST00000588247.5	retained_intron	2/2	-	-	-	381	-	-	-	-	rs1560725	C	C/A/G/T	-	1	-	HGNC	HGNC:17731	-	-	2	-	-	-	-	-	-	-	28870582,24098683,19265542,25880845	-	-	-	-	-
rs1560725	19:45040529-45040529	T	non_coding_transcript_exon_variant	MODIFIER	CLASRP	ENSG00000104859	Transcript	ENST00000588247.5	retained_intron	2/2	-	-	-	381	-	-	-	-	rs1560725	C	C/A/G/T	-	1	-	HGNC	HGNC:17731	-	-	2	-	-	-	0.4137	-	-	-	28870582,24098683,19265542,25880845	-	-	-	-	-
rs1560725	19:45040529-45040529	A	intron_variant	MODIFIER	CLASRP	ENSG00000104859	Transcript	ENST00000588936.5	protein_coding	-	2/3	-	-	-	-	-	-	-	rs1560725	C	C/A/G/T	-	1	cds_end_NF	HGNC	HGNC:17731	-	-	4	-	-	-	-	-	-	-	28870582,24098683,19265542,25880845	-	-	-	-	-
rs1560725	19:45040529-45040529	G	intron_variant	MODIFIER	CLASRP	ENSG00000104859	Transcript	ENST00000588936.5	protein_coding	-	2/3	-	-	-	-	-	-	-	rs1560725	C	C/A/G/T	-	1	cds_end_NF	HGNC	HGNC:17731	-	-	4	-	-	-	-	-	-	-	28870582,24098683,19265542,25880845	-	-	-	-	-
rs1560725	19:45040529-45040529	T	intron_variant	MODIFIER	CLASRP	ENSG00000104859	Transcript	ENST00000588936.5	protein_coding	-	2/3	-	-	-	-	-	-	-	rs1560725	C	C/A/G/T	-	1	cds_end_NF	HGNC	HGNC:17731	-	-	4	-	-	-	0.4137	-	-	-	28870582,24098683,19265542,25880845	-	-	-	-	-
rs1560725	19:45040529-45040529	A	downstream_gene_variant	MODIFIER	RELB	ENSG00000104856	Transcript	ENST00000589972.1	protein_coding	-	-	-	-	-	-	-	-	-	rs1560725	C	C/A/G/T	2407	1	cds_start_NF	HGNC	HGNC:9956	-	-	3	-	-	-	-	-	-	-	28870582,24098683,19265542,25880845	-	-	-	-	-
rs1560725	19:45040529-45040529	G	downstream_gene_variant	MODIFIER	RELB	ENSG00000104856	Transcript	ENST00000589972.1	protein_coding	-	-	-	-	-	-	-	-	-	rs1560725	C	C/A/G/T	2407	1	cds_start_NF	HGNC	HGNC:9956	-	-	3	-	-	-	-	-	-	-	28870582,24098683,19265542,25880845	-	-	-	-	-
rs1560725	19:45040529-45040529	T	downstream_gene_variant	MODIFIER	RELB	ENSG00000104856	Transcript	ENST00000589972.1	protein_coding	-	-	-	-	-	-	-	-	-	rs1560725	C	C/A/G/T	2407	1	cds_start_NF	HGNC	HGNC:9956	-	-	3	-	-	-	0.4137	-	-	-	28870582,24098683,19265542,25880845	-	-	-	-	-
rs1560725	19:45040529-45040529	A	intron_variant,NMD_transcript_variant	MODIFIER	CLASRP	ENSG00000104859	Transcript	ENST00000591410.5	nonsense_mediated_decay	-	2/5	-	-	-	-	-	-	-	rs1560725	C	C/A/G/T	-	1	-	HGNC	HGNC:17731	-	-	4	-	-	-	-	-	-	-	28870582,24098683,19265542,25880845	-	-	-	-	-
rs1560725	19:45040529-45040529	G	intron_variant,NMD_transcript_variant	MODIFIER	CLASRP	ENSG00000104859	Transcript	ENST00000591410.5	nonsense_mediated_decay	-	2/5	-	-	-	-	-	-	-	rs1560725	C	C/A/G/T	-	1	-	HGNC	HGNC:17731	-	-	4	-	-	-	-	-	-	-	28870582,24098683,19265542,25880845	-	-	-	-	-
rs1560725	19:45040529-45040529	T	intron_variant,NMD_transcript_variant	MODIFIER	CLASRP	ENSG00000104859	Transcript	ENST00000591410.5	nonsense_mediated_decay	-	2/5	-	-	-	-	-	-	-	rs1560725	C	C/A/G/T	-	1	-	HGNC	HGNC:17731	-	-	4	-	-	-	0.4137	-	-	-	28870582,24098683,19265542,25880845	-	-	-	-	-
rs1560725	19:45040529-45040529	A	intron_variant,non_coding_transcript_variant	MODIFIER	CLASRP	ENSG00000104859	Transcript	ENST00000592056.5	retained_intron	-	2/3	-	-	-	-	-	-	-	rs1560725	C	C/A/G/T	-	1	-	HGNC	HGNC:17731	-	-	2	-	-	-	-	-	-	-	28870582,24098683,19265542,25880845	-	-	-	-	-
rs1560725	19:45040529-45040529	G	intron_variant,non_coding_transcript_variant	MODIFIER	CLASRP	ENSG00000104859	Transcript	ENST00000592056.5	retained_intron	-	2/3	-	-	-	-	-	-	-	rs1560725	C	C/A/G/T	-	1	-	HGNC	HGNC:17731	-	-	2	-	-	-	-	-	-	-	28870582,24098683,19265542,25880845	-	-	-	-	-
rs1560725	19:45040529-45040529	T	intron_variant,non_coding_transcript_variant	MODIFIER	CLASRP	ENSG00000104859	Transcript	ENST00000592056.5	retained_intron	-	2/3	-	-	-	-	-	-	-	rs1560725	C	C/A/G/T	-	1	-	HGNC	HGNC:17731	-	-	2	-	-	-	0.4137	-	-	-	28870582,24098683,19265542,25880845	-	-	-	-	-
rs1560725	19:45040529-45040529	A	downstream_gene_variant	MODIFIER	RELB	ENSG00000104856	Transcript	ENST00000700471.1	nonsense_mediated_decay	-	-	-	-	-	-	-	-	-	rs1560725	C	C/A/G/T	2739	1	cds_start_NF	HGNC	HGNC:9956	-	-	-	-	-	-	-	-	-	-	28870582,24098683,19265542,25880845	-	-	-	-	-
rs1560725	19:45040529-45040529	G	downstream_gene_variant	MODIFIER	RELB	ENSG00000104856	Transcript	ENST00000700471.1	nonsense_mediated_decay	-	-	-	-	-	-	-	-	-	rs1560725	C	C/A/G/T	2739	1	cds_start_NF	HGNC	HGNC:9956	-	-	-	-	-	-	-	-	-	-	28870582,24098683,19265542,25880845	-	-	-	-	-
rs1560725	19:45040529-45040529	T	downstream_gene_variant	MODIFIER	RELB	ENSG00000104856	Transcript	ENST00000700471.1	nonsense_mediated_decay	-	-	-	-	-	-	-	-	-	rs1560725	C	C/A/G/T	2739	1	cds_start_NF	HGNC	HGNC:9956	-	-	-	-	-	-	0.4137	-	-	-	28870582,24098683,19265542,25880845	-	-	-	-	-
rs1560725	19:45040529-45040529	A	regulatory_region_variant	MODIFIER	-	-	RegulatoryFeature	ENSR00001351997	open_chromatin_region	-	-	-	-	-	-	-	-	-	rs1560725	C	C/A/G/T	-	-	-	-	-	-	-	-	-	-	-	-	-	-	-	28870582,24098683,19265542,25880845	-	-	-	-	-
rs1560725	19:45040529-45040529	G	regulatory_region_variant	MODIFIER	-	-	RegulatoryFeature	ENSR00001351997	open_chromatin_region	-	-	-	-	-	-	-	-	-	rs1560725	C	C/A/G/T	-	-	-	-	-	-	-	-	-	-	-	-	-	-	-	28870582,24098683,19265542,25880845	-	-	-	-	-
rs1560725	19:45040529-45040529	T	regulatory_region_variant	MODIFIER	-	-	RegulatoryFeature	ENSR00001351997	open_chromatin_region	-	-	-	-	-	-	-	-	-	rs1560725	C	C/A/G/T	-	-	-	-	-	-	-	-	-	-	-	0.4137	-	-	-	28870582,24098683,19265542,25880845	-	-	-	-	-
rs4635503	2:5143800-5143800	C	intergenic_variant	MODIFIER	-	-	-	-	-	-	-	-	-	-	-	-	-	-	rs4635503	A	A/C/T	-	-	-	-	-	-	-	-	-	-	-	0.1771	-	-	-	-	-	-	-	-	-
rs4635503	2:5143800-5143800	T	intergenic_variant	MODIFIER	-	-	-	-	-	-	-	-	-	-	-	-	-	-	rs4635503	A	A/C/T	-	-	-	-	-	-	-	-	-	-	-	-	-	-	-	-	-	-	-	-	-
rs1861230	2:10315161-10315161	G	intron_variant	MODIFIER	HPCAL1	ENSG00000115756	Transcript	ENST00000307845.8	protein_coding	-	1/4	-	-	-	-	-	-	-	rs1861230	C	C/G/T	-	1	-	HGNC	HGNC:5145	NM_002149.4	-	1	P1	-	-	-	-	-	-	-	-	-	-	-	-
rs1861230	2:10315161-10315161	T	intron_variant	MODIFIER	HPCAL1	ENSG00000115756	Transcript	ENST00000307845.8	protein_coding	-	1/4	-	-	-	-	-	-	-	rs1861230	C	C/G/T	-	1	-	HGNC	HGNC:5145	NM_002149.4	-	1	P1	-	-	0.6977	-	-	-	-	-	-	-	-	-
rs1861230	2:10315161-10315161	G	intron_variant	MODIFIER	HPCAL1	ENSG00000115756	Transcript	ENST00000381765.7	protein_coding	-	1/5	-	-	-	-	-	-	-	rs1861230	C	C/G/T	-	1	-	HGNC	HGNC:5145	-	-	2	P1	-	-	-	-	-	-	-	-	-	-	-	-
rs1861230	2:10315161-10315161	T	intron_variant	MODIFIER	HPCAL1	ENSG00000115756	Transcript	ENST00000381765.7	protein_coding	-	1/5	-	-	-	-	-	-	-	rs1861230	C	C/G/T	-	1	-	HGNC	HGNC:5145	-	-	2	P1	-	-	0.6977	-	-	-	-	-	-	-	-	-
rs1861230	2:10315161-10315161	G	intron_variant	MODIFIER	HPCAL1	ENSG00000115756	Transcript	ENST00000423674.5	protein_coding	-	1/3	-	-	-	-	-	-	-	rs1861230	C	C/G/T	-	1	cds_end_NF	HGNC	HGNC:5145	-	-	4	-	-	-	-	-	-	-	-	-	-	-	-	-
rs1861230	2:10315161-10315161	T	intron_variant	MODIFIER	HPCAL1	ENSG00000115756	Transcript	ENST00000423674.5	protein_coding	-	1/3	-	-	-	-	-	-	-	rs1861230	C	C/G/T	-	1	cds_end_NF	HGNC	HGNC:5145	-	-	4	-	-	-	0.6977	-	-	-	-	-	-	-	-	-
rs1861230	2:10315161-10315161	G	regulatory_region_variant	MODIFIER	-	-	RegulatoryFeature	ENSR00000596836	enhancer	-	-	-	-	-	-	-	-	-	rs1861230	C	C/G/T	-	-	-	-	-	-	-	-	-	-	-	-	-	-	-	-	-	-	-	-	-
rs1861230	2:10315161-10315161	T	regulatory_region_variant	MODIFIER	-	-	RegulatoryFeature	ENSR00000596836	enhancer	-	-	-	-	-	-	-	-	-	rs1861230	C	C/G/T	-	-	-	-	-	-	-	-	-	-	-	0.6977	-	-	-	-	-	-	-	-	-
rs12993761	2:13549623-13549623	A	intron_variant,non_coding_transcript_variant	MODIFIER	-	ENSG00000229370	Transcript	ENST00000434509.1	lncRNA	-	1/1	-	-	-	-	-	-	-	rs12993761	G	G/A/C/T	-	1	-	-	-	-	-	5	-	-	-	0.3684	-	-	-	-	-	-	-	-	-
rs12993761	2:13549623-13549623	C	intron_variant,non_coding_transcript_variant	MODIFIER	-	ENSG00000229370	Transcript	ENST00000434509.1	lncRNA	-	1/1	-	-	-	-	-	-	-	rs12993761	G	G/A/C/T	-	1	-	-	-	-	-	5	-	-	-	-	-	-	-	-	-	-	-	-	-
rs12993761	2:13549623-13549623	T	intron_variant,non_coding_transcript_variant	MODIFIER	-	ENSG00000229370	Transcript	ENST00000434509.1	lncRNA	-	1/1	-	-	-	-	-	-	-	rs12993761	G	G/A/C/T	-	1	-	-	-	-	-	5	-	-	-	-	-	-	-	-	-	-	-	-	-
rs11124641	2:38518180-38518180	A	upstream_gene_variant	MODIFIER	LINC02613	ENSG00000231367	Transcript	ENST00000413227.2	lncRNA	-	-	-	-	-	-	-	-	-	rs11124641	G	G/A	2246	-1	-	HGNC	HGNC:54068	-	-	2	-	-	-	0.2021	-	-	-	-	-	-	-	-	-
rs11124641	2:38518180-38518180	A	upstream_gene_variant	MODIFIER	LINC02613	ENSG00000231367	Transcript	ENST00000417039.6	lncRNA	-	-	-	-	-	-	-	-	-	rs11124641	G	G/A	2440	-1	-	HGNC	HGNC:54068	-	-	5	-	-	-	0.2021	-	-	-	-	-	-	-	-	-
rs11124641	2:38518180-38518180	A	upstream_gene_variant	MODIFIER	LINC02613	ENSG00000231367	Transcript	ENST00000421463.6	lncRNA	-	-	-	-	-	-	-	-	-	rs11124641	G	G/A	2456	-1	-	HGNC	HGNC:54068	-	-	3	-	-	-	0.2021	-	-	-	-	-	-	-	-	-
rs11124641	2:38518180-38518180	A	upstream_gene_variant	MODIFIER	LINC02613	ENSG00000231367	Transcript	ENST00000658016.1	lncRNA	-	-	-	-	-	-	-	-	-	rs11124641	G	G/A	2482	-1	-	HGNC	HGNC:54068	-	-	-	-	-	-	0.2021	-	-	-	-	-	-	-	-	-
rs11124641	2:38518180-38518180	A	upstream_gene_variant	MODIFIER	LINC02613	ENSG00000231367	Transcript	ENST00000667944.1	lncRNA	-	-	-	-	-	-	-	-	-	rs11124641	G	G/A	2522	-1	-	HGNC	HGNC:54068	-	-	-	-	-	-	0.2021	-	-	-	-	-	-	-	-	-
rs11124641	2:38518180-38518180	A	upstream_gene_variant	MODIFIER	LINC02613	ENSG00000231367	Transcript	ENST00000669322.1	lncRNA	-	-	-	-	-	-	-	-	-	rs11124641	G	G/A	2490	-1	-	HGNC	HGNC:54068	-	-	-	-	-	-	0.2021	-	-	-	-	-	-	-	-	-
rs11124641	2:38518180-38518180	A	upstream_gene_variant	MODIFIER	LINC02613	ENSG00000231367	Transcript	ENST00000671178.1	lncRNA	-	-	-	-	-	-	-	-	-	rs11124641	G	G/A	2540	-1	-	HGNC	HGNC:54068	-	-	-	-	-	-	0.2021	-	-	-	-	-	-	-	-	-
rs12614752	2:40089333-40089333	A	intron_variant,non_coding_transcript_variant	MODIFIER	SLC8A1-AS1	ENSG00000227028	Transcript	ENST00000418854.1	lncRNA	-	2/2	-	-	-	-	-	-	-	rs12614752	T	T/A/C/G	-	1	-	HGNC	HGNC:44102	-	-	4	-	-	-	-	-	-	-	-	-	-	-	-	-
rs12614752	2:40089333-40089333	C	intron_variant,non_coding_transcript_variant	MODIFIER	SLC8A1-AS1	ENSG00000227028	Transcript	ENST00000418854.1	lncRNA	-	2/2	-	-	-	-	-	-	-	rs12614752	T	T/A/C/G	-	1	-	HGNC	HGNC:44102	-	-	4	-	-	-	-	-	-	-	-	-	-	-	-	-
rs12614752	2:40089333-40089333	G	intron_variant,non_coding_transcript_variant	MODIFIER	SLC8A1-AS1	ENSG00000227028	Transcript	ENST00000418854.1	lncRNA	-	2/2	-	-	-	-	-	-	-	rs12614752	T	T/A/C/G	-	1	-	HGNC	HGNC:44102	-	-	4	-	-	-	0.6869	-	-	-	-	-	-	-	-	-
rs12614752	2:40089333-40089333	A	intron_variant,non_coding_transcript_variant	MODIFIER	SLC8A1-AS1	ENSG00000227028	Transcript	ENST00000439606.5	lncRNA	-	2/3	-	-	-	-	-	-	-	rs12614752	T	T/A/C/G	-	1	-	HGNC	HGNC:44102	-	-	4	-	-	-	-	-	-	-	-	-	-	-	-	-
rs12614752	2:40089333-40089333	C	intron_variant,non_coding_transcript_variant	MODIFIER	SLC8A1-AS1	ENSG00000227028	Transcript	ENST00000439606.5	lncRNA	-	2/3	-	-	-	-	-	-	-	rs12614752	T	T/A/C/G	-	1	-	HGNC	HGNC:44102	-	-	4	-	-	-	-	-	-	-	-	-	-	-	-	-
rs12614752	2:40089333-40089333	G	intron_variant,non_coding_transcript_variant	MODIFIER	SLC8A1-AS1	ENSG00000227028	Transcript	ENST00000439606.5	lncRNA	-	2/3	-	-	-	-	-	-	-	rs12614752	T	T/A/C/G	-	1	-	HGNC	HGNC:44102	-	-	4	-	-	-	0.6869	-	-	-	-	-	-	-	-	-
rs12614752	2:40089333-40089333	A	intron_variant,non_coding_transcript_variant	MODIFIER	SLC8A1-AS1	ENSG00000227028	Transcript	ENST00000593878.5	lncRNA	-	1/7	-	-	-	-	-	-	-	rs12614752	T	T/A/C/G	-	1	-	HGNC	HGNC:44102	-	-	5	-	-	-	-	-	-	-	-	-	-	-	-	-
rs12614752	2:40089333-40089333	C	intron_variant,non_coding_transcript_variant	MODIFIER	SLC8A1-AS1	ENSG00000227028	Transcript	ENST00000593878.5	lncRNA	-	1/7	-	-	-	-	-	-	-	rs12614752	T	T/A/C/G	-	1	-	HGNC	HGNC:44102	-	-	5	-	-	-	-	-	-	-	-	-	-	-	-	-
rs12614752	2:40089333-40089333	G	intron_variant,non_coding_transcript_variant	MODIFIER	SLC8A1-AS1	ENSG00000227028	Transcript	ENST00000593878.5	lncRNA	-	1/7	-	-	-	-	-	-	-	rs12614752	T	T/A/C/G	-	1	-	HGNC	HGNC:44102	-	-	5	-	-	-	0.6869	-	-	-	-	-	-	-	-	-
rs12614752	2:40089333-40089333	A	intron_variant,non_coding_transcript_variant	MODIFIER	SLC8A1-AS1	ENSG00000227028	Transcript	ENST00000596532.5	lncRNA	-	1/7	-	-	-	-	-	-	-	rs12614752	T	T/A/C/G	-	1	-	HGNC	HGNC:44102	-	-	5	-	-	-	-	-	-	-	-	-	-	-	-	-
rs12614752	2:40089333-40089333	C	intron_variant,non_coding_transcript_variant	MODIFIER	SLC8A1-AS1	ENSG00000227028	Transcript	ENST00000596532.5	lncRNA	-	1/7	-	-	-	-	-	-	-	rs12614752	T	T/A/C/G	-	1	-	HGNC	HGNC:44102	-	-	5	-	-	-	-	-	-	-	-	-	-	-	-	-
rs12614752	2:40089333-40089333	G	intron_variant,non_coding_transcript_variant	MODIFIER	SLC8A1-AS1	ENSG00000227028	Transcript	ENST00000596532.5	lncRNA	-	1/7	-	-	-	-	-	-	-	rs12614752	T	T/A/C/G	-	1	-	HGNC	HGNC:44102	-	-	5	-	-	-	0.6869	-	-	-	-	-	-	-	-	-
rs12614752	2:40089333-40089333	A	intron_variant,non_coding_transcript_variant	MODIFIER	SLC8A1-AS1	ENSG00000227028	Transcript	ENST00000597170.5	lncRNA	-	1/4	-	-	-	-	-	-	-	rs12614752	T	T/A/C/G	-	1	-	HGNC	HGNC:44102	-	-	5	-	-	-	-	-	-	-	-	-	-	-	-	-
rs12614752	2:40089333-40089333	C	intron_variant,non_coding_transcript_variant	MODIFIER	SLC8A1-AS1	ENSG00000227028	Transcript	ENST00000597170.5	lncRNA	-	1/4	-	-	-	-	-	-	-	rs12614752	T	T/A/C/G	-	1	-	HGNC	HGNC:44102	-	-	5	-	-	-	-	-	-	-	-	-	-	-	-	-
rs12614752	2:40089333-40089333	G	intron_variant,non_coding_transcript_variant	MODIFIER	SLC8A1-AS1	ENSG00000227028	Transcript	ENST00000597170.5	lncRNA	-	1/4	-	-	-	-	-	-	-	rs12614752	T	T/A/C/G	-	1	-	HGNC	HGNC:44102	-	-	5	-	-	-	0.6869	-	-	-	-	-	-	-	-	-
rs12614752	2:40089333-40089333	A	intron_variant,non_coding_transcript_variant	MODIFIER	SLC8A1-AS1	ENSG00000227028	Transcript	ENST00000597385.5	lncRNA	-	1/4	-	-	-	-	-	-	-	rs12614752	T	T/A/C/G	-	1	-	HGNC	HGNC:44102	-	-	5	-	-	-	-	-	-	-	-	-	-	-	-	-
rs12614752	2:40089333-40089333	C	intron_variant,non_coding_transcript_variant	MODIFIER	SLC8A1-AS1	ENSG00000227028	Transcript	ENST00000597385.5	lncRNA	-	1/4	-	-	-	-	-	-	-	rs12614752	T	T/A/C/G	-	1	-	HGNC	HGNC:44102	-	-	5	-	-	-	-	-	-	-	-	-	-	-	-	-
rs12614752	2:40089333-40089333	G	intron_variant,non_coding_transcript_variant	MODIFIER	SLC8A1-AS1	ENSG00000227028	Transcript	ENST00000597385.5	lncRNA	-	1/4	-	-	-	-	-	-	-	rs12614752	T	T/A/C/G	-	1	-	HGNC	HGNC:44102	-	-	5	-	-	-	0.6869	-	-	-	-	-	-	-	-	-
rs12614752	2:40089333-40089333	A	intron_variant,non_coding_transcript_variant	MODIFIER	SLC8A1-AS1	ENSG00000227028	Transcript	ENST00000599268.5	lncRNA	-	1/2	-	-	-	-	-	-	-	rs12614752	T	T/A/C/G	-	1	-	HGNC	HGNC:44102	-	-	5	-	-	-	-	-	-	-	-	-	-	-	-	-
rs12614752	2:40089333-40089333	C	intron_variant,non_coding_transcript_variant	MODIFIER	SLC8A1-AS1	ENSG00000227028	Transcript	ENST00000599268.5	lncRNA	-	1/2	-	-	-	-	-	-	-	rs12614752	T	T/A/C/G	-	1	-	HGNC	HGNC:44102	-	-	5	-	-	-	-	-	-	-	-	-	-	-	-	-
rs12614752	2:40089333-40089333	G	intron_variant,non_coding_transcript_variant	MODIFIER	SLC8A1-AS1	ENSG00000227028	Transcript	ENST00000599268.5	lncRNA	-	1/2	-	-	-	-	-	-	-	rs12614752	T	T/A/C/G	-	1	-	HGNC	HGNC:44102	-	-	5	-	-	-	0.6869	-	-	-	-	-	-	-	-	-
rs12614752	2:40089333-40089333	A	intron_variant,non_coding_transcript_variant	MODIFIER	SLC8A1-AS1	ENSG00000227028	Transcript	ENST00000599740.1	lncRNA	-	1/1	-	-	-	-	-	-	-	rs12614752	T	T/A/C/G	-	1	-	HGNC	HGNC:44102	-	-	5	-	-	-	-	-	-	-	-	-	-	-	-	-
rs12614752	2:40089333-40089333	C	intron_variant,non_coding_transcript_variant	MODIFIER	SLC8A1-AS1	ENSG00000227028	Transcript	ENST00000599740.1	lncRNA	-	1/1	-	-	-	-	-	-	-	rs12614752	T	T/A/C/G	-	1	-	HGNC	HGNC:44102	-	-	5	-	-	-	-	-	-	-	-	-	-	-	-	-
rs12614752	2:40089333-40089333	G	intron_variant,non_coding_transcript_variant	MODIFIER	SLC8A1-AS1	ENSG00000227028	Transcript	ENST00000599740.1	lncRNA	-	1/1	-	-	-	-	-	-	-	rs12614752	T	T/A/C/G	-	1	-	HGNC	HGNC:44102	-	-	5	-	-	-	0.6869	-	-	-	-	-	-	-	-	-
rs12614752	2:40089333-40089333	A	intron_variant,non_coding_transcript_variant	MODIFIER	SLC8A1-AS1	ENSG00000227028	Transcript	ENST00000599956.5	lncRNA	-	1/4	-	-	-	-	-	-	-	rs12614752	T	T/A/C/G	-	1	-	HGNC	HGNC:44102	-	-	5	-	-	-	-	-	-	-	-	-	-	-	-	-
rs12614752	2:40089333-40089333	C	intron_variant,non_coding_transcript_variant	MODIFIER	SLC8A1-AS1	ENSG00000227028	Transcript	ENST00000599956.5	lncRNA	-	1/4	-	-	-	-	-	-	-	rs12614752	T	T/A/C/G	-	1	-	HGNC	HGNC:44102	-	-	5	-	-	-	-	-	-	-	-	-	-	-	-	-
rs12614752	2:40089333-40089333	G	intron_variant,non_coding_transcript_variant	MODIFIER	SLC8A1-AS1	ENSG00000227028	Transcript	ENST00000599956.5	lncRNA	-	1/4	-	-	-	-	-	-	-	rs12614752	T	T/A/C/G	-	1	-	HGNC	HGNC:44102	-	-	5	-	-	-	0.6869	-	-	-	-	-	-	-	-	-
rs12614752	2:40089333-40089333	A	intron_variant,non_coding_transcript_variant	MODIFIER	SLC8A1-AS1	ENSG00000227028	Transcript	ENST00000601679.5	lncRNA	-	1/4	-	-	-	-	-	-	-	rs12614752	T	T/A/C/G	-	1	-	HGNC	HGNC:44102	-	-	5	-	-	-	-	-	-	-	-	-	-	-	-	-
rs12614752	2:40089333-40089333	C	intron_variant,non_coding_transcript_variant	MODIFIER	SLC8A1-AS1	ENSG00000227028	Transcript	ENST00000601679.5	lncRNA	-	1/4	-	-	-	-	-	-	-	rs12614752	T	T/A/C/G	-	1	-	HGNC	HGNC:44102	-	-	5	-	-	-	-	-	-	-	-	-	-	-	-	-
rs12614752	2:40089333-40089333	G	intron_variant,non_coding_transcript_variant	MODIFIER	SLC8A1-AS1	ENSG00000227028	Transcript	ENST00000601679.5	lncRNA	-	1/4	-	-	-	-	-	-	-	rs12614752	T	T/A/C/G	-	1	-	HGNC	HGNC:44102	-	-	5	-	-	-	0.6869	-	-	-	-	-	-	-	-	-
rs12614752	2:40089333-40089333	A	intron_variant,non_coding_transcript_variant	MODIFIER	SLC8A1-AS1	ENSG00000227028	Transcript	ENST00000625234.2	lncRNA	-	1/3	-	-	-	-	-	-	-	rs12614752	T	T/A/C/G	-	1	-	HGNC	HGNC:44102	-	-	5	-	-	-	-	-	-	-	-	-	-	-	-	-
rs12614752	2:40089333-40089333	C	intron_variant,non_coding_transcript_variant	MODIFIER	SLC8A1-AS1	ENSG00000227028	Transcript	ENST00000625234.2	lncRNA	-	1/3	-	-	-	-	-	-	-	rs12614752	T	T/A/C/G	-	1	-	HGNC	HGNC:44102	-	-	5	-	-	-	-	-	-	-	-	-	-	-	-	-
rs12614752	2:40089333-40089333	G	intron_variant,non_coding_transcript_variant	MODIFIER	SLC8A1-AS1	ENSG00000227028	Transcript	ENST00000625234.2	lncRNA	-	1/3	-	-	-	-	-	-	-	rs12614752	T	T/A/C/G	-	1	-	HGNC	HGNC:44102	-	-	5	-	-	-	0.6869	-	-	-	-	-	-	-	-	-
rs12614752	2:40089333-40089333	A	intron_variant,non_coding_transcript_variant	MODIFIER	SLC8A1-AS1	ENSG00000227028	Transcript	ENST00000625324.2	lncRNA	-	1/4	-	-	-	-	-	-	-	rs12614752	T	T/A/C/G	-	1	-	HGNC	HGNC:44102	-	-	5	-	-	-	-	-	-	-	-	-	-	-	-	-
rs12614752	2:40089333-40089333	C	intron_variant,non_coding_transcript_variant	MODIFIER	SLC8A1-AS1	ENSG00000227028	Transcript	ENST00000625324.2	lncRNA	-	1/4	-	-	-	-	-	-	-	rs12614752	T	T/A/C/G	-	1	-	HGNC	HGNC:44102	-	-	5	-	-	-	-	-	-	-	-	-	-	-	-	-
rs12614752	2:40089333-40089333	G	intron_variant,non_coding_transcript_variant	MODIFIER	SLC8A1-AS1	ENSG00000227028	Transcript	ENST00000625324.2	lncRNA	-	1/4	-	-	-	-	-	-	-	rs12614752	T	T/A/C/G	-	1	-	HGNC	HGNC:44102	-	-	5	-	-	-	0.6869	-	-	-	-	-	-	-	-	-
rs12614752	2:40089333-40089333	A	intron_variant,non_coding_transcript_variant	MODIFIER	SLC8A1-AS1	ENSG00000227028	Transcript	ENST00000625381.2	lncRNA	-	1/4	-	-	-	-	-	-	-	rs12614752	T	T/A/C/G	-	1	-	HGNC	HGNC:44102	-	-	5	-	-	-	-	-	-	-	-	-	-	-	-	-
rs12614752	2:40089333-40089333	C	intron_variant,non_coding_transcript_variant	MODIFIER	SLC8A1-AS1	ENSG00000227028	Transcript	ENST00000625381.2	lncRNA	-	1/4	-	-	-	-	-	-	-	rs12614752	T	T/A/C/G	-	1	-	HGNC	HGNC:44102	-	-	5	-	-	-	-	-	-	-	-	-	-	-	-	-
rs12614752	2:40089333-40089333	G	intron_variant,non_coding_transcript_variant	MODIFIER	SLC8A1-AS1	ENSG00000227028	Transcript	ENST00000625381.2	lncRNA	-	1/4	-	-	-	-	-	-	-	rs12614752	T	T/A/C/G	-	1	-	HGNC	HGNC:44102	-	-	5	-	-	-	0.6869	-	-	-	-	-	-	-	-	-
rs12614752	2:40089333-40089333	A	intron_variant,non_coding_transcript_variant	MODIFIER	SLC8A1-AS1	ENSG00000227028	Transcript	ENST00000626098.2	lncRNA	-	2/4	-	-	-	-	-	-	-	rs12614752	T	T/A/C/G	-	1	-	HGNC	HGNC:44102	-	-	5	-	-	-	-	-	-	-	-	-	-	-	-	-
rs12614752	2:40089333-40089333	C	intron_variant,non_coding_transcript_variant	MODIFIER	SLC8A1-AS1	ENSG00000227028	Transcript	ENST00000626098.2	lncRNA	-	2/4	-	-	-	-	-	-	-	rs12614752	T	T/A/C/G	-	1	-	HGNC	HGNC:44102	-	-	5	-	-	-	-	-	-	-	-	-	-	-	-	-
rs12614752	2:40089333-40089333	G	intron_variant,non_coding_transcript_variant	MODIFIER	SLC8A1-AS1	ENSG00000227028	Transcript	ENST00000626098.2	lncRNA	-	2/4	-	-	-	-	-	-	-	rs12614752	T	T/A/C/G	-	1	-	HGNC	HGNC:44102	-	-	5	-	-	-	0.6869	-	-	-	-	-	-	-	-	-
rs12614752	2:40089333-40089333	A	intron_variant,non_coding_transcript_variant	MODIFIER	SLC8A1-AS1	ENSG00000227028	Transcript	ENST00000627108.2	lncRNA	-	1/2	-	-	-	-	-	-	-	rs12614752	T	T/A/C/G	-	1	-	HGNC	HGNC:44102	-	-	5	-	-	-	-	-	-	-	-	-	-	-	-	-
rs12614752	2:40089333-40089333	C	intron_variant,non_coding_transcript_variant	MODIFIER	SLC8A1-AS1	ENSG00000227028	Transcript	ENST00000627108.2	lncRNA	-	1/2	-	-	-	-	-	-	-	rs12614752	T	T/A/C/G	-	1	-	HGNC	HGNC:44102	-	-	5	-	-	-	-	-	-	-	-	-	-	-	-	-
rs12614752	2:40089333-40089333	G	intron_variant,non_coding_transcript_variant	MODIFIER	SLC8A1-AS1	ENSG00000227028	Transcript	ENST00000627108.2	lncRNA	-	1/2	-	-	-	-	-	-	-	rs12614752	T	T/A/C/G	-	1	-	HGNC	HGNC:44102	-	-	5	-	-	-	0.6869	-	-	-	-	-	-	-	-	-
rs12614752	2:40089333-40089333	A	intron_variant,non_coding_transcript_variant	MODIFIER	SLC8A1-AS1	ENSG00000227028	Transcript	ENST00000627219.2	lncRNA	-	1/5	-	-	-	-	-	-	-	rs12614752	T	T/A/C/G	-	1	-	HGNC	HGNC:44102	-	-	5	-	-	-	-	-	-	-	-	-	-	-	-	-
rs12614752	2:40089333-40089333	C	intron_variant,non_coding_transcript_variant	MODIFIER	SLC8A1-AS1	ENSG00000227028	Transcript	ENST00000627219.2	lncRNA	-	1/5	-	-	-	-	-	-	-	rs12614752	T	T/A/C/G	-	1	-	HGNC	HGNC:44102	-	-	5	-	-	-	-	-	-	-	-	-	-	-	-	-
rs12614752	2:40089333-40089333	G	intron_variant,non_coding_transcript_variant	MODIFIER	SLC8A1-AS1	ENSG00000227028	Transcript	ENST00000627219.2	lncRNA	-	1/5	-	-	-	-	-	-	-	rs12614752	T	T/A/C/G	-	1	-	HGNC	HGNC:44102	-	-	5	-	-	-	0.6869	-	-	-	-	-	-	-	-	-
rs12614752	2:40089333-40089333	A	intron_variant,non_coding_transcript_variant	MODIFIER	SLC8A1-AS1	ENSG00000227028	Transcript	ENST00000628471.2	lncRNA	-	3/5	-	-	-	-	-	-	-	rs12614752	T	T/A/C/G	-	1	-	HGNC	HGNC:44102	-	-	5	-	-	-	-	-	-	-	-	-	-	-	-	-
rs12614752	2:40089333-40089333	C	intron_variant,non_coding_transcript_variant	MODIFIER	SLC8A1-AS1	ENSG00000227028	Transcript	ENST00000628471.2	lncRNA	-	3/5	-	-	-	-	-	-	-	rs12614752	T	T/A/C/G	-	1	-	HGNC	HGNC:44102	-	-	5	-	-	-	-	-	-	-	-	-	-	-	-	-
rs12614752	2:40089333-40089333	G	intron_variant,non_coding_transcript_variant	MODIFIER	SLC8A1-AS1	ENSG00000227028	Transcript	ENST00000628471.2	lncRNA	-	3/5	-	-	-	-	-	-	-	rs12614752	T	T/A/C/G	-	1	-	HGNC	HGNC:44102	-	-	5	-	-	-	0.6869	-	-	-	-	-	-	-	-	-
rs12614752	2:40089333-40089333	A	intron_variant,non_coding_transcript_variant	MODIFIER	SLC8A1-AS1	ENSG00000227028	Transcript	ENST00000629157.2	lncRNA	-	1/3	-	-	-	-	-	-	-	rs12614752	T	T/A/C/G	-	1	-	HGNC	HGNC:44102	-	-	5	-	-	-	-	-	-	-	-	-	-	-	-	-
rs12614752	2:40089333-40089333	C	intron_variant,non_coding_transcript_variant	MODIFIER	SLC8A1-AS1	ENSG00000227028	Transcript	ENST00000629157.2	lncRNA	-	1/3	-	-	-	-	-	-	-	rs12614752	T	T/A/C/G	-	1	-	HGNC	HGNC:44102	-	-	5	-	-	-	-	-	-	-	-	-	-	-	-	-
rs12614752	2:40089333-40089333	G	intron_variant,non_coding_transcript_variant	MODIFIER	SLC8A1-AS1	ENSG00000227028	Transcript	ENST00000629157.2	lncRNA	-	1/3	-	-	-	-	-	-	-	rs12614752	T	T/A/C/G	-	1	-	HGNC	HGNC:44102	-	-	5	-	-	-	0.6869	-	-	-	-	-	-	-	-	-
rs12614752	2:40089333-40089333	A	intron_variant,non_coding_transcript_variant	MODIFIER	SLC8A1-AS1	ENSG00000227028	Transcript	ENST00000629180.2	lncRNA	-	1/4	-	-	-	-	-	-	-	rs12614752	T	T/A/C/G	-	1	-	HGNC	HGNC:44102	-	-	5	-	-	-	-	-	-	-	-	-	-	-	-	-
rs12614752	2:40089333-40089333	C	intron_variant,non_coding_transcript_variant	MODIFIER	SLC8A1-AS1	ENSG00000227028	Transcript	ENST00000629180.2	lncRNA	-	1/4	-	-	-	-	-	-	-	rs12614752	T	T/A/C/G	-	1	-	HGNC	HGNC:44102	-	-	5	-	-	-	-	-	-	-	-	-	-	-	-	-
rs12614752	2:40089333-40089333	G	intron_variant,non_coding_transcript_variant	MODIFIER	SLC8A1-AS1	ENSG00000227028	Transcript	ENST00000629180.2	lncRNA	-	1/4	-	-	-	-	-	-	-	rs12614752	T	T/A/C/G	-	1	-	HGNC	HGNC:44102	-	-	5	-	-	-	0.6869	-	-	-	-	-	-	-	-	-
rs12614752	2:40089333-40089333	A	intron_variant,non_coding_transcript_variant	MODIFIER	SLC8A1-AS1	ENSG00000227028	Transcript	ENST00000629329.2	lncRNA	-	1/5	-	-	-	-	-	-	-	rs12614752	T	T/A/C/G	-	1	-	HGNC	HGNC:44102	-	-	5	-	-	-	-	-	-	-	-	-	-	-	-	-
rs12614752	2:40089333-40089333	C	intron_variant,non_coding_transcript_variant	MODIFIER	SLC8A1-AS1	ENSG00000227028	Transcript	ENST00000629329.2	lncRNA	-	1/5	-	-	-	-	-	-	-	rs12614752	T	T/A/C/G	-	1	-	HGNC	HGNC:44102	-	-	5	-	-	-	-	-	-	-	-	-	-	-	-	-
rs12614752	2:40089333-40089333	G	intron_variant,non_coding_transcript_variant	MODIFIER	SLC8A1-AS1	ENSG00000227028	Transcript	ENST00000629329.2	lncRNA	-	1/5	-	-	-	-	-	-	-	rs12614752	T	T/A/C/G	-	1	-	HGNC	HGNC:44102	-	-	5	-	-	-	0.6869	-	-	-	-	-	-	-	-	-
rs12614752	2:40089333-40089333	A	intron_variant,non_coding_transcript_variant	MODIFIER	SLC8A1-AS1	ENSG00000227028	Transcript	ENST00000630006.2	lncRNA	-	2/3	-	-	-	-	-	-	-	rs12614752	T	T/A/C/G	-	1	-	HGNC	HGNC:44102	-	-	5	-	-	-	-	-	-	-	-	-	-	-	-	-
rs12614752	2:40089333-40089333	C	intron_variant,non_coding_transcript_variant	MODIFIER	SLC8A1-AS1	ENSG00000227028	Transcript	ENST00000630006.2	lncRNA	-	2/3	-	-	-	-	-	-	-	rs12614752	T	T/A/C/G	-	1	-	HGNC	HGNC:44102	-	-	5	-	-	-	-	-	-	-	-	-	-	-	-	-
rs12614752	2:40089333-40089333	G	intron_variant,non_coding_transcript_variant	MODIFIER	SLC8A1-AS1	ENSG00000227028	Transcript	ENST00000630006.2	lncRNA	-	2/3	-	-	-	-	-	-	-	rs12614752	T	T/A/C/G	-	1	-	HGNC	HGNC:44102	-	-	5	-	-	-	0.6869	-	-	-	-	-	-	-	-	-
rs12614752	2:40089333-40089333	A	intron_variant,non_coding_transcript_variant	MODIFIER	SLC8A1-AS1	ENSG00000227028	Transcript	ENST00000630783.2	lncRNA	-	2/3	-	-	-	-	-	-	-	rs12614752	T	T/A/C/G	-	1	-	HGNC	HGNC:44102	-	-	5	-	-	-	-	-	-	-	-	-	-	-	-	-
rs12614752	2:40089333-40089333	C	intron_variant,non_coding_transcript_variant	MODIFIER	SLC8A1-AS1	ENSG00000227028	Transcript	ENST00000630783.2	lncRNA	-	2/3	-	-	-	-	-	-	-	rs12614752	T	T/A/C/G	-	1	-	HGNC	HGNC:44102	-	-	5	-	-	-	-	-	-	-	-	-	-	-	-	-
rs12614752	2:40089333-40089333	G	intron_variant,non_coding_transcript_variant	MODIFIER	SLC8A1-AS1	ENSG00000227028	Transcript	ENST00000630783.2	lncRNA	-	2/3	-	-	-	-	-	-	-	rs12614752	T	T/A/C/G	-	1	-	HGNC	HGNC:44102	-	-	5	-	-	-	0.6869	-	-	-	-	-	-	-	-	-
rs12614752	2:40089333-40089333	A	intron_variant,non_coding_transcript_variant	MODIFIER	SLC8A1-AS1	ENSG00000227028	Transcript	ENST00000631137.2	lncRNA	-	1/4	-	-	-	-	-	-	-	rs12614752	T	T/A/C/G	-	1	-	HGNC	HGNC:44102	-	-	5	-	-	-	-	-	-	-	-	-	-	-	-	-
rs12614752	2:40089333-40089333	C	intron_variant,non_coding_transcript_variant	MODIFIER	SLC8A1-AS1	ENSG00000227028	Transcript	ENST00000631137.2	lncRNA	-	1/4	-	-	-	-	-	-	-	rs12614752	T	T/A/C/G	-	1	-	HGNC	HGNC:44102	-	-	5	-	-	-	-	-	-	-	-	-	-	-	-	-
rs12614752	2:40089333-40089333	G	intron_variant,non_coding_transcript_variant	MODIFIER	SLC8A1-AS1	ENSG00000227028	Transcript	ENST00000631137.2	lncRNA	-	1/4	-	-	-	-	-	-	-	rs12614752	T	T/A/C/G	-	1	-	HGNC	HGNC:44102	-	-	5	-	-	-	0.6869	-	-	-	-	-	-	-	-	-
rs12614752	2:40089333-40089333	A	intron_variant,non_coding_transcript_variant	MODIFIER	SLC8A1-AS1	ENSG00000227028	Transcript	ENST00000631142.2	lncRNA	-	4/6	-	-	-	-	-	-	-	rs12614752	T	T/A/C/G	-	1	-	HGNC	HGNC:44102	-	-	5	-	-	-	-	-	-	-	-	-	-	-	-	-
rs12614752	2:40089333-40089333	C	intron_variant,non_coding_transcript_variant	MODIFIER	SLC8A1-AS1	ENSG00000227028	Transcript	ENST00000631142.2	lncRNA	-	4/6	-	-	-	-	-	-	-	rs12614752	T	T/A/C/G	-	1	-	HGNC	HGNC:44102	-	-	5	-	-	-	-	-	-	-	-	-	-	-	-	-
rs12614752	2:40089333-40089333	G	intron_variant,non_coding_transcript_variant	MODIFIER	SLC8A1-AS1	ENSG00000227028	Transcript	ENST00000631142.2	lncRNA	-	4/6	-	-	-	-	-	-	-	rs12614752	T	T/A/C/G	-	1	-	HGNC	HGNC:44102	-	-	5	-	-	-	0.6869	-	-	-	-	-	-	-	-	-
rs12614752	2:40089333-40089333	A	intron_variant,non_coding_transcript_variant	MODIFIER	SLC8A1-AS1	ENSG00000227028	Transcript	ENST00000631204.2	lncRNA	-	1/3	-	-	-	-	-	-	-	rs12614752	T	T/A/C/G	-	1	-	HGNC	HGNC:44102	-	-	5	-	-	-	-	-	-	-	-	-	-	-	-	-
rs12614752	2:40089333-40089333	C	intron_variant,non_coding_transcript_variant	MODIFIER	SLC8A1-AS1	ENSG00000227028	Transcript	ENST00000631204.2	lncRNA	-	1/3	-	-	-	-	-	-	-	rs12614752	T	T/A/C/G	-	1	-	HGNC	HGNC:44102	-	-	5	-	-	-	-	-	-	-	-	-	-	-	-	-
rs12614752	2:40089333-40089333	G	intron_variant,non_coding_transcript_variant	MODIFIER	SLC8A1-AS1	ENSG00000227028	Transcript	ENST00000631204.2	lncRNA	-	1/3	-	-	-	-	-	-	-	rs12614752	T	T/A/C/G	-	1	-	HGNC	HGNC:44102	-	-	5	-	-	-	0.6869	-	-	-	-	-	-	-	-	-
rs12614752	2:40089333-40089333	A	intron_variant,non_coding_transcript_variant	MODIFIER	SLC8A1-AS1	ENSG00000227028	Transcript	ENST00000631330.2	lncRNA	-	1/2	-	-	-	-	-	-	-	rs12614752	T	T/A/C/G	-	1	-	HGNC	HGNC:44102	-	-	5	-	-	-	-	-	-	-	-	-	-	-	-	-
rs12614752	2:40089333-40089333	C	intron_variant,non_coding_transcript_variant	MODIFIER	SLC8A1-AS1	ENSG00000227028	Transcript	ENST00000631330.2	lncRNA	-	1/2	-	-	-	-	-	-	-	rs12614752	T	T/A/C/G	-	1	-	HGNC	HGNC:44102	-	-	5	-	-	-	-	-	-	-	-	-	-	-	-	-
rs12614752	2:40089333-40089333	G	intron_variant,non_coding_transcript_variant	MODIFIER	SLC8A1-AS1	ENSG00000227028	Transcript	ENST00000631330.2	lncRNA	-	1/2	-	-	-	-	-	-	-	rs12614752	T	T/A/C/G	-	1	-	HGNC	HGNC:44102	-	-	5	-	-	-	0.6869	-	-	-	-	-	-	-	-	-
rs7560024	2:75600960-75600960	A	downstream_gene_variant	MODIFIER	-	ENSG00000230477	Transcript	ENST00000426657.1	processed_pseudogene	-	-	-	-	-	-	-	-	-	rs7560024	T	T/A/G	2401	1	-	-	-	-	-	-	-	-	-	0.3011	-	-	1	35361970	-	-	-	-	-
rs7560024	2:75600960-75600960	G	downstream_gene_variant	MODIFIER	-	ENSG00000230477	Transcript	ENST00000426657.1	processed_pseudogene	-	-	-	-	-	-	-	-	-	rs7560024	T	T/A/G	2401	1	-	-	-	-	-	-	-	-	-	-	-	-	1	35361970	-	-	-	-	-
rs7560024	2:75600960-75600960	A	regulatory_region_variant	MODIFIER	-	-	RegulatoryFeature	ENSR00001225591	enhancer	-	-	-	-	-	-	-	-	-	rs7560024	T	T/A/G	-	-	-	-	-	-	-	-	-	-	-	0.3011	-	-	1	35361970	-	-	-	-	-
rs7560024	2:75600960-75600960	G	regulatory_region_variant	MODIFIER	-	-	RegulatoryFeature	ENSR00001225591	enhancer	-	-	-	-	-	-	-	-	-	rs7560024	T	T/A/G	-	-	-	-	-	-	-	-	-	-	-	-	-	-	1	35361970	-	-	-	-	-
rs4362555	2:106485962-106485962	A	upstream_gene_variant	MODIFIER	CD8B2	ENSG00000254126	Transcript	ENST00000416057.2	protein_coding	-	-	-	-	-	-	-	-	-	rs4362555	T	T/A/C/G	1402	1	-	HGNC	HGNC:1708	-	-	3	A2	-	-	-	-	-	-	-	-	-	-	-	-
rs4362555	2:106485962-106485962	C	upstream_gene_variant	MODIFIER	CD8B2	ENSG00000254126	Transcript	ENST00000416057.2	protein_coding	-	-	-	-	-	-	-	-	-	rs4362555	T	T/A/C/G	1402	1	-	HGNC	HGNC:1708	-	-	3	A2	-	-	-	-	-	-	-	-	-	-	-	-
rs4362555	2:106485962-106485962	G	upstream_gene_variant	MODIFIER	CD8B2	ENSG00000254126	Transcript	ENST00000416057.2	protein_coding	-	-	-	-	-	-	-	-	-	rs4362555	T	T/A/C/G	1402	1	-	HGNC	HGNC:1708	-	-	3	A2	-	-	0.7360	-	-	-	-	-	-	-	-	-
rs4362555	2:106485962-106485962	A	upstream_gene_variant	MODIFIER	CD8B2	ENSG00000254126	Transcript	ENST00000643224.2	protein_coding	-	-	-	-	-	-	-	-	-	rs4362555	T	T/A/C/G	1402	1	-	HGNC	HGNC:1708	NM_001349727.2	-	-	P2	-	-	-	-	-	-	-	-	-	-	-	-
rs4362555	2:106485962-106485962	C	upstream_gene_variant	MODIFIER	CD8B2	ENSG00000254126	Transcript	ENST00000643224.2	protein_coding	-	-	-	-	-	-	-	-	-	rs4362555	T	T/A/C/G	1402	1	-	HGNC	HGNC:1708	NM_001349727.2	-	-	P2	-	-	-	-	-	-	-	-	-	-	-	-
rs4362555	2:106485962-106485962	G	upstream_gene_variant	MODIFIER	CD8B2	ENSG00000254126	Transcript	ENST00000643224.2	protein_coding	-	-	-	-	-	-	-	-	-	rs4362555	T	T/A/C/G	1402	1	-	HGNC	HGNC:1708	NM_001349727.2	-	-	P2	-	-	0.7360	-	-	-	-	-	-	-	-	-
rs12611989	2:115013364-115013364	G	intron_variant	MODIFIER	DPP10	ENSG00000175497	Transcript	ENST00000409163.5	protein_coding	-	2/26	-	-	-	-	-	-	-	rs12611989	A	A/G/T	-	1	-	HGNC	HGNC:20823	-	-	2	-	-	-	0.5909	-	-	-	-	-	-	-	-	-
rs12611989	2:115013364-115013364	T	intron_variant	MODIFIER	DPP10	ENSG00000175497	Transcript	ENST00000409163.5	protein_coding	-	2/26	-	-	-	-	-	-	-	rs12611989	A	A/G/T	-	1	-	HGNC	HGNC:20823	-	-	2	-	-	-	-	-	-	-	-	-	-	-	-	-
rs12611989	2:115013364-115013364	G	intron_variant	MODIFIER	DPP10	ENSG00000175497	Transcript	ENST00000410059.6	protein_coding	-	1/25	-	-	-	-	-	-	-	rs12611989	A	A/G/T	-	1	-	HGNC	HGNC:20823	NM_020868.6	-	1	A1	-	-	0.5909	-	-	-	-	-	-	-	-	-
rs12611989	2:115013364-115013364	T	intron_variant	MODIFIER	DPP10	ENSG00000175497	Transcript	ENST00000410059.6	protein_coding	-	1/25	-	-	-	-	-	-	-	rs12611989	A	A/G/T	-	1	-	HGNC	HGNC:20823	NM_020868.6	-	1	A1	-	-	-	-	-	-	-	-	-	-	-	-
rs12611989	2:115013364-115013364	G	intron_variant	MODIFIER	DPP10	ENSG00000175497	Transcript	ENST00000436732.5	protein_coding	-	1/4	-	-	-	-	-	-	-	rs12611989	A	A/G/T	-	1	cds_end_NF	HGNC	HGNC:20823	-	-	4	-	-	-	0.5909	-	-	-	-	-	-	-	-	-
rs12611989	2:115013364-115013364	T	intron_variant	MODIFIER	DPP10	ENSG00000175497	Transcript	ENST00000436732.5	protein_coding	-	1/4	-	-	-	-	-	-	-	rs12611989	A	A/G/T	-	1	cds_end_NF	HGNC	HGNC:20823	-	-	4	-	-	-	-	-	-	-	-	-	-	-	-	-
rs12611989	2:115013364-115013364	G	intron_variant,non_coding_transcript_variant	MODIFIER	DPP10	ENSG00000175497	Transcript	ENST00000461250.5	retained_intron	-	3/7	-	-	-	-	-	-	-	rs12611989	A	A/G/T	-	1	-	HGNC	HGNC:20823	-	-	2	-	-	-	0.5909	-	-	-	-	-	-	-	-	-
rs12611989	2:115013364-115013364	T	intron_variant,non_coding_transcript_variant	MODIFIER	DPP10	ENSG00000175497	Transcript	ENST00000461250.5	retained_intron	-	3/7	-	-	-	-	-	-	-	rs12611989	A	A/G/T	-	1	-	HGNC	HGNC:20823	-	-	2	-	-	-	-	-	-	-	-	-	-	-	-	-
rs10172177	2:122188681-122188681	G	intron_variant,non_coding_transcript_variant	MODIFIER	-	ENSG00000286481	Transcript	ENST00000657880.1	lncRNA	-	2/8	-	-	-	-	-	-	-	rs10172177	A	A/G/T	-	1	-	-	-	-	-	-	-	-	-	0.4139	-	-	-	-	-	-	-	-	-
rs10172177	2:122188681-122188681	T	intron_variant,non_coding_transcript_variant	MODIFIER	-	ENSG00000286481	Transcript	ENST00000657880.1	lncRNA	-	2/8	-	-	-	-	-	-	-	rs10172177	A	A/G/T	-	1	-	-	-	-	-	-	-	-	-	-	-	-	-	-	-	-	-	-	-
rs77255099	2:133266691-133266691	A	intron_variant	MODIFIER	NCKAP5	ENSG00000176771	Transcript	ENST00000358991.4	protein_coding	-	3/3	-	-	-	-	-	-	-	rs77255099,COSV58477620	G	G/A/T	-	-1	cds_end_NF	HGNC	HGNC:29847	-	-	5	-	-	-	-	-	0,1	0,1	-	-	-	-	-	-
rs77255099	2:133266691-133266691	T	intron_variant	MODIFIER	NCKAP5	ENSG00000176771	Transcript	ENST00000358991.4	protein_coding	-	3/3	-	-	-	-	-	-	-	rs77255099,COSV58477620	G	G/A/T	-	-1	cds_end_NF	HGNC	HGNC:29847	-	-	5	-	-	-	0.1615	-	0,1	0,1	-	-	-	-	-	-
rs77255099	2:133266691-133266691	A	intron_variant	MODIFIER	NCKAP5	ENSG00000176771	Transcript	ENST00000409213.5	protein_coding	-	4/17	-	-	-	-	-	-	-	rs77255099,COSV58477620	G	G/A/T	-	-1	-	HGNC	HGNC:29847	-	-	5	-	-	-	-	-	0,1	0,1	-	-	-	-	-	-
rs77255099	2:133266691-133266691	T	intron_variant	MODIFIER	NCKAP5	ENSG00000176771	Transcript	ENST00000409213.5	protein_coding	-	4/17	-	-	-	-	-	-	-	rs77255099,COSV58477620	G	G/A/T	-	-1	-	HGNC	HGNC:29847	-	-	5	-	-	-	0.1615	-	0,1	0,1	-	-	-	-	-	-
rs77255099	2:133266691-133266691	A	intron_variant	MODIFIER	NCKAP5	ENSG00000176771	Transcript	ENST00000409261.6	protein_coding	-	4/19	-	-	-	-	-	-	-	rs77255099,COSV58477620	G	G/A/T	-	-1	-	HGNC	HGNC:29847	NM_207363.3	-	5	P1	-	-	-	-	0,1	0,1	-	-	-	-	-	-
rs77255099	2:133266691-133266691	T	intron_variant	MODIFIER	NCKAP5	ENSG00000176771	Transcript	ENST00000409261.6	protein_coding	-	4/19	-	-	-	-	-	-	-	rs77255099,COSV58477620	G	G/A/T	-	-1	-	HGNC	HGNC:29847	NM_207363.3	-	5	P1	-	-	0.1615	-	0,1	0,1	-	-	-	-	-	-
rs77255099	2:133266691-133266691	A	intron_variant	MODIFIER	NCKAP5	ENSG00000176771	Transcript	ENST00000427594.5	protein_coding	-	2/4	-	-	-	-	-	-	-	rs77255099,COSV58477620	G	G/A/T	-	-1	cds_start_NF	HGNC	HGNC:29847	-	-	1	-	-	-	-	-	0,1	0,1	-	-	-	-	-	-
rs77255099	2:133266691-133266691	T	intron_variant	MODIFIER	NCKAP5	ENSG00000176771	Transcript	ENST00000427594.5	protein_coding	-	2/4	-	-	-	-	-	-	-	rs77255099,COSV58477620	G	G/A/T	-	-1	cds_start_NF	HGNC	HGNC:29847	-	-	1	-	-	-	0.1615	-	0,1	0,1	-	-	-	-	-	-
rs77255099	2:133266691-133266691	A	intron_variant,non_coding_transcript_variant	MODIFIER	NCKAP5-AS2	ENSG00000226953	Transcript	ENST00000432414.5	lncRNA	-	1/4	-	-	-	-	-	-	-	rs77255099,COSV58477620	G	G/A/T	-	1	-	HGNC	HGNC:54065	-	-	3	-	-	-	-	-	0,1	0,1	-	-	-	-	-	-
rs77255099	2:133266691-133266691	T	intron_variant,non_coding_transcript_variant	MODIFIER	NCKAP5-AS2	ENSG00000226953	Transcript	ENST00000432414.5	lncRNA	-	1/4	-	-	-	-	-	-	-	rs77255099,COSV58477620	G	G/A/T	-	1	-	HGNC	HGNC:54065	-	-	3	-	-	-	0.1615	-	0,1	0,1	-	-	-	-	-	-
rs77255099	2:133266691-133266691	A	intron_variant,non_coding_transcript_variant	MODIFIER	NCKAP5-AS2	ENSG00000226953	Transcript	ENST00000454699.6	lncRNA	-	1/3	-	-	-	-	-	-	-	rs77255099,COSV58477620	G	G/A/T	-	1	-	HGNC	HGNC:54065	-	-	4	-	-	-	-	-	0,1	0,1	-	-	-	-	-	-
rs77255099	2:133266691-133266691	T	intron_variant,non_coding_transcript_variant	MODIFIER	NCKAP5-AS2	ENSG00000226953	Transcript	ENST00000454699.6	lncRNA	-	1/3	-	-	-	-	-	-	-	rs77255099,COSV58477620	G	G/A/T	-	1	-	HGNC	HGNC:54065	-	-	4	-	-	-	0.1615	-	0,1	0,1	-	-	-	-	-	-
rs77255099	2:133266691-133266691	A	intron_variant,non_coding_transcript_variant	MODIFIER	NCKAP5-AS2	ENSG00000226953	Transcript	ENST00000606428.2	lncRNA	-	1/4	-	-	-	-	-	-	-	rs77255099,COSV58477620	G	G/A/T	-	1	-	HGNC	HGNC:54065	-	-	3	-	-	-	-	-	0,1	0,1	-	-	-	-	-	-
rs77255099	2:133266691-133266691	T	intron_variant,non_coding_transcript_variant	MODIFIER	NCKAP5-AS2	ENSG00000226953	Transcript	ENST00000606428.2	lncRNA	-	1/4	-	-	-	-	-	-	-	rs77255099,COSV58477620	G	G/A/T	-	1	-	HGNC	HGNC:54065	-	-	3	-	-	-	0.1615	-	0,1	0,1	-	-	-	-	-	-
rs77255099	2:133266691-133266691	A	intron_variant,non_coding_transcript_variant	MODIFIER	NCKAP5-AS2	ENSG00000226953	Transcript	ENST00000670944.1	lncRNA	-	1/4	-	-	-	-	-	-	-	rs77255099,COSV58477620	G	G/A/T	-	1	-	HGNC	HGNC:54065	-	-	-	-	-	-	-	-	0,1	0,1	-	-	-	-	-	-
rs77255099	2:133266691-133266691	T	intron_variant,non_coding_transcript_variant	MODIFIER	NCKAP5-AS2	ENSG00000226953	Transcript	ENST00000670944.1	lncRNA	-	1/4	-	-	-	-	-	-	-	rs77255099,COSV58477620	G	G/A/T	-	1	-	HGNC	HGNC:54065	-	-	-	-	-	-	0.1615	-	0,1	0,1	-	-	-	-	-	-
rs77255099	2:133266691-133266691	A	regulatory_region_variant	MODIFIER	-	-	RegulatoryFeature	ENSR00001358558	open_chromatin_region	-	-	-	-	-	-	-	-	-	rs77255099,COSV58477620	G	G/A/T	-	-	-	-	-	-	-	-	-	-	-	-	-	0,1	0,1	-	-	-	-	-	-
rs77255099	2:133266691-133266691	T	regulatory_region_variant	MODIFIER	-	-	RegulatoryFeature	ENSR00001358558	open_chromatin_region	-	-	-	-	-	-	-	-	-	rs77255099,COSV58477620	G	G/A/T	-	-	-	-	-	-	-	-	-	-	-	0.1615	-	0,1	0,1	-	-	-	-	-	-
rs77255099	2:133266691-133266691	A	TF_binding_site_variant	MODIFIER	-	-	MotifFeature	ENSM00190439676	-	-	-	-	-	-	-	-	-	-	rs77255099,COSV58477620	G	G/A/T	-	-1	-	-	-	-	-	-	-	-	-	-	-	0,1	0,1	-	ENSPFM0069	3	N	-0.007	E2F1::EOMES
rs77255099	2:133266691-133266691	T	TF_binding_site_variant	MODIFIER	-	-	MotifFeature	ENSM00190439676	-	-	-	-	-	-	-	-	-	-	rs77255099,COSV58477620	G	G/A/T	-	-1	-	-	-	-	-	-	-	-	-	0.1615	-	0,1	0,1	-	ENSPFM0069	3	N	-0.001	E2F1::EOMES
rs77255099	2:133266691-133266691	A	TF_binding_site_variant	MODIFIER	-	-	MotifFeature	ENSM00197266730	-	-	-	-	-	-	-	-	-	-	rs77255099,COSV58477620	G	G/A/T	-	-1	-	-	-	-	-	-	-	-	-	-	-	0,1	0,1	-	ENSPFM0605	5	N	-0.068	TFAP4::MAX
rs77255099	2:133266691-133266691	T	TF_binding_site_variant	MODIFIER	-	-	MotifFeature	ENSM00197266730	-	-	-	-	-	-	-	-	-	-	rs77255099,COSV58477620	G	G/A/T	-	-1	-	-	-	-	-	-	-	-	-	0.1615	-	0,1	0,1	-	ENSPFM0605	5	N	-0.024	TFAP4::MAX
rs77255099	2:133266691-133266691	A	TF_binding_site_variant	MODIFIER	-	-	MotifFeature	ENSM00195912547	-	-	-	-	-	-	-	-	-	-	rs77255099,COSV58477620	G	G/A/T	-	1	-	-	-	-	-	-	-	-	-	-	-	0,1	0,1	-	ENSPFM0401	17	N	0.005	MYBL1::MAX
rs77255099	2:133266691-133266691	T	TF_binding_site_variant	MODIFIER	-	-	MotifFeature	ENSM00195912547	-	-	-	-	-	-	-	-	-	-	rs77255099,COSV58477620	G	G/A/T	-	1	-	-	-	-	-	-	-	-	-	0.1615	-	0,1	0,1	-	ENSPFM0401	17	N	0.014	MYBL1::MAX
rs77255099	2:133266691-133266691	A	TF_binding_site_variant	MODIFIER	-	-	MotifFeature	ENSM00524169437	-	-	-	-	-	-	-	-	-	-	rs77255099,COSV58477620	G	G/A/T	-	-1	-	-	-	-	-	-	-	-	-	-	-	0,1	0,1	-	ENSPFM0564	4	Y	0.043	TEAD4::MAX
rs77255099	2:133266691-133266691	T	TF_binding_site_variant	MODIFIER	-	-	MotifFeature	ENSM00524169437	-	-	-	-	-	-	-	-	-	-	rs77255099,COSV58477620	G	G/A/T	-	-1	-	-	-	-	-	-	-	-	-	0.1615	-	0,1	0,1	-	ENSPFM0564	4	Y	0.005	TEAD4::MAX
rs77255099	2:133266691-133266691	A	TF_binding_site_variant	MODIFIER	-	-	MotifFeature	ENSM00196988995	-	-	-	-	-	-	-	-	-	-	rs77255099,COSV58477620	G	G/A/T	-	-1	-	-	-	-	-	-	-	-	-	-	-	0,1	0,1	-	ENSPFM0595	5	N	-0.017	TFAP2C::MAX
rs77255099	2:133266691-133266691	T	TF_binding_site_variant	MODIFIER	-	-	MotifFeature	ENSM00196988995	-	-	-	-	-	-	-	-	-	-	rs77255099,COSV58477620	G	G/A/T	-	-1	-	-	-	-	-	-	-	-	-	0.1615	-	0,1	0,1	-	ENSPFM0595	5	N	-0.068	TFAP2C::MAX
rs77255099	2:133266691-133266691	A	TF_binding_site_variant	MODIFIER	-	-	MotifFeature	ENSM00196169152	-	-	-	-	-	-	-	-	-	-	rs77255099,COSV58477620	G	G/A/T	-	-1	-	-	-	-	-	-	-	-	-	-	-	0,1	0,1	-	ENSPFM0260	1	N	-0.022	GCM2::MAX
rs77255099	2:133266691-133266691	T	TF_binding_site_variant	MODIFIER	-	-	MotifFeature	ENSM00196169152	-	-	-	-	-	-	-	-	-	-	rs77255099,COSV58477620	G	G/A/T	-	-1	-	-	-	-	-	-	-	-	-	0.1615	-	0,1	0,1	-	ENSPFM0260	1	N	0.017	GCM2::MAX
rs13007757	2:142852837-142852837	G	upstream_gene_variant	MODIFIER	RRN3P4	ENSG00000229781	Transcript	ENST00000428909.1	processed_pseudogene	-	-	-	-	-	-	-	-	-	rs13007757	A	A/G	1258	1	-	HGNC	HGNC:54536	-	-	-	-	-	-	0.2031	-	-	-	-	-	-	-	-	-
rs74597583	2:205164931-205164931	A	intron_variant	MODIFIER	PARD3B	ENSG00000116117	Transcript	ENST00000349953.7	protein_coding	-	11/21	-	-	-	-	-	-	-	rs74597583	T	T/A/C/G	-	1	-	HGNC	HGNC:14446	-	-	1	-	-	-	-	-	-	-	-	-	-	-	-	-
rs74597583	2:205164931-205164931	C	intron_variant	MODIFIER	PARD3B	ENSG00000116117	Transcript	ENST00000349953.7	protein_coding	-	11/21	-	-	-	-	-	-	-	rs74597583	T	T/A/C/G	-	1	-	HGNC	HGNC:14446	-	-	1	-	-	-	-	-	-	-	-	-	-	-	-	-
rs74597583	2:205164931-205164931	G	intron_variant	MODIFIER	PARD3B	ENSG00000116117	Transcript	ENST00000349953.7	protein_coding	-	11/21	-	-	-	-	-	-	-	rs74597583	T	T/A/C/G	-	1	-	HGNC	HGNC:14446	-	-	1	-	-	-	0.0655	-	-	-	-	-	-	-	-	-
rs74597583	2:205164931-205164931	A	intron_variant	MODIFIER	PARD3B	ENSG00000116117	Transcript	ENST00000351153.5	protein_coding	-	11/21	-	-	-	-	-	-	-	rs74597583	T	T/A/C/G	-	1	-	HGNC	HGNC:14446	-	-	1	-	-	-	-	-	-	-	-	-	-	-	-	-
rs74597583	2:205164931-205164931	C	intron_variant	MODIFIER	PARD3B	ENSG00000116117	Transcript	ENST00000351153.5	protein_coding	-	11/21	-	-	-	-	-	-	-	rs74597583	T	T/A/C/G	-	1	-	HGNC	HGNC:14446	-	-	1	-	-	-	-	-	-	-	-	-	-	-	-	-
rs74597583	2:205164931-205164931	G	intron_variant	MODIFIER	PARD3B	ENSG00000116117	Transcript	ENST00000351153.5	protein_coding	-	11/21	-	-	-	-	-	-	-	rs74597583	T	T/A/C/G	-	1	-	HGNC	HGNC:14446	-	-	1	-	-	-	0.0655	-	-	-	-	-	-	-	-	-
rs74597583	2:205164931-205164931	A	intron_variant	MODIFIER	PARD3B	ENSG00000116117	Transcript	ENST00000358768.6	protein_coding	-	10/21	-	-	-	-	-	-	-	rs74597583	T	T/A/C/G	-	1	-	HGNC	HGNC:14446	-	-	1	-	-	-	-	-	-	-	-	-	-	-	-	-
rs74597583	2:205164931-205164931	C	intron_variant	MODIFIER	PARD3B	ENSG00000116117	Transcript	ENST00000358768.6	protein_coding	-	10/21	-	-	-	-	-	-	-	rs74597583	T	T/A/C/G	-	1	-	HGNC	HGNC:14446	-	-	1	-	-	-	-	-	-	-	-	-	-	-	-	-
rs74597583	2:205164931-205164931	G	intron_variant	MODIFIER	PARD3B	ENSG00000116117	Transcript	ENST00000358768.6	protein_coding	-	10/21	-	-	-	-	-	-	-	rs74597583	T	T/A/C/G	-	1	-	HGNC	HGNC:14446	-	-	1	-	-	-	0.0655	-	-	-	-	-	-	-	-	-
rs74597583	2:205164931-205164931	A	intron_variant	MODIFIER	PARD3B	ENSG00000116117	Transcript	ENST00000406610.7	protein_coding	-	11/22	-	-	-	-	-	-	-	rs74597583	T	T/A/C/G	-	1	-	HGNC	HGNC:14446	NM_001302769.2	-	1	P1	-	-	-	-	-	-	-	-	-	-	-	-
rs74597583	2:205164931-205164931	C	intron_variant	MODIFIER	PARD3B	ENSG00000116117	Transcript	ENST00000406610.7	protein_coding	-	11/22	-	-	-	-	-	-	-	rs74597583	T	T/A/C/G	-	1	-	HGNC	HGNC:14446	NM_001302769.2	-	1	P1	-	-	-	-	-	-	-	-	-	-	-	-
rs74597583	2:205164931-205164931	G	intron_variant	MODIFIER	PARD3B	ENSG00000116117	Transcript	ENST00000406610.7	protein_coding	-	11/22	-	-	-	-	-	-	-	rs74597583	T	T/A/C/G	-	1	-	HGNC	HGNC:14446	NM_001302769.2	-	1	P1	-	-	0.0655	-	-	-	-	-	-	-	-	-
rs7564532	2:215987870-215987870	A	intron_variant	MODIFIER	MREG	ENSG00000118242	Transcript	ENST00000263268.11	protein_coding	-	2/4	-	-	-	-	-	-	-	rs7564532	T	T/A	-	-1	-	HGNC	HGNC:25478	NM_018000.3	-	2	P1	-	-	0.0499	-	-	-	-	-	-	-	-	-
rs7564532	2:215987870-215987870	A	intron_variant	MODIFIER	MREG	ENSG00000118242	Transcript	ENST00000420348.1	protein_coding	-	2/3	-	-	-	-	-	-	-	rs7564532	T	T/A	-	-1	cds_end_NF	HGNC	HGNC:25478	-	-	4	-	-	-	0.0499	-	-	-	-	-	-	-	-	-
rs7564532	2:215987870-215987870	A	intron_variant	MODIFIER	MREG	ENSG00000118242	Transcript	ENST00000424992.5	protein_coding	-	2/4	-	-	-	-	-	-	-	rs7564532	T	T/A	-	-1	cds_end_NF	HGNC	HGNC:25478	-	-	5	-	-	-	0.0499	-	-	-	-	-	-	-	-	-
rs7564532	2:215987870-215987870	A	intron_variant	MODIFIER	MREG	ENSG00000118242	Transcript	ENST00000439791.5	protein_coding	-	2/4	-	-	-	-	-	-	-	rs7564532	T	T/A	-	-1	cds_end_NF	HGNC	HGNC:25478	-	-	4	-	-	-	0.0499	-	-	-	-	-	-	-	-	-
rs2573726	2:237017488-237017488	A	upstream_gene_variant	MODIFIER	RNU6-1051P	ENSG00000202341	Transcript	ENST00000365471.1	snRNA	-	-	-	-	-	-	-	-	-	rs2573726	C	C/A/G/T	2183	-1	-	HGNC	HGNC:48014	-	-	-	-	-	-	-	-	-	-	-	-	-	-	-	-
rs2573726	2:237017488-237017488	G	upstream_gene_variant	MODIFIER	RNU6-1051P	ENSG00000202341	Transcript	ENST00000365471.1	snRNA	-	-	-	-	-	-	-	-	-	rs2573726	C	C/A/G/T	2183	-1	-	HGNC	HGNC:48014	-	-	-	-	-	-	-	-	-	-	-	-	-	-	-	-
rs2573726	2:237017488-237017488	T	upstream_gene_variant	MODIFIER	RNU6-1051P	ENSG00000202341	Transcript	ENST00000365471.1	snRNA	-	-	-	-	-	-	-	-	-	rs2573726	C	C/A/G/T	2183	-1	-	HGNC	HGNC:48014	-	-	-	-	-	-	0.7758	-	-	-	-	-	-	-	-	-
rs2573726	2:237017488-237017488	A	intron_variant,non_coding_transcript_variant	MODIFIER	COPS8-DT	ENSG00000227252	Transcript	ENST00000655155.1	lncRNA	-	1/2	-	-	-	-	-	-	-	rs2573726	C	C/A/G/T	-	-1	-	HGNC	HGNC:55816	-	-	-	-	-	-	-	-	-	-	-	-	-	-	-	-
rs2573726	2:237017488-237017488	G	intron_variant,non_coding_transcript_variant	MODIFIER	COPS8-DT	ENSG00000227252	Transcript	ENST00000655155.1	lncRNA	-	1/2	-	-	-	-	-	-	-	rs2573726	C	C/A/G/T	-	-1	-	HGNC	HGNC:55816	-	-	-	-	-	-	-	-	-	-	-	-	-	-	-	-
rs2573726	2:237017488-237017488	T	intron_variant,non_coding_transcript_variant	MODIFIER	COPS8-DT	ENSG00000227252	Transcript	ENST00000655155.1	lncRNA	-	1/2	-	-	-	-	-	-	-	rs2573726	C	C/A/G/T	-	-1	-	HGNC	HGNC:55816	-	-	-	-	-	-	0.7758	-	-	-	-	-	-	-	-	-
rs2573726	2:237017488-237017488	A	intron_variant,non_coding_transcript_variant	MODIFIER	COPS8-DT	ENSG00000227252	Transcript	ENST00000657607.1	lncRNA	-	1/1	-	-	-	-	-	-	-	rs2573726	C	C/A/G/T	-	-1	-	HGNC	HGNC:55816	-	-	-	-	-	-	-	-	-	-	-	-	-	-	-	-
rs2573726	2:237017488-237017488	G	intron_variant,non_coding_transcript_variant	MODIFIER	COPS8-DT	ENSG00000227252	Transcript	ENST00000657607.1	lncRNA	-	1/1	-	-	-	-	-	-	-	rs2573726	C	C/A/G/T	-	-1	-	HGNC	HGNC:55816	-	-	-	-	-	-	-	-	-	-	-	-	-	-	-	-
rs2573726	2:237017488-237017488	T	intron_variant,non_coding_transcript_variant	MODIFIER	COPS8-DT	ENSG00000227252	Transcript	ENST00000657607.1	lncRNA	-	1/1	-	-	-	-	-	-	-	rs2573726	C	C/A/G/T	-	-1	-	HGNC	HGNC:55816	-	-	-	-	-	-	0.7758	-	-	-	-	-	-	-	-	-
rs2573726	2:237017488-237017488	A	intron_variant,non_coding_transcript_variant	MODIFIER	COPS8-DT	ENSG00000227252	Transcript	ENST00000660650.1	lncRNA	-	1/1	-	-	-	-	-	-	-	rs2573726	C	C/A/G/T	-	-1	-	HGNC	HGNC:55816	-	-	-	-	-	-	-	-	-	-	-	-	-	-	-	-
rs2573726	2:237017488-237017488	G	intron_variant,non_coding_transcript_variant	MODIFIER	COPS8-DT	ENSG00000227252	Transcript	ENST00000660650.1	lncRNA	-	1/1	-	-	-	-	-	-	-	rs2573726	C	C/A/G/T	-	-1	-	HGNC	HGNC:55816	-	-	-	-	-	-	-	-	-	-	-	-	-	-	-	-
rs2573726	2:237017488-237017488	T	intron_variant,non_coding_transcript_variant	MODIFIER	COPS8-DT	ENSG00000227252	Transcript	ENST00000660650.1	lncRNA	-	1/1	-	-	-	-	-	-	-	rs2573726	C	C/A/G/T	-	-1	-	HGNC	HGNC:55816	-	-	-	-	-	-	0.7758	-	-	-	-	-	-	-	-	-
rs2573726	2:237017488-237017488	A	intron_variant,non_coding_transcript_variant	MODIFIER	COPS8-DT	ENSG00000227252	Transcript	ENST00000662924.1	lncRNA	-	1/2	-	-	-	-	-	-	-	rs2573726	C	C/A/G/T	-	-1	-	HGNC	HGNC:55816	-	-	-	-	-	-	-	-	-	-	-	-	-	-	-	-
rs2573726	2:237017488-237017488	G	intron_variant,non_coding_transcript_variant	MODIFIER	COPS8-DT	ENSG00000227252	Transcript	ENST00000662924.1	lncRNA	-	1/2	-	-	-	-	-	-	-	rs2573726	C	C/A/G/T	-	-1	-	HGNC	HGNC:55816	-	-	-	-	-	-	-	-	-	-	-	-	-	-	-	-
rs2573726	2:237017488-237017488	T	intron_variant,non_coding_transcript_variant	MODIFIER	COPS8-DT	ENSG00000227252	Transcript	ENST00000662924.1	lncRNA	-	1/2	-	-	-	-	-	-	-	rs2573726	C	C/A/G/T	-	-1	-	HGNC	HGNC:55816	-	-	-	-	-	-	0.7758	-	-	-	-	-	-	-	-	-
rs2573726	2:237017488-237017488	A	intron_variant,non_coding_transcript_variant	MODIFIER	COPS8-DT	ENSG00000227252	Transcript	ENST00000666653.1	lncRNA	-	1/2	-	-	-	-	-	-	-	rs2573726	C	C/A/G/T	-	-1	-	HGNC	HGNC:55816	-	-	-	-	-	-	-	-	-	-	-	-	-	-	-	-
rs2573726	2:237017488-237017488	G	intron_variant,non_coding_transcript_variant	MODIFIER	COPS8-DT	ENSG00000227252	Transcript	ENST00000666653.1	lncRNA	-	1/2	-	-	-	-	-	-	-	rs2573726	C	C/A/G/T	-	-1	-	HGNC	HGNC:55816	-	-	-	-	-	-	-	-	-	-	-	-	-	-	-	-
rs2573726	2:237017488-237017488	T	intron_variant,non_coding_transcript_variant	MODIFIER	COPS8-DT	ENSG00000227252	Transcript	ENST00000666653.1	lncRNA	-	1/2	-	-	-	-	-	-	-	rs2573726	C	C/A/G/T	-	-1	-	HGNC	HGNC:55816	-	-	-	-	-	-	0.7758	-	-	-	-	-	-	-	-	-
rs2573726	2:237017488-237017488	A	intron_variant,non_coding_transcript_variant	MODIFIER	COPS8-DT	ENSG00000227252	Transcript	ENST00000667175.1	lncRNA	-	1/2	-	-	-	-	-	-	-	rs2573726	C	C/A/G/T	-	-1	-	HGNC	HGNC:55816	-	-	-	-	-	-	-	-	-	-	-	-	-	-	-	-
rs2573726	2:237017488-237017488	G	intron_variant,non_coding_transcript_variant	MODIFIER	COPS8-DT	ENSG00000227252	Transcript	ENST00000667175.1	lncRNA	-	1/2	-	-	-	-	-	-	-	rs2573726	C	C/A/G/T	-	-1	-	HGNC	HGNC:55816	-	-	-	-	-	-	-	-	-	-	-	-	-	-	-	-
rs2573726	2:237017488-237017488	T	intron_variant,non_coding_transcript_variant	MODIFIER	COPS8-DT	ENSG00000227252	Transcript	ENST00000667175.1	lncRNA	-	1/2	-	-	-	-	-	-	-	rs2573726	C	C/A/G/T	-	-1	-	HGNC	HGNC:55816	-	-	-	-	-	-	0.7758	-	-	-	-	-	-	-	-	-
rs2573726	2:237017488-237017488	A	intron_variant,non_coding_transcript_variant	MODIFIER	COPS8-DT	ENSG00000227252	Transcript	ENST00000667956.1	lncRNA	-	1/2	-	-	-	-	-	-	-	rs2573726	C	C/A/G/T	-	-1	-	HGNC	HGNC:55816	-	-	-	-	-	-	-	-	-	-	-	-	-	-	-	-
rs2573726	2:237017488-237017488	G	intron_variant,non_coding_transcript_variant	MODIFIER	COPS8-DT	ENSG00000227252	Transcript	ENST00000667956.1	lncRNA	-	1/2	-	-	-	-	-	-	-	rs2573726	C	C/A/G/T	-	-1	-	HGNC	HGNC:55816	-	-	-	-	-	-	-	-	-	-	-	-	-	-	-	-
rs2573726	2:237017488-237017488	T	intron_variant,non_coding_transcript_variant	MODIFIER	COPS8-DT	ENSG00000227252	Transcript	ENST00000667956.1	lncRNA	-	1/2	-	-	-	-	-	-	-	rs2573726	C	C/A/G/T	-	-1	-	HGNC	HGNC:55816	-	-	-	-	-	-	0.7758	-	-	-	-	-	-	-	-	-
rs2573726	2:237017488-237017488	A	intron_variant,non_coding_transcript_variant	MODIFIER	COPS8-DT	ENSG00000227252	Transcript	ENST00000669095.1	lncRNA	-	1/3	-	-	-	-	-	-	-	rs2573726	C	C/A/G/T	-	-1	-	HGNC	HGNC:55816	-	-	-	-	-	-	-	-	-	-	-	-	-	-	-	-
rs2573726	2:237017488-237017488	G	intron_variant,non_coding_transcript_variant	MODIFIER	COPS8-DT	ENSG00000227252	Transcript	ENST00000669095.1	lncRNA	-	1/3	-	-	-	-	-	-	-	rs2573726	C	C/A/G/T	-	-1	-	HGNC	HGNC:55816	-	-	-	-	-	-	-	-	-	-	-	-	-	-	-	-
rs2573726	2:237017488-237017488	T	intron_variant,non_coding_transcript_variant	MODIFIER	COPS8-DT	ENSG00000227252	Transcript	ENST00000669095.1	lncRNA	-	1/3	-	-	-	-	-	-	-	rs2573726	C	C/A/G/T	-	-1	-	HGNC	HGNC:55816	-	-	-	-	-	-	0.7758	-	-	-	-	-	-	-	-	-
rs79071004	20:274085-274085	A	intron_variant	MODIFIER	C20orf96	ENSG00000196476	Transcript	ENST00000360321.7	protein_coding	-	10/10	-	-	-	-	-	-	-	rs79071004	C	C/A	-	-1	-	HGNC	HGNC:16227	NM_153269.3	-	1	P1	-	-	0.1360	-	-	-	-	-	-	-	-	-
rs79071004	20:274085-274085	A	intron_variant	MODIFIER	C20orf96	ENSG00000196476	Transcript	ENST00000382369.9	protein_coding	-	8/8	-	-	-	-	-	-	-	rs79071004	C	C/A	-	-1	-	HGNC	HGNC:16227	-	-	5	-	-	-	0.1360	-	-	-	-	-	-	-	-	-
rs79071004	20:274085-274085	A	intron_variant	MODIFIER	C20orf96	ENSG00000196476	Transcript	ENST00000400269.4	protein_coding	-	10/10	-	-	-	-	-	-	-	rs79071004	C	C/A	-	-1	-	HGNC	HGNC:16227	-	-	1	-	-	-	0.1360	-	-	-	-	-	-	-	-	-
rs2406338	21:18557310-18557310	C	downstream_gene_variant	MODIFIER	MIR548XHG	ENSG00000224141	Transcript	ENST00000355189.7	lncRNA	-	-	-	-	-	-	-	-	-	rs2406338	A	A/C/G/T	4305	-1	-	HGNC	HGNC:52006	-	-	3	-	-	-	-	-	-	-	-	-	-	-	-	-
rs2406338	21:18557310-18557310	G	downstream_gene_variant	MODIFIER	MIR548XHG	ENSG00000224141	Transcript	ENST00000355189.7	lncRNA	-	-	-	-	-	-	-	-	-	rs2406338	A	A/C/G/T	4305	-1	-	HGNC	HGNC:52006	-	-	3	-	-	-	0.5335	-	-	-	-	-	-	-	-	-
rs2406338	21:18557310-18557310	T	downstream_gene_variant	MODIFIER	MIR548XHG	ENSG00000224141	Transcript	ENST00000355189.7	lncRNA	-	-	-	-	-	-	-	-	-	rs2406338	A	A/C/G/T	4305	-1	-	HGNC	HGNC:52006	-	-	3	-	-	-	-	-	-	-	-	-	-	-	-	-
rs2406338	21:18557310-18557310	C	downstream_gene_variant	MODIFIER	MIR548XHG	ENSG00000224141	Transcript	ENST00000437492.6	lncRNA	-	-	-	-	-	-	-	-	-	rs2406338	A	A/C/G/T	3955	-1	-	HGNC	HGNC:52006	-	-	1	-	-	-	-	-	-	-	-	-	-	-	-	-
rs2406338	21:18557310-18557310	G	downstream_gene_variant	MODIFIER	MIR548XHG	ENSG00000224141	Transcript	ENST00000437492.6	lncRNA	-	-	-	-	-	-	-	-	-	rs2406338	A	A/C/G/T	3955	-1	-	HGNC	HGNC:52006	-	-	1	-	-	-	0.5335	-	-	-	-	-	-	-	-	-
rs2406338	21:18557310-18557310	T	downstream_gene_variant	MODIFIER	MIR548XHG	ENSG00000224141	Transcript	ENST00000437492.6	lncRNA	-	-	-	-	-	-	-	-	-	rs2406338	A	A/C/G/T	3955	-1	-	HGNC	HGNC:52006	-	-	1	-	-	-	-	-	-	-	-	-	-	-	-	-
rs2406338	21:18557310-18557310	C	downstream_gene_variant	MODIFIER	MIR548XHG	ENSG00000224141	Transcript	ENST00000671206.1	lncRNA	-	-	-	-	-	-	-	-	-	rs2406338	A	A/C/G/T	3955	-1	-	HGNC	HGNC:52006	-	-	-	-	-	-	-	-	-	-	-	-	-	-	-	-
rs2406338	21:18557310-18557310	G	downstream_gene_variant	MODIFIER	MIR548XHG	ENSG00000224141	Transcript	ENST00000671206.1	lncRNA	-	-	-	-	-	-	-	-	-	rs2406338	A	A/C/G/T	3955	-1	-	HGNC	HGNC:52006	-	-	-	-	-	-	0.5335	-	-	-	-	-	-	-	-	-
rs2406338	21:18557310-18557310	T	downstream_gene_variant	MODIFIER	MIR548XHG	ENSG00000224141	Transcript	ENST00000671206.1	lncRNA	-	-	-	-	-	-	-	-	-	rs2406338	A	A/C/G/T	3955	-1	-	HGNC	HGNC:52006	-	-	-	-	-	-	-	-	-	-	-	-	-	-	-	-
rs136079	22:46952938-46952938	A	intron_variant	MODIFIER	TBC1D22A	ENSG00000054611	Transcript	ENST00000337137.9	protein_coding	-	8/12	-	-	-	-	-	-	-	rs136079,COSV61446954	G	G/A/C	-	1	-	HGNC	HGNC:1309	NM_014346.5	-	1	P1	-	-	0.3888	-	0,1	0,1	-	-	-	-	-	-
rs136079	22:46952938-46952938	C	intron_variant	MODIFIER	TBC1D22A	ENSG00000054611	Transcript	ENST00000337137.9	protein_coding	-	8/12	-	-	-	-	-	-	-	rs136079,COSV61446954	G	G/A/C	-	1	-	HGNC	HGNC:1309	NM_014346.5	-	1	P1	-	-	-	-	0,1	0,1	-	-	-	-	-	-
rs136079	22:46952938-46952938	A	intron_variant	MODIFIER	TBC1D22A	ENSG00000054611	Transcript	ENST00000355704.7	protein_coding	-	6/10	-	-	-	-	-	-	-	rs136079,COSV61446954	G	G/A/C	-	1	-	HGNC	HGNC:1309	-	-	1	-	-	-	0.3888	-	0,1	0,1	-	-	-	-	-	-
rs136079	22:46952938-46952938	C	intron_variant	MODIFIER	TBC1D22A	ENSG00000054611	Transcript	ENST00000355704.7	protein_coding	-	6/10	-	-	-	-	-	-	-	rs136079,COSV61446954	G	G/A/C	-	1	-	HGNC	HGNC:1309	-	-	1	-	-	-	-	-	0,1	0,1	-	-	-	-	-	-
rs136079	22:46952938-46952938	A	intron_variant	MODIFIER	TBC1D22A	ENSG00000054611	Transcript	ENST00000380995.5	protein_coding	-	9/13	-	-	-	-	-	-	-	rs136079,COSV61446954	G	G/A/C	-	1	-	HGNC	HGNC:1309	-	-	1	-	-	-	0.3888	-	0,1	0,1	-	-	-	-	-	-
rs136079	22:46952938-46952938	C	intron_variant	MODIFIER	TBC1D22A	ENSG00000054611	Transcript	ENST00000380995.5	protein_coding	-	9/13	-	-	-	-	-	-	-	rs136079,COSV61446954	G	G/A/C	-	1	-	HGNC	HGNC:1309	-	-	1	-	-	-	-	-	0,1	0,1	-	-	-	-	-	-
rs136079	22:46952938-46952938	A	intron_variant,NMD_transcript_variant	MODIFIER	TBC1D22A	ENSG00000054611	Transcript	ENST00000394449.6	nonsense_mediated_decay	-	7/11	-	-	-	-	-	-	-	rs136079,COSV61446954	G	G/A/C	-	1	-	HGNC	HGNC:1309	-	-	5	-	-	-	0.3888	-	0,1	0,1	-	-	-	-	-	-
rs136079	22:46952938-46952938	C	intron_variant,NMD_transcript_variant	MODIFIER	TBC1D22A	ENSG00000054611	Transcript	ENST00000394449.6	nonsense_mediated_decay	-	7/11	-	-	-	-	-	-	-	rs136079,COSV61446954	G	G/A/C	-	1	-	HGNC	HGNC:1309	-	-	5	-	-	-	-	-	0,1	0,1	-	-	-	-	-	-
rs136079	22:46952938-46952938	A	intron_variant	MODIFIER	TBC1D22A	ENSG00000054611	Transcript	ENST00000406733.1	protein_coding	-	8/12	-	-	-	-	-	-	-	rs136079,COSV61446954	G	G/A/C	-	1	-	HGNC	HGNC:1309	-	-	2	-	-	-	0.3888	-	0,1	0,1	-	-	-	-	-	-
rs136079	22:46952938-46952938	C	intron_variant	MODIFIER	TBC1D22A	ENSG00000054611	Transcript	ENST00000406733.1	protein_coding	-	8/12	-	-	-	-	-	-	-	rs136079,COSV61446954	G	G/A/C	-	1	-	HGNC	HGNC:1309	-	-	2	-	-	-	-	-	0,1	0,1	-	-	-	-	-	-
rs136079	22:46952938-46952938	A	intron_variant	MODIFIER	TBC1D22A	ENSG00000054611	Transcript	ENST00000407381.7	protein_coding	-	7/11	-	-	-	-	-	-	-	rs136079,COSV61446954	G	G/A/C	-	1	-	HGNC	HGNC:1309	-	-	5	-	-	-	0.3888	-	0,1	0,1	-	-	-	-	-	-
rs136079	22:46952938-46952938	C	intron_variant	MODIFIER	TBC1D22A	ENSG00000054611	Transcript	ENST00000407381.7	protein_coding	-	7/11	-	-	-	-	-	-	-	rs136079,COSV61446954	G	G/A/C	-	1	-	HGNC	HGNC:1309	-	-	5	-	-	-	-	-	0,1	0,1	-	-	-	-	-	-
rs136079	22:46952938-46952938	A	intron_variant,NMD_transcript_variant	MODIFIER	TBC1D22A	ENSG00000054611	Transcript	ENST00000441162.5	nonsense_mediated_decay	-	10/13	-	-	-	-	-	-	-	rs136079,COSV61446954	G	G/A/C	-	1	-	HGNC	HGNC:1309	-	-	2	-	-	-	0.3888	-	0,1	0,1	-	-	-	-	-	-
rs136079	22:46952938-46952938	C	intron_variant,NMD_transcript_variant	MODIFIER	TBC1D22A	ENSG00000054611	Transcript	ENST00000441162.5	nonsense_mediated_decay	-	10/13	-	-	-	-	-	-	-	rs136079,COSV61446954	G	G/A/C	-	1	-	HGNC	HGNC:1309	-	-	2	-	-	-	-	-	0,1	0,1	-	-	-	-	-	-
rs155899	3:1361166-1361166	A	intron_variant	MODIFIER	CNTN6	ENSG00000134115	Transcript	ENST00000350110.2	protein_coding	-	12/22	-	-	-	-	-	-	-	rs155899	T	T/A/C/G	-	1	-	HGNC	HGNC:2176	-	-	1	P1	-	-	-	-	-	-	-	-	-	-	-	-
rs155899	3:1361166-1361166	C	intron_variant	MODIFIER	CNTN6	ENSG00000134115	Transcript	ENST00000350110.2	protein_coding	-	12/22	-	-	-	-	-	-	-	rs155899	T	T/A/C/G	-	1	-	HGNC	HGNC:2176	-	-	1	P1	-	-	0.8267	-	-	-	-	-	-	-	-	-
rs155899	3:1361166-1361166	G	intron_variant	MODIFIER	CNTN6	ENSG00000134115	Transcript	ENST00000350110.2	protein_coding	-	12/22	-	-	-	-	-	-	-	rs155899	T	T/A/C/G	-	1	-	HGNC	HGNC:2176	-	-	1	P1	-	-	-	-	-	-	-	-	-	-	-	-
rs155899	3:1361166-1361166	A	intron_variant,NMD_transcript_variant	MODIFIER	CNTN6	ENSG00000134115	Transcript	ENST00000397479.6	nonsense_mediated_decay	-	11/21	-	-	-	-	-	-	-	rs155899	T	T/A/C/G	-	1	-	HGNC	HGNC:2176	-	-	2	-	-	-	-	-	-	-	-	-	-	-	-	-
rs155899	3:1361166-1361166	C	intron_variant,NMD_transcript_variant	MODIFIER	CNTN6	ENSG00000134115	Transcript	ENST00000397479.6	nonsense_mediated_decay	-	11/21	-	-	-	-	-	-	-	rs155899	T	T/A/C/G	-	1	-	HGNC	HGNC:2176	-	-	2	-	-	-	0.8267	-	-	-	-	-	-	-	-	-
rs155899	3:1361166-1361166	G	intron_variant,NMD_transcript_variant	MODIFIER	CNTN6	ENSG00000134115	Transcript	ENST00000397479.6	nonsense_mediated_decay	-	11/21	-	-	-	-	-	-	-	rs155899	T	T/A/C/G	-	1	-	HGNC	HGNC:2176	-	-	2	-	-	-	-	-	-	-	-	-	-	-	-	-
rs155899	3:1361166-1361166	A	intron_variant	MODIFIER	CNTN6	ENSG00000134115	Transcript	ENST00000446702.7	protein_coding	-	12/22	-	-	-	-	-	-	-	rs155899	T	T/A/C/G	-	1	-	HGNC	HGNC:2176	NM_001289080.2	-	1	P1	-	-	-	-	-	-	-	-	-	-	-	-
rs155899	3:1361166-1361166	C	intron_variant	MODIFIER	CNTN6	ENSG00000134115	Transcript	ENST00000446702.7	protein_coding	-	12/22	-	-	-	-	-	-	-	rs155899	T	T/A/C/G	-	1	-	HGNC	HGNC:2176	NM_001289080.2	-	1	P1	-	-	0.8267	-	-	-	-	-	-	-	-	-
rs155899	3:1361166-1361166	G	intron_variant	MODIFIER	CNTN6	ENSG00000134115	Transcript	ENST00000446702.7	protein_coding	-	12/22	-	-	-	-	-	-	-	rs155899	T	T/A/C/G	-	1	-	HGNC	HGNC:2176	NM_001289080.2	-	1	P1	-	-	-	-	-	-	-	-	-	-	-	-
rs6805445	3:11811693-11811693	C	intron_variant	MODIFIER	TAMM41	ENSG00000144559	Transcript	ENST00000273037.9	protein_coding	-	5/6	-	-	-	-	-	-	-	rs6805445	T	T/C	-	-1	-	HGNC	HGNC:25187	-	-	1	-	-	-	0.4012	-	-	-	-	-	-	-	-	-
rs6805445	3:11811693-11811693	C	intron_variant,NMD_transcript_variant	MODIFIER	TAMM41	ENSG00000144559	Transcript	ENST00000414736.1	nonsense_mediated_decay	-	1/4	-	-	-	-	-	-	-	rs6805445	T	T/C	-	-1	cds_start_NF	HGNC	HGNC:25187	-	-	3	-	-	-	0.4012	-	-	-	-	-	-	-	-	-
rs6805445	3:11811693-11811693	C	intron_variant	MODIFIER	TAMM41	ENSG00000144559	Transcript	ENST00000444133.6	protein_coding	-	5/6	-	-	-	-	-	-	-	rs6805445	T	T/C	-	-1	-	HGNC	HGNC:25187	-	-	2	-	-	-	0.4012	-	-	-	-	-	-	-	-	-
rs6805445	3:11811693-11811693	C	intron_variant	MODIFIER	TAMM41	ENSG00000144559	Transcript	ENST00000455809.6	protein_coding	-	5/7	-	-	-	-	-	-	-	rs6805445	T	T/C	-	-1	-	HGNC	HGNC:25187	NM_001284401.2	-	3	P1	-	-	0.4012	-	-	-	-	-	-	-	-	-
rs6805445	3:11811693-11811693	C	intron_variant,NMD_transcript_variant	MODIFIER	TAMM41	ENSG00000144559	Transcript	ENST00000457498.5	nonsense_mediated_decay	-	6/9	-	-	-	-	-	-	-	rs6805445	T	T/C	-	-1	-	HGNC	HGNC:25187	-	-	2	-	-	-	0.4012	-	-	-	-	-	-	-	-	-
rs6805445	3:11811693-11811693	C	upstream_gene_variant	MODIFIER	TAMM41	ENSG00000144559	Transcript	ENST00000486090.1	retained_intron	-	-	-	-	-	-	-	-	-	rs6805445	T	T/C	134	-1	-	HGNC	HGNC:25187	-	-	2	-	-	-	0.4012	-	-	-	-	-	-	-	-	-
rs6805445	3:11811693-11811693	C	upstream_gene_variant	MODIFIER	TAMM41	ENSG00000144559	Transcript	ENST00000498127.5	retained_intron	-	-	-	-	-	-	-	-	-	rs6805445	T	T/C	1634	-1	-	HGNC	HGNC:25187	-	-	2	-	-	-	0.4012	-	-	-	-	-	-	-	-	-
rs11926193	3:26663404-26663404	C	intron_variant	MODIFIER	LRRC3B	ENSG00000179796	Transcript	ENST00000396641.7	protein_coding	-	1/1	-	-	-	-	-	-	-	rs11926193	T	T/C	-	1	-	HGNC	HGNC:28105	NM_052953.4	-	1	P1	-	-	0.2642	-	-	-	-	-	-	-	-	-
rs11926193	3:26663404-26663404	C	intron_variant	MODIFIER	LRRC3B	ENSG00000179796	Transcript	ENST00000414619.1	protein_coding	-	1/1	-	-	-	-	-	-	-	rs11926193	T	T/C	-	1	cds_end_NF	HGNC	HGNC:28105	-	-	4	-	-	-	0.2642	-	-	-	-	-	-	-	-	-
rs11926193	3:26663404-26663404	C	intron_variant	MODIFIER	LRRC3B	ENSG00000179796	Transcript	ENST00000417744.5	protein_coding	-	2/2	-	-	-	-	-	-	-	rs11926193	T	T/C	-	1	-	HGNC	HGNC:28105	-	-	1	P1	-	-	0.2642	-	-	-	-	-	-	-	-	-
rs11926193	3:26663404-26663404	C	intron_variant	MODIFIER	LRRC3B	ENSG00000179796	Transcript	ENST00000432040.1	protein_coding	-	1/1	-	-	-	-	-	-	-	rs11926193	T	T/C	-	1	cds_end_NF	HGNC	HGNC:28105	-	-	3	-	-	-	0.2642	-	-	-	-	-	-	-	-	-
rs11926193	3:26663404-26663404	C	intron_variant,non_coding_transcript_variant	MODIFIER	LRRC3B	ENSG00000179796	Transcript	ENST00000469437.1	protein_coding_CDS_not_defined	-	1/1	-	-	-	-	-	-	-	rs11926193	T	T/C	-	1	-	HGNC	HGNC:28105	-	-	5	-	-	-	0.2642	-	-	-	-	-	-	-	-	-
rs11926193	3:26663404-26663404	C	intron_variant,NMD_transcript_variant	MODIFIER	LRRC3B	ENSG00000179796	Transcript	ENST00000648296.1	nonsense_mediated_decay	-	2/4	-	-	-	-	-	-	-	rs11926193	T	T/C	-	1	-	HGNC	HGNC:28105	-	-	-	-	-	-	0.2642	-	-	-	-	-	-	-	-	-
rs13085650	3:76900144-76900144	A	intron_variant	MODIFIER	ROBO2	ENSG00000185008	Transcript	ENST00000471893.2	protein_coding	-	2/28	-	-	-	-	-	-	-	rs13085650	T	T/A/C	-	1	-	HGNC	HGNC:10250	-	-	4	-	-	-	-	-	-	-	-	-	-	-	-	-
rs13085650	3:76900144-76900144	C	intron_variant	MODIFIER	ROBO2	ENSG00000185008	Transcript	ENST00000471893.2	protein_coding	-	2/28	-	-	-	-	-	-	-	rs13085650	T	T/A/C	-	1	-	HGNC	HGNC:10250	-	-	4	-	-	-	0.1823	-	-	-	-	-	-	-	-	-
rs13085650	3:76900144-76900144	A	intron_variant	MODIFIER	ROBO2	ENSG00000185008	Transcript	ENST00000475334.2	protein_coding	-	1/26	-	-	-	-	-	-	-	rs13085650	T	T/A/C	-	1	-	HGNC	HGNC:10250	-	-	5	A1	-	-	-	-	-	-	-	-	-	-	-	-
rs13085650	3:76900144-76900144	C	intron_variant	MODIFIER	ROBO2	ENSG00000185008	Transcript	ENST00000475334.2	protein_coding	-	1/26	-	-	-	-	-	-	-	rs13085650	T	T/A/C	-	1	-	HGNC	HGNC:10250	-	-	5	A1	-	-	0.1823	-	-	-	-	-	-	-	-	-
rs13085650	3:76900144-76900144	A	intron_variant	MODIFIER	ROBO2	ENSG00000185008	Transcript	ENST00000487694.7	protein_coding	-	2/26	-	-	-	-	-	-	-	rs13085650	T	T/A/C	-	1	-	HGNC	HGNC:10250	-	-	5	-	-	-	-	-	-	-	-	-	-	-	-	-
rs13085650	3:76900144-76900144	C	intron_variant	MODIFIER	ROBO2	ENSG00000185008	Transcript	ENST00000487694.7	protein_coding	-	2/26	-	-	-	-	-	-	-	rs13085650	T	T/A/C	-	1	-	HGNC	HGNC:10250	-	-	5	-	-	-	0.1823	-	-	-	-	-	-	-	-	-
rs13085650	3:76900144-76900144	A	intron_variant	MODIFIER	ROBO2	ENSG00000185008	Transcript	ENST00000602589.5	protein_coding	-	2/22	-	-	-	-	-	-	-	rs13085650	T	T/A/C	-	1	cds_end_NF	HGNC	HGNC:10250	-	-	5	-	-	-	-	-	-	-	-	-	-	-	-	-
rs13085650	3:76900144-76900144	C	intron_variant	MODIFIER	ROBO2	ENSG00000185008	Transcript	ENST00000602589.5	protein_coding	-	2/22	-	-	-	-	-	-	-	rs13085650	T	T/A/C	-	1	cds_end_NF	HGNC	HGNC:10250	-	-	5	-	-	-	0.1823	-	-	-	-	-	-	-	-	-
rs13085650	3:76900144-76900144	A	intron_variant	MODIFIER	ROBO2	ENSG00000185008	Transcript	ENST00000696629.1	protein_coding	-	2/28	-	-	-	-	-	-	-	rs13085650	T	T/A/C	-	1	-	HGNC	HGNC:10250	-	-	-	-	-	-	-	-	-	-	-	-	-	-	-	-
rs13085650	3:76900144-76900144	C	intron_variant	MODIFIER	ROBO2	ENSG00000185008	Transcript	ENST00000696629.1	protein_coding	-	2/28	-	-	-	-	-	-	-	rs13085650	T	T/A/C	-	1	-	HGNC	HGNC:10250	-	-	-	-	-	-	0.1823	-	-	-	-	-	-	-	-	-
rs13085650	3:76900144-76900144	A	intron_variant	MODIFIER	ROBO2	ENSG00000185008	Transcript	ENST00000696630.1	protein_coding	-	2/29	-	-	-	-	-	-	-	rs13085650	T	T/A/C	-	1	-	HGNC	HGNC:10250	-	-	-	-	-	-	-	-	-	-	-	-	-	-	-	-
rs13085650	3:76900144-76900144	C	intron_variant	MODIFIER	ROBO2	ENSG00000185008	Transcript	ENST00000696630.1	protein_coding	-	2/29	-	-	-	-	-	-	-	rs13085650	T	T/A/C	-	1	-	HGNC	HGNC:10250	-	-	-	-	-	-	0.1823	-	-	-	-	-	-	-	-	-
rs55871500	3:120424375-120424375	C	intron_variant	MODIFIER	FSTL1	ENSG00000163430	Transcript	ENST00000295633.8	protein_coding	-	2/10	-	-	-	-	-	-	-	rs55871500	T	T/C/G	-	-1	-	HGNC	HGNC:3972	NM_007085.5	-	1	P1	-	-	-	-	-	-	-	-	-	-	-	-
rs55871500	3:120424375-120424375	G	intron_variant	MODIFIER	FSTL1	ENSG00000163430	Transcript	ENST00000295633.8	protein_coding	-	2/10	-	-	-	-	-	-	-	rs55871500	T	T/C/G	-	-1	-	HGNC	HGNC:3972	NM_007085.5	-	1	P1	-	-	0.0950	-	-	-	-	-	-	-	-	-
rs55871500	3:120424375-120424375	C	intron_variant	MODIFIER	FSTL1	ENSG00000163430	Transcript	ENST00000424703.6	protein_coding	-	2/9	-	-	-	-	-	-	-	rs55871500	T	T/C/G	-	-1	-	HGNC	HGNC:3972	-	-	2	-	-	-	-	-	-	-	-	-	-	-	-	-
rs55871500	3:120424375-120424375	G	intron_variant	MODIFIER	FSTL1	ENSG00000163430	Transcript	ENST00000424703.6	protein_coding	-	2/9	-	-	-	-	-	-	-	rs55871500	T	T/C/G	-	-1	-	HGNC	HGNC:3972	-	-	2	-	-	-	0.0950	-	-	-	-	-	-	-	-	-
rs55871500	3:120424375-120424375	C	intron_variant,non_coding_transcript_variant	MODIFIER	FSTL1	ENSG00000163430	Transcript	ENST00000464690.5	retained_intron	-	2/4	-	-	-	-	-	-	-	rs55871500	T	T/C/G	-	-1	-	HGNC	HGNC:3972	-	-	1	-	-	-	-	-	-	-	-	-	-	-	-	-
rs55871500	3:120424375-120424375	G	intron_variant,non_coding_transcript_variant	MODIFIER	FSTL1	ENSG00000163430	Transcript	ENST00000464690.5	retained_intron	-	2/4	-	-	-	-	-	-	-	rs55871500	T	T/C/G	-	-1	-	HGNC	HGNC:3972	-	-	1	-	-	-	0.0950	-	-	-	-	-	-	-	-	-
rs55871500	3:120424375-120424375	C	intron_variant	MODIFIER	FSTL1	ENSG00000163430	Transcript	ENST00000469005.2	protein_coding	-	2/10	-	-	-	-	-	-	-	rs55871500	T	T/C/G	-	-1	-	HGNC	HGNC:3972	-	-	4	P1	-	-	-	-	-	-	-	-	-	-	-	-
rs55871500	3:120424375-120424375	G	intron_variant	MODIFIER	FSTL1	ENSG00000163430	Transcript	ENST00000469005.2	protein_coding	-	2/10	-	-	-	-	-	-	-	rs55871500	T	T/C/G	-	-1	-	HGNC	HGNC:3972	-	-	4	P1	-	-	0.0950	-	-	-	-	-	-	-	-	-
rs55871500	3:120424375-120424375	C	intron_variant,non_coding_transcript_variant	MODIFIER	FSTL1	ENSG00000163430	Transcript	ENST00000472536.5	protein_coding_CDS_not_defined	-	2/2	-	-	-	-	-	-	-	rs55871500	T	T/C/G	-	-1	-	HGNC	HGNC:3972	-	-	2	-	-	-	-	-	-	-	-	-	-	-	-	-
rs55871500	3:120424375-120424375	G	intron_variant,non_coding_transcript_variant	MODIFIER	FSTL1	ENSG00000163430	Transcript	ENST00000472536.5	protein_coding_CDS_not_defined	-	2/2	-	-	-	-	-	-	-	rs55871500	T	T/C/G	-	-1	-	HGNC	HGNC:3972	-	-	2	-	-	-	0.0950	-	-	-	-	-	-	-	-	-
rs55871500	3:120424375-120424375	C	intron_variant,non_coding_transcript_variant	MODIFIER	FSTL1	ENSG00000163430	Transcript	ENST00000485968.5	protein_coding_CDS_not_defined	-	2/2	-	-	-	-	-	-	-	rs55871500	T	T/C/G	-	-1	-	HGNC	HGNC:3972	-	-	3	-	-	-	-	-	-	-	-	-	-	-	-	-
rs55871500	3:120424375-120424375	G	intron_variant,non_coding_transcript_variant	MODIFIER	FSTL1	ENSG00000163430	Transcript	ENST00000485968.5	protein_coding_CDS_not_defined	-	2/2	-	-	-	-	-	-	-	rs55871500	T	T/C/G	-	-1	-	HGNC	HGNC:3972	-	-	3	-	-	-	0.0950	-	-	-	-	-	-	-	-	-
rs55871500	3:120424375-120424375	C	downstream_gene_variant	MODIFIER	-	ENSG00000293512	Transcript	ENST00000494869.2	lncRNA	-	-	-	-	-	-	-	-	-	rs55871500	T	T/C/G	4689	1	-	-	-	-	-	5	-	-	-	-	-	-	-	-	-	-	-	-	-
rs55871500	3:120424375-120424375	G	downstream_gene_variant	MODIFIER	-	ENSG00000293512	Transcript	ENST00000494869.2	lncRNA	-	-	-	-	-	-	-	-	-	rs55871500	T	T/C/G	4689	1	-	-	-	-	-	5	-	-	-	0.0950	-	-	-	-	-	-	-	-	-
rs55871500	3:120424375-120424375	C	downstream_gene_variant	MODIFIER	-	ENSG00000293512	Transcript	ENST00000635496.1	lncRNA	-	-	-	-	-	-	-	-	-	rs55871500	T	T/C/G	549	1	-	-	-	-	-	5	-	-	-	-	-	-	-	-	-	-	-	-	-
rs55871500	3:120424375-120424375	G	downstream_gene_variant	MODIFIER	-	ENSG00000293512	Transcript	ENST00000635496.1	lncRNA	-	-	-	-	-	-	-	-	-	rs55871500	T	T/C/G	549	1	-	-	-	-	-	5	-	-	-	0.0950	-	-	-	-	-	-	-	-	-
rs55871500	3:120424375-120424375	C	intron_variant,NMD_transcript_variant	MODIFIER	FSTL1	ENSG00000163430	Transcript	ENST00000710954.1	nonsense_mediated_decay	-	2/11	-	-	-	-	-	-	-	rs55871500	T	T/C/G	-	-1	-	HGNC	HGNC:3972	-	-	-	-	-	-	-	-	-	-	-	-	-	-	-	-
rs55871500	3:120424375-120424375	G	intron_variant,NMD_transcript_variant	MODIFIER	FSTL1	ENSG00000163430	Transcript	ENST00000710954.1	nonsense_mediated_decay	-	2/11	-	-	-	-	-	-	-	rs55871500	T	T/C/G	-	-1	-	HGNC	HGNC:3972	-	-	-	-	-	-	0.0950	-	-	-	-	-	-	-	-	-
rs2651620	3:124590491-124590491	G	intron_variant	MODIFIER	KALRN	ENSG00000160145	Transcript	ENST00000291478.9	protein_coding	-	1/26	-	-	-	-	-	-	-	rs2651620	A	A/G/T	-	1	-	HGNC	HGNC:4814	-	-	1	-	-	-	0.4429	-	-	-	-	-	-	-	-	-
rs2651620	3:124590491-124590491	T	intron_variant	MODIFIER	KALRN	ENSG00000160145	Transcript	ENST00000291478.9	protein_coding	-	1/26	-	-	-	-	-	-	-	rs2651620	A	A/G/T	-	1	-	HGNC	HGNC:4814	-	-	1	-	-	-	-	-	-	-	-	-	-	-	-	-
rs2651620	3:124590491-124590491	G	intron_variant	MODIFIER	KALRN	ENSG00000160145	Transcript	ENST00000354186.8	protein_coding	-	33/58	-	-	-	-	-	-	-	rs2651620	A	A/G/T	-	1	cds_start_NF	HGNC	HGNC:4814	-	-	5	-	-	-	0.4429	-	-	-	-	-	-	-	-	-
rs2651620	3:124590491-124590491	T	intron_variant	MODIFIER	KALRN	ENSG00000160145	Transcript	ENST00000354186.8	protein_coding	-	33/58	-	-	-	-	-	-	-	rs2651620	A	A/G/T	-	1	cds_start_NF	HGNC	HGNC:4814	-	-	5	-	-	-	-	-	-	-	-	-	-	-	-	-
rs2651620	3:124590491-124590491	G	intron_variant	MODIFIER	KALRN	ENSG00000160145	Transcript	ENST00000360013.7	protein_coding	-	34/59	-	-	-	-	-	-	-	rs2651620	A	A/G/T	-	1	-	HGNC	HGNC:4814	-	-	5	A1	-	-	0.4429	-	-	-	-	-	-	-	-	-
rs2651620	3:124590491-124590491	T	intron_variant	MODIFIER	KALRN	ENSG00000160145	Transcript	ENST00000360013.7	protein_coding	-	34/59	-	-	-	-	-	-	-	rs2651620	A	A/G/T	-	1	-	HGNC	HGNC:4814	-	-	5	A1	-	-	-	-	-	-	-	-	-	-	-	-
rs2651620	3:124590491-124590491	G	intron_variant,non_coding_transcript_variant	MODIFIER	KALRN	ENSG00000160145	Transcript	ENST00000393496.5	protein_coding_CDS_not_defined	-	2/15	-	-	-	-	-	-	-	rs2651620	A	A/G/T	-	1	-	HGNC	HGNC:4814	-	-	2	-	-	-	0.4429	-	-	-	-	-	-	-	-	-
rs2651620	3:124590491-124590491	T	intron_variant,non_coding_transcript_variant	MODIFIER	KALRN	ENSG00000160145	Transcript	ENST00000393496.5	protein_coding_CDS_not_defined	-	2/15	-	-	-	-	-	-	-	rs2651620	A	A/G/T	-	1	-	HGNC	HGNC:4814	-	-	2	-	-	-	-	-	-	-	-	-	-	-	-	-
rs2651620	3:124590491-124590491	G	intron_variant	MODIFIER	KALRN	ENSG00000160145	Transcript	ENST00000454902.1	protein_coding	-	1/3	-	-	-	-	-	-	-	rs2651620	A	A/G/T	-	1	cds_end_NF	HGNC	HGNC:4814	-	-	1	-	-	-	0.4429	-	-	-	-	-	-	-	-	-
rs2651620	3:124590491-124590491	T	intron_variant	MODIFIER	KALRN	ENSG00000160145	Transcript	ENST00000454902.1	protein_coding	-	1/3	-	-	-	-	-	-	-	rs2651620	A	A/G/T	-	1	cds_end_NF	HGNC	HGNC:4814	-	-	1	-	-	-	-	-	-	-	-	-	-	-	-	-
rs2651620	3:124590491-124590491	G	intron_variant,non_coding_transcript_variant	MODIFIER	KALRN	ENSG00000160145	Transcript	ENST00000471431.1	retained_intron	-	1/1	-	-	-	-	-	-	-	rs2651620	A	A/G/T	-	1	-	HGNC	HGNC:4814	-	-	3	-	-	-	0.4429	-	-	-	-	-	-	-	-	-
rs2651620	3:124590491-124590491	T	intron_variant,non_coding_transcript_variant	MODIFIER	KALRN	ENSG00000160145	Transcript	ENST00000471431.1	retained_intron	-	1/1	-	-	-	-	-	-	-	rs2651620	A	A/G/T	-	1	-	HGNC	HGNC:4814	-	-	3	-	-	-	-	-	-	-	-	-	-	-	-	-
rs2651620	3:124590491-124590491	G	intron_variant,NMD_transcript_variant	MODIFIER	KALRN	ENSG00000160145	Transcript	ENST00000682290.1	nonsense_mediated_decay	-	1/24	-	-	-	-	-	-	-	rs2651620	A	A/G/T	-	1	cds_start_NF	HGNC	HGNC:4814	-	-	-	-	-	-	0.4429	-	-	-	-	-	-	-	-	-
rs2651620	3:124590491-124590491	T	intron_variant,NMD_transcript_variant	MODIFIER	KALRN	ENSG00000160145	Transcript	ENST00000682290.1	nonsense_mediated_decay	-	1/24	-	-	-	-	-	-	-	rs2651620	A	A/G/T	-	1	cds_start_NF	HGNC	HGNC:4814	-	-	-	-	-	-	-	-	-	-	-	-	-	-	-	-
rs2651620	3:124590491-124590491	G	intron_variant	MODIFIER	KALRN	ENSG00000160145	Transcript	ENST00000682363.1	protein_coding	-	1/15	-	-	-	-	-	-	-	rs2651620	A	A/G/T	-	1	-	HGNC	HGNC:4814	-	-	-	-	-	-	0.4429	-	-	-	-	-	-	-	-	-
rs2651620	3:124590491-124590491	T	intron_variant	MODIFIER	KALRN	ENSG00000160145	Transcript	ENST00000682363.1	protein_coding	-	1/15	-	-	-	-	-	-	-	rs2651620	A	A/G/T	-	1	-	HGNC	HGNC:4814	-	-	-	-	-	-	-	-	-	-	-	-	-	-	-	-
rs2651620	3:124590491-124590491	G	intron_variant	MODIFIER	KALRN	ENSG00000160145	Transcript	ENST00000682506.1	protein_coding	-	34/59	-	-	-	-	-	-	-	rs2651620	A	A/G/T	-	1	-	HGNC	HGNC:4814	NM_001388419.1	-	-	P4	-	-	0.4429	-	-	-	-	-	-	-	-	-
rs2651620	3:124590491-124590491	T	intron_variant	MODIFIER	KALRN	ENSG00000160145	Transcript	ENST00000682506.1	protein_coding	-	34/59	-	-	-	-	-	-	-	rs2651620	A	A/G/T	-	1	-	HGNC	HGNC:4814	NM_001388419.1	-	-	P4	-	-	-	-	-	-	-	-	-	-	-	-
rs2651620	3:124590491-124590491	G	intron_variant,non_coding_transcript_variant	MODIFIER	KALRN	ENSG00000160145	Transcript	ENST00000683592.1	protein_coding_CDS_not_defined	-	35/48	-	-	-	-	-	-	-	rs2651620	A	A/G/T	-	1	-	HGNC	HGNC:4814	-	-	-	-	-	-	0.4429	-	-	-	-	-	-	-	-	-
rs2651620	3:124590491-124590491	T	intron_variant,non_coding_transcript_variant	MODIFIER	KALRN	ENSG00000160145	Transcript	ENST00000683592.1	protein_coding_CDS_not_defined	-	35/48	-	-	-	-	-	-	-	rs2651620	A	A/G/T	-	1	-	HGNC	HGNC:4814	-	-	-	-	-	-	-	-	-	-	-	-	-	-	-	-
rs2651620	3:124590491-124590491	G	intron_variant	MODIFIER	KALRN	ENSG00000160145	Transcript	ENST00000684360.1	protein_coding	-	12/25	-	-	-	-	-	-	-	rs2651620	A	A/G/T	-	1	cds_start_NF	HGNC	HGNC:4814	-	-	-	-	-	-	0.4429	-	-	-	-	-	-	-	-	-
rs2651620	3:124590491-124590491	T	intron_variant	MODIFIER	KALRN	ENSG00000160145	Transcript	ENST00000684360.1	protein_coding	-	12/25	-	-	-	-	-	-	-	rs2651620	A	A/G/T	-	1	cds_start_NF	HGNC	HGNC:4814	-	-	-	-	-	-	-	-	-	-	-	-	-	-	-	-
rs11915399	3:133931064-133931064	T	downstream_gene_variant	MODIFIER	SLCO2A1	ENSG00000174640	Transcript	ENST00000310926.11	protein_coding	-	-	-	-	-	-	-	-	-	rs11915399	C	C/T	1637	-1	-	HGNC	HGNC:10955	NM_005630.3	-	1	P1	-	-	0.1538	-	-	-	33440718	-	-	-	-	-
rs11915399	3:133931064-133931064	T	downstream_gene_variant	MODIFIER	SLCO2A1	ENSG00000174640	Transcript	ENST00000481359.3	nonsense_mediated_decay	-	-	-	-	-	-	-	-	-	rs11915399	C	C/T	3575	-1	-	HGNC	HGNC:10955	-	-	5	-	-	-	0.1538	-	-	-	33440718	-	-	-	-	-
rs11915399	3:133931064-133931064	T	downstream_gene_variant	MODIFIER	SLCO2A1	ENSG00000174640	Transcript	ENST00000493729.5	protein_coding	-	-	-	-	-	-	-	-	-	rs11915399	C	C/T	3547	-1	-	HGNC	HGNC:10955	-	-	5	-	-	-	0.1538	-	-	-	33440718	-	-	-	-	-
rs11915399	3:133931064-133931064	T	upstream_gene_variant	MODIFIER	C3orf36	ENSG00000288547	Transcript	ENST00000674356.1	lncRNA	-	-	-	-	-	-	-	-	-	rs11915399	C	C/T	1252	-1	-	HGNC	HGNC:26170	-	-	-	-	-	-	0.1538	-	-	-	33440718	-	-	-	-	-
rs6441294	3:160061952-160061952	C	intron_variant,non_coding_transcript_variant	MODIFIER	IL12A-AS1	ENSG00000244040	Transcript	ENST00000497452.5	lncRNA	-	3/9	-	-	-	-	-	-	-	rs6441294	G	G/C/T	-	-1	-	HGNC	HGNC:49094	-	-	2	-	-	-	0.8287	-	-	-	-	-	-	-	-	-
rs6441294	3:160061952-160061952	T	intron_variant,non_coding_transcript_variant	MODIFIER	IL12A-AS1	ENSG00000244040	Transcript	ENST00000497452.5	lncRNA	-	3/9	-	-	-	-	-	-	-	rs6441294	G	G/C/T	-	-1	-	HGNC	HGNC:49094	-	-	2	-	-	-	-	-	-	-	-	-	-	-	-	-
rs986635	3:173767073-173767073	A	intron_variant	MODIFIER	NLGN1	ENSG00000169760	Transcript	ENST00000361589.8	protein_coding	-	2/5	-	-	-	-	-	-	-	rs986635	G	G/A/C	-	1	-	HGNC	HGNC:14291	-	-	1	P2	-	-	0.4814	-	-	-	-	-	-	-	-	-
rs986635	3:173767073-173767073	C	intron_variant	MODIFIER	NLGN1	ENSG00000169760	Transcript	ENST00000361589.8	protein_coding	-	2/5	-	-	-	-	-	-	-	rs986635	G	G/A/C	-	1	-	HGNC	HGNC:14291	-	-	1	P2	-	-	-	-	-	-	-	-	-	-	-	-
rs986635	3:173767073-173767073	A	intron_variant	MODIFIER	NLGN1	ENSG00000169760	Transcript	ENST00000415045.2	protein_coding	-	3/7	-	-	-	-	-	-	-	rs986635	G	G/A/C	-	1	-	HGNC	HGNC:14291	-	-	1	-	-	-	0.4814	-	-	-	-	-	-	-	-	-
rs986635	3:173767073-173767073	C	intron_variant	MODIFIER	NLGN1	ENSG00000169760	Transcript	ENST00000415045.2	protein_coding	-	3/7	-	-	-	-	-	-	-	rs986635	G	G/A/C	-	1	-	HGNC	HGNC:14291	-	-	1	-	-	-	-	-	-	-	-	-	-	-	-	-
rs986635	3:173767073-173767073	A	intron_variant	MODIFIER	NLGN1	ENSG00000169760	Transcript	ENST00000457714.5	protein_coding	-	3/6	-	-	-	-	-	-	-	rs986635	G	G/A/C	-	1	-	HGNC	HGNC:14291	-	-	1	P2	-	-	0.4814	-	-	-	-	-	-	-	-	-
rs986635	3:173767073-173767073	C	intron_variant	MODIFIER	NLGN1	ENSG00000169760	Transcript	ENST00000457714.5	protein_coding	-	3/6	-	-	-	-	-	-	-	rs986635	G	G/A/C	-	1	-	HGNC	HGNC:14291	-	-	1	P2	-	-	-	-	-	-	-	-	-	-	-	-
rs986635	3:173767073-173767073	A	intron_variant	MODIFIER	NLGN1	ENSG00000169760	Transcript	ENST00000695368.1	protein_coding	-	3/6	-	-	-	-	-	-	-	rs986635	G	G/A/C	-	1	-	HGNC	HGNC:14291	NM_001365925.2	-	-	A1	-	-	0.4814	-	-	-	-	-	-	-	-	-
rs986635	3:173767073-173767073	C	intron_variant	MODIFIER	NLGN1	ENSG00000169760	Transcript	ENST00000695368.1	protein_coding	-	3/6	-	-	-	-	-	-	-	rs986635	G	G/A/C	-	1	-	HGNC	HGNC:14291	NM_001365925.2	-	-	A1	-	-	-	-	-	-	-	-	-	-	-	-
rs17767366	4:6121524-6121524	T	intron_variant	MODIFIER	JAKMIP1	ENSG00000152969	Transcript	ENST00000282924.9	protein_coding	-	1/12	-	-	-	-	-	-	-	rs17767366	C	C/T	-	-1	-	HGNC	HGNC:26460	-	-	1	-	-	-	0.0561	-	-	-	-	-	-	-	-	-
rs17767366	4:6121524-6121524	T	intron_variant	MODIFIER	JAKMIP1	ENSG00000152969	Transcript	ENST00000409021.9	protein_coding	-	1/20	-	-	-	-	-	-	-	rs17767366	C	C/T	-	-1	-	HGNC	HGNC:26460	NM_001099433.2	-	1	P1	-	-	0.0561	-	-	-	-	-	-	-	-	-
rs17767366	4:6121524-6121524	T	intron_variant	MODIFIER	JAKMIP1	ENSG00000152969	Transcript	ENST00000409371.8	protein_coding	-	1/18	-	-	-	-	-	-	-	rs17767366	C	C/T	-	-1	-	HGNC	HGNC:26460	-	-	1	-	-	-	0.0561	-	-	-	-	-	-	-	-	-
rs17767366	4:6121524-6121524	T	intron_variant	MODIFIER	JAKMIP1	ENSG00000152969	Transcript	ENST00000409831.5	protein_coding	-	1/12	-	-	-	-	-	-	-	rs17767366	C	C/T	-	-1	-	HGNC	HGNC:26460	-	-	2	-	-	-	0.0561	-	-	-	-	-	-	-	-	-
rs17767366	4:6121524-6121524	T	intron_variant	MODIFIER	JAKMIP1	ENSG00000152969	Transcript	ENST00000410077.2	protein_coding	-	1/11	-	-	-	-	-	-	-	rs17767366	C	C/T	-	-1	-	HGNC	HGNC:26460	-	-	2	-	-	-	0.0561	-	-	-	-	-	-	-	-	-
rs17767366	4:6121524-6121524	T	intron_variant,non_coding_transcript_variant	MODIFIER	JAKMIP1	ENSG00000152969	Transcript	ENST00000457227.2	protein_coding_CDS_not_defined	-	1/7	-	-	-	-	-	-	-	rs17767366	C	C/T	-	-1	-	HGNC	HGNC:26460	-	-	5	-	-	-	0.0561	-	-	-	-	-	-	-	-	-
rs17767366	4:6121524-6121524	T	intron_variant,NMD_transcript_variant	MODIFIER	JAKMIP1	ENSG00000152969	Transcript	ENST00000473053.5	nonsense_mediated_decay	-	1/13	-	-	-	-	-	-	-	rs17767366	C	C/T	-	-1	-	HGNC	HGNC:26460	-	-	1	-	-	-	0.0561	-	-	-	-	-	-	-	-	-
rs17767366	4:6121524-6121524	T	intron_variant	MODIFIER	C4orf50	ENSG00000181215	Transcript	ENST00000531445.3	protein_coding	-	1/33	-	-	-	-	-	-	-	rs17767366	C	C/T	-	-1	-	HGNC	HGNC:33766	-	-	5	P1	-	-	0.0561	-	-	-	-	-	-	-	-	-
rs17767366	4:6121524-6121524	T	intron_variant	MODIFIER	JAKMIP1	ENSG00000152969	Transcript	ENST00000700569.1	protein_coding	-	1/12	-	-	-	-	-	-	-	rs17767366	C	C/T	-	-1	-	HGNC	HGNC:26460	-	-	-	-	-	-	0.0561	-	-	-	-	-	-	-	-	-
rs17767366	4:6121524-6121524	T	intron_variant	MODIFIER	JAKMIP1	ENSG00000152969	Transcript	ENST00000700570.1	protein_coding	-	1/12	-	-	-	-	-	-	-	rs17767366	C	C/T	-	-1	-	HGNC	HGNC:26460	-	-	-	-	-	-	0.0561	-	-	-	-	-	-	-	-	-
rs17767366	4:6121524-6121524	T	intron_variant	MODIFIER	JAKMIP1	ENSG00000152969	Transcript	ENST00000700571.1	protein_coding	-	1/11	-	-	-	-	-	-	-	rs17767366	C	C/T	-	-1	-	HGNC	HGNC:26460	-	-	-	-	-	-	0.0561	-	-	-	-	-	-	-	-	-
rs17767366	4:6121524-6121524	T	intron_variant	MODIFIER	JAKMIP1	ENSG00000152969	Transcript	ENST00000700572.1	protein_coding	-	1/11	-	-	-	-	-	-	-	rs17767366	C	C/T	-	-1	-	HGNC	HGNC:26460	-	-	-	-	-	-	0.0561	-	-	-	-	-	-	-	-	-
rs17767366	4:6121524-6121524	T	intron_variant	MODIFIER	JAKMIP1	ENSG00000152969	Transcript	ENST00000700573.1	protein_coding	-	1/12	-	-	-	-	-	-	-	rs17767366	C	C/T	-	-1	-	HGNC	HGNC:26460	-	-	-	-	-	-	0.0561	-	-	-	-	-	-	-	-	-
rs17767366	4:6121524-6121524	T	intron_variant,non_coding_transcript_variant	MODIFIER	JAKMIP1	ENSG00000152969	Transcript	ENST00000700574.1	retained_intron	-	1/11	-	-	-	-	-	-	-	rs17767366	C	C/T	-	-1	-	HGNC	HGNC:26460	-	-	-	-	-	-	0.0561	-	-	-	-	-	-	-	-	-
rs17767366	4:6121524-6121524	T	intron_variant	MODIFIER	JAKMIP1	ENSG00000152969	Transcript	ENST00000700575.1	protein_coding	-	1/12	-	-	-	-	-	-	-	rs17767366	C	C/T	-	-1	-	HGNC	HGNC:26460	-	-	-	-	-	-	0.0561	-	-	-	-	-	-	-	-	-
rs17767366	4:6121524-6121524	T	intron_variant,non_coding_transcript_variant	MODIFIER	JAKMIP1	ENSG00000152969	Transcript	ENST00000700576.1	retained_intron	-	1/12	-	-	-	-	-	-	-	rs17767366	C	C/T	-	-1	-	HGNC	HGNC:26460	-	-	-	-	-	-	0.0561	-	-	-	-	-	-	-	-	-
rs17767366	4:6121524-6121524	T	intron_variant,non_coding_transcript_variant	MODIFIER	JAKMIP1	ENSG00000152969	Transcript	ENST00000700577.1	retained_intron	-	1/9	-	-	-	-	-	-	-	rs17767366	C	C/T	-	-1	-	HGNC	HGNC:26460	-	-	-	-	-	-	0.0561	-	-	-	-	-	-	-	-	-
rs79587214	4:6838894-6838894	A	intron_variant	MODIFIER	KIAA0232	ENSG00000170871	Transcript	ENST00000307659.6	protein_coding	-	3/9	-	-	-	-	-	-	-	rs79587214	C	C/A/G/T	-	1	-	HGNC	HGNC:28992	NM_014743.3	-	1	P1	-	-	-	-	-	-	-	-	-	-	-	-
rs79587214	4:6838894-6838894	G	intron_variant	MODIFIER	KIAA0232	ENSG00000170871	Transcript	ENST00000307659.6	protein_coding	-	3/9	-	-	-	-	-	-	-	rs79587214	C	C/A/G/T	-	1	-	HGNC	HGNC:28992	NM_014743.3	-	1	P1	-	-	0.1867	-	-	-	-	-	-	-	-	-
rs79587214	4:6838894-6838894	T	intron_variant	MODIFIER	KIAA0232	ENSG00000170871	Transcript	ENST00000307659.6	protein_coding	-	3/9	-	-	-	-	-	-	-	rs79587214	C	C/A/G/T	-	1	-	HGNC	HGNC:28992	NM_014743.3	-	1	P1	-	-	-	-	-	-	-	-	-	-	-	-
rs79587214	4:6838894-6838894	A	intron_variant	MODIFIER	KIAA0232	ENSG00000170871	Transcript	ENST00000425103.5	protein_coding	-	2/8	-	-	-	-	-	-	-	rs79587214	C	C/A/G/T	-	1	-	HGNC	HGNC:28992	-	-	1	P1	-	-	-	-	-	-	-	-	-	-	-	-
rs79587214	4:6838894-6838894	G	intron_variant	MODIFIER	KIAA0232	ENSG00000170871	Transcript	ENST00000425103.5	protein_coding	-	2/8	-	-	-	-	-	-	-	rs79587214	C	C/A/G/T	-	1	-	HGNC	HGNC:28992	-	-	1	P1	-	-	0.1867	-	-	-	-	-	-	-	-	-
rs79587214	4:6838894-6838894	T	intron_variant	MODIFIER	KIAA0232	ENSG00000170871	Transcript	ENST00000425103.5	protein_coding	-	2/8	-	-	-	-	-	-	-	rs79587214	C	C/A/G/T	-	1	-	HGNC	HGNC:28992	-	-	1	P1	-	-	-	-	-	-	-	-	-	-	-	-
rs4696883	4:8642497-8642497	C	intergenic_variant	MODIFIER	-	-	-	-	-	-	-	-	-	-	-	-	-	-	rs4696883	A	A/C/G	-	-	-	-	-	-	-	-	-	-	-	-	-	-	-	-	-	-	-	-	-
rs4696883	4:8642497-8642497	G	intergenic_variant	MODIFIER	-	-	-	-	-	-	-	-	-	-	-	-	-	-	rs4696883	A	A/C/G	-	-	-	-	-	-	-	-	-	-	-	0.8668	-	-	-	-	-	-	-	-	-
rs11722540	4:48219165-48219165	T	intron_variant	MODIFIER	TEC	ENSG00000135605	Transcript	ENST00000381501.8	protein_coding	-	2/17	-	-	-	-	-	-	-	rs11722540	C	C/T	-	-1	-	HGNC	HGNC:11719	NM_003215.3	-	1	P1	-	-	0.1190	-	-	-	-	-	-	-	-	-
rs11722540	4:48219165-48219165	T	intron_variant,NMD_transcript_variant	MODIFIER	TEC	ENSG00000135605	Transcript	ENST00000505452.5	nonsense_mediated_decay	-	1/15	-	-	-	-	-	-	-	rs11722540	C	C/T	-	-1	-	HGNC	HGNC:11719	-	-	5	-	-	-	0.1190	-	-	-	-	-	-	-	-	-
rs78792578	4:90861852-90861852	C	intron_variant	MODIFIER	CCSER1	ENSG00000184305	Transcript	ENST00000503421.5	protein_coding	-	4/4	-	-	-	-	-	-	-	rs78792578	A	A/C/G	-	1	cds_end_NF	HGNC	HGNC:29349	-	-	5	-	-	-	-	-	-	-	-	-	-	-	-	-
rs78792578	4:90861852-90861852	G	intron_variant	MODIFIER	CCSER1	ENSG00000184305	Transcript	ENST00000503421.5	protein_coding	-	4/4	-	-	-	-	-	-	-	rs78792578	A	A/C/G	-	1	cds_end_NF	HGNC	HGNC:29349	-	-	5	-	-	-	0.0319	-	-	-	-	-	-	-	-	-
rs78792578	4:90861852-90861852	C	intron_variant,NMD_transcript_variant	MODIFIER	CCSER1	ENSG00000184305	Transcript	ENST00000505073.5	nonsense_mediated_decay	-	9/9	-	-	-	-	-	-	-	rs78792578	A	A/C/G	-	1	-	HGNC	HGNC:29349	-	-	1	-	-	-	-	-	-	-	-	-	-	-	-	-
rs78792578	4:90861852-90861852	G	intron_variant,NMD_transcript_variant	MODIFIER	CCSER1	ENSG00000184305	Transcript	ENST00000505073.5	nonsense_mediated_decay	-	9/9	-	-	-	-	-	-	-	rs78792578	A	A/C/G	-	1	-	HGNC	HGNC:29349	-	-	1	-	-	-	0.0319	-	-	-	-	-	-	-	-	-
rs78792578	4:90861852-90861852	C	intron_variant,NMD_transcript_variant	MODIFIER	CCSER1	ENSG00000184305	Transcript	ENST00000509109.5	nonsense_mediated_decay	-	3/9	-	-	-	-	-	-	-	rs78792578	A	A/C/G	-	1	-	HGNC	HGNC:29349	-	-	1	-	-	-	-	-	-	-	-	-	-	-	-	-
rs78792578	4:90861852-90861852	G	intron_variant,NMD_transcript_variant	MODIFIER	CCSER1	ENSG00000184305	Transcript	ENST00000509109.5	nonsense_mediated_decay	-	3/9	-	-	-	-	-	-	-	rs78792578	A	A/C/G	-	1	-	HGNC	HGNC:29349	-	-	1	-	-	-	0.0319	-	-	-	-	-	-	-	-	-
rs78792578	4:90861852-90861852	C	intron_variant	MODIFIER	CCSER1	ENSG00000184305	Transcript	ENST00000509176.6	protein_coding	-	8/10	-	-	-	-	-	-	-	rs78792578	A	A/C/G	-	1	-	HGNC	HGNC:29349	NM_001145065.2	-	1	P1	-	-	-	-	-	-	-	-	-	-	-	-
rs78792578	4:90861852-90861852	G	intron_variant	MODIFIER	CCSER1	ENSG00000184305	Transcript	ENST00000509176.6	protein_coding	-	8/10	-	-	-	-	-	-	-	rs78792578	A	A/C/G	-	1	-	HGNC	HGNC:29349	NM_001145065.2	-	1	P1	-	-	0.0319	-	-	-	-	-	-	-	-	-
rs78792578	4:90861852-90861852	C	intron_variant,non_coding_transcript_variant	MODIFIER	CCSER1	ENSG00000184305	Transcript	ENST00000513522.5	protein_coding_CDS_not_defined	-	3/4	-	-	-	-	-	-	-	rs78792578	A	A/C/G	-	1	-	HGNC	HGNC:29349	-	-	2	-	-	-	-	-	-	-	-	-	-	-	-	-
rs78792578	4:90861852-90861852	G	intron_variant,non_coding_transcript_variant	MODIFIER	CCSER1	ENSG00000184305	Transcript	ENST00000513522.5	protein_coding_CDS_not_defined	-	3/4	-	-	-	-	-	-	-	rs78792578	A	A/C/G	-	1	-	HGNC	HGNC:29349	-	-	2	-	-	-	0.0319	-	-	-	-	-	-	-	-	-
rs78792578	4:90861852-90861852	C	intron_variant,non_coding_transcript_variant	MODIFIER	CCSER1	ENSG00000184305	Transcript	ENST00000515693.1	protein_coding_CDS_not_defined	-	1/3	-	-	-	-	-	-	-	rs78792578	A	A/C/G	-	1	-	HGNC	HGNC:29349	-	-	5	-	-	-	-	-	-	-	-	-	-	-	-	-
rs78792578	4:90861852-90861852	G	intron_variant,non_coding_transcript_variant	MODIFIER	CCSER1	ENSG00000184305	Transcript	ENST00000515693.1	protein_coding_CDS_not_defined	-	1/3	-	-	-	-	-	-	-	rs78792578	A	A/C/G	-	1	-	HGNC	HGNC:29349	-	-	5	-	-	-	0.0319	-	-	-	-	-	-	-	-	-
rs72679384	4:100931594-100931594	A	intergenic_variant	MODIFIER	-	-	-	-	-	-	-	-	-	-	-	-	-	-	rs72679384	C	C/A/T	-	-	-	-	-	-	-	-	-	-	-	-	-	-	-	-	-	-	-	-	-
rs72679384	4:100931594-100931594	T	intergenic_variant	MODIFIER	-	-	-	-	-	-	-	-	-	-	-	-	-	-	rs72679384	C	C/A/T	-	-	-	-	-	-	-	-	-	-	-	0.0763	-	-	-	-	-	-	-	-	-
rs17366987	4:119984087-119984087	C	intergenic_variant	MODIFIER	-	-	-	-	-	-	-	-	-	-	-	-	-	-	rs17366987	T	T/C	-	-	-	-	-	-	-	-	-	-	-	0.0589	-	-	-	-	-	-	-	-	-
rs7672337	4:154330458-154330458	G	intron_variant	MODIFIER	DCHS2	ENSG00000197410	Transcript	ENST00000339452.2	protein_coding	-	5/7	-	-	-	-	-	-	-	rs7672337	A	A/G	-	-1	-	HGNC	HGNC:23111	-	-	1	-	-	-	0.2959	-	-	-	22960237	-	-	-	-	-
rs7672337	4:154330458-154330458	G	intron_variant	MODIFIER	DCHS2	ENSG00000197410	Transcript	ENST00000357232.10	protein_coding	-	5/19	-	-	-	-	-	-	-	rs7672337	A	A/G	-	-1	-	HGNC	HGNC:23111	NM_001358235.2	-	1	P1	-	-	0.2959	-	-	-	22960237	-	-	-	-	-
rs7672337	4:154330458-154330458	G	downstream_gene_variant	MODIFIER	DCHS2	ENSG00000197410	Transcript	ENST00000504580.1	protein_coding_CDS_not_defined	-	-	-	-	-	-	-	-	-	rs7672337	A	A/G	2812	-1	-	HGNC	HGNC:23111	-	-	4	-	-	-	0.2959	-	-	-	22960237	-	-	-	-	-
rs7672337	4:154330458-154330458	G	downstream_gene_variant	MODIFIER	DCHS2	ENSG00000197410	Transcript	ENST00000507542.2	protein_coding_CDS_not_defined	-	-	-	-	-	-	-	-	-	rs7672337	A	A/G	2598	-1	-	HGNC	HGNC:23111	-	-	3	-	-	-	0.2959	-	-	-	22960237	-	-	-	-	-
rs7672337	4:154330458-154330458	G	intron_variant,non_coding_transcript_variant	MODIFIER	DCHS2	ENSG00000197410	Transcript	ENST00000623607.4	protein_coding_CDS_not_defined	-	10/24	-	-	-	-	-	-	-	rs7672337	A	A/G	-	-1	-	HGNC	HGNC:23111	-	-	1	-	-	-	0.2959	-	-	-	22960237	-	-	-	-	-
rs7672337	4:154330458-154330458	G	downstream_gene_variant	MODIFIER	DCHS2	ENSG00000197410	Transcript	ENST00000624983.1	retained_intron	-	-	-	-	-	-	-	-	-	rs7672337	A	A/G	2431	-1	-	HGNC	HGNC:23111	-	-	-	-	-	-	0.2959	-	-	-	22960237	-	-	-	-	-
rs6811815	4:154526589-154526589	A	downstream_gene_variant	MODIFIER	WDR77P1	ENSG00000250609	Transcript	ENST00000505711.1	processed_pseudogene	-	-	-	-	-	-	-	-	-	rs6811815	T	T/A/C/G	1782	1	-	HGNC	HGNC:56815	-	-	-	-	-	-	0.5060	-	-	-	-	-	-	-	-	-
rs6811815	4:154526589-154526589	C	downstream_gene_variant	MODIFIER	WDR77P1	ENSG00000250609	Transcript	ENST00000505711.1	processed_pseudogene	-	-	-	-	-	-	-	-	-	rs6811815	T	T/A/C/G	1782	1	-	HGNC	HGNC:56815	-	-	-	-	-	-	-	-	-	-	-	-	-	-	-	-
rs6811815	4:154526589-154526589	G	downstream_gene_variant	MODIFIER	WDR77P1	ENSG00000250609	Transcript	ENST00000505711.1	processed_pseudogene	-	-	-	-	-	-	-	-	-	rs6811815	T	T/A/C/G	1782	1	-	HGNC	HGNC:56815	-	-	-	-	-	-	-	-	-	-	-	-	-	-	-	-
rs6811815	4:154526589-154526589	A	downstream_gene_variant	MODIFIER	WDR77P1	ENSG00000250609	Transcript	ENST00000505711.1	processed_pseudogene	-	-	-	-	-	-	-	-	-	rs6811815	T	T/A/C/G	1782	1	-	HGNC	HGNC:56815	-	-	-	-	-	-	0.5060	-	-	-	-	-	-	-	-	-
rs6811815	4:154526589-154526589	C	downstream_gene_variant	MODIFIER	WDR77P1	ENSG00000250609	Transcript	ENST00000505711.1	processed_pseudogene	-	-	-	-	-	-	-	-	-	rs6811815	T	T/A/C/G	1782	1	-	HGNC	HGNC:56815	-	-	-	-	-	-	-	-	-	-	-	-	-	-	-	-
rs6811815	4:154526589-154526589	G	downstream_gene_variant	MODIFIER	WDR77P1	ENSG00000250609	Transcript	ENST00000505711.1	processed_pseudogene	-	-	-	-	-	-	-	-	-	rs6811815	T	T/A/C/G	1782	1	-	HGNC	HGNC:56815	-	-	-	-	-	-	-	-	-	-	-	-	-	-	-	-
rs57593128	4:168678347-168678347	C	intron_variant	MODIFIER	PALLD	ENSG00000129116	Transcript	ENST00000261509.10	protein_coding	-	3/20	-	-	-	-	-	-	-	rs57593128	T	T/C/G	-	1	-	HGNC	HGNC:17068	-	-	1	P3	-	-	0.1304	-	-	-	-	-	-	-	-	-
rs57593128	4:168678347-168678347	G	intron_variant	MODIFIER	PALLD	ENSG00000129116	Transcript	ENST00000261509.10	protein_coding	-	3/20	-	-	-	-	-	-	-	rs57593128	T	T/C/G	-	1	-	HGNC	HGNC:17068	-	-	1	P3	-	-	-	-	-	-	-	-	-	-	-	-
rs57593128	4:168678347-168678347	C	intron_variant	MODIFIER	PALLD	ENSG00000129116	Transcript	ENST00000503457.1	protein_coding	-	2/5	-	-	-	-	-	-	-	rs57593128	T	T/C/G	-	1	cds_end_NF	HGNC	HGNC:17068	-	-	3	-	-	-	0.1304	-	-	-	-	-	-	-	-	-
rs57593128	4:168678347-168678347	G	intron_variant	MODIFIER	PALLD	ENSG00000129116	Transcript	ENST00000503457.1	protein_coding	-	2/5	-	-	-	-	-	-	-	rs57593128	T	T/C/G	-	1	cds_end_NF	HGNC	HGNC:17068	-	-	3	-	-	-	-	-	-	-	-	-	-	-	-	-
rs57593128	4:168678347-168678347	C	intron_variant	MODIFIER	PALLD	ENSG00000129116	Transcript	ENST00000504519.5	protein_coding	-	2/5	-	-	-	-	-	-	-	rs57593128	T	T/C/G	-	1	cds_end_NF	HGNC	HGNC:17068	-	-	4	-	-	-	0.1304	-	-	-	-	-	-	-	-	-
rs57593128	4:168678347-168678347	G	intron_variant	MODIFIER	PALLD	ENSG00000129116	Transcript	ENST00000504519.5	protein_coding	-	2/5	-	-	-	-	-	-	-	rs57593128	T	T/C/G	-	1	cds_end_NF	HGNC	HGNC:17068	-	-	4	-	-	-	-	-	-	-	-	-	-	-	-	-
rs57593128	4:168678347-168678347	C	intron_variant	MODIFIER	PALLD	ENSG00000129116	Transcript	ENST00000505667.6	protein_coding	-	3/21	-	-	-	-	-	-	-	rs57593128	T	T/C/G	-	1	-	HGNC	HGNC:17068	NM_001166108.2	-	1	A2	-	-	0.1304	-	-	-	-	-	-	-	-	-
rs57593128	4:168678347-168678347	G	intron_variant	MODIFIER	PALLD	ENSG00000129116	Transcript	ENST00000505667.6	protein_coding	-	3/21	-	-	-	-	-	-	-	rs57593128	T	T/C/G	-	1	-	HGNC	HGNC:17068	NM_001166108.2	-	1	A2	-	-	-	-	-	-	-	-	-	-	-	-
rs57593128	4:168678347-168678347	C	intron_variant	MODIFIER	PALLD	ENSG00000129116	Transcript	ENST00000508898.5	protein_coding	-	2/7	-	-	-	-	-	-	-	rs57593128	T	T/C/G	-	1	cds_start_NF	HGNC	HGNC:17068	-	-	2	-	-	-	0.1304	-	-	-	-	-	-	-	-	-
rs57593128	4:168678347-168678347	G	intron_variant	MODIFIER	PALLD	ENSG00000129116	Transcript	ENST00000508898.5	protein_coding	-	2/7	-	-	-	-	-	-	-	rs57593128	T	T/C/G	-	1	cds_start_NF	HGNC	HGNC:17068	-	-	2	-	-	-	-	-	-	-	-	-	-	-	-	-
rs57593128	4:168678347-168678347	C	intron_variant	MODIFIER	PALLD	ENSG00000129116	Transcript	ENST00000512127.5	protein_coding	-	2/18	-	-	-	-	-	-	-	rs57593128	T	T/C/G	-	1	-	HGNC	HGNC:17068	-	-	2	-	-	-	0.1304	-	-	-	-	-	-	-	-	-
rs57593128	4:168678347-168678347	G	intron_variant	MODIFIER	PALLD	ENSG00000129116	Transcript	ENST00000512127.5	protein_coding	-	2/18	-	-	-	-	-	-	-	rs57593128	T	T/C/G	-	1	-	HGNC	HGNC:17068	-	-	2	-	-	-	-	-	-	-	-	-	-	-	-	-
rs57593128	4:168678347-168678347	C	intron_variant	MODIFIER	PALLD	ENSG00000129116	Transcript	ENST00000513245.5	protein_coding	-	2/5	-	-	-	-	-	-	-	rs57593128	T	T/C/G	-	1	cds_end_NF	HGNC	HGNC:17068	-	-	4	-	-	-	0.1304	-	-	-	-	-	-	-	-	-
rs57593128	4:168678347-168678347	G	intron_variant	MODIFIER	PALLD	ENSG00000129116	Transcript	ENST00000513245.5	protein_coding	-	2/5	-	-	-	-	-	-	-	rs57593128	T	T/C/G	-	1	cds_end_NF	HGNC	HGNC:17068	-	-	4	-	-	-	-	-	-	-	-	-	-	-	-	-
rs57593128	4:168678347-168678347	C	regulatory_region_variant	MODIFIER	-	-	RegulatoryFeature	ENSR00000742764	enhancer	-	-	-	-	-	-	-	-	-	rs57593128	T	T/C/G	-	-	-	-	-	-	-	-	-	-	-	0.1304	-	-	-	-	-	-	-	-	-
rs57593128	4:168678347-168678347	G	regulatory_region_variant	MODIFIER	-	-	RegulatoryFeature	ENSR00000742764	enhancer	-	-	-	-	-	-	-	-	-	rs57593128	T	T/C/G	-	-	-	-	-	-	-	-	-	-	-	-	-	-	-	-	-	-	-	-	-
rs12512958	4:174174929-174174929	T	intron_variant,non_coding_transcript_variant	MODIFIER	LINC02268	ENSG00000248174	Transcript	ENST00000515444.5	lncRNA	-	1/4	-	-	-	-	-	-	-	rs12512958	C	C/T	-	-1	-	HGNC	HGNC:53183	-	-	2	-	-	-	0.0916	-	-	-	-	-	-	-	-	-
rs76278950	4:182492242-182492242	A	intron_variant	MODIFIER	TENM3	ENSG00000218336	Transcript	ENST00000510504.1	protein_coding	-	1/2	-	-	-	-	-	-	-	rs76278950	G	G/A	-	1	cds_start_NF,cds_end_NF	HGNC	HGNC:29944	-	-	3	-	-	-	0.0489	-	-	-	-	-	-	-	-	-
rs76278950	4:182492242-182492242	A	intron_variant	MODIFIER	TENM3	ENSG00000218336	Transcript	ENST00000511685.6	protein_coding	-	3/27	-	-	-	-	-	-	-	rs76278950	G	G/A	-	1	-	HGNC	HGNC:29944	NM_001080477.4	-	5	P1	-	-	0.0489	-	-	-	-	-	-	-	-	-
rs1869651	5:58024468-58024468	G	intergenic_variant	MODIFIER	-	-	-	-	-	-	-	-	-	-	-	-	-	-	rs1869651	C	C/G/T	-	-	-	-	-	-	-	-	-	-	-	0.0345	-	-	-	-	-	-	-	-	-
rs1869651	5:58024468-58024468	T	intergenic_variant	MODIFIER	-	-	-	-	-	-	-	-	-	-	-	-	-	-	rs1869651	C	C/G/T	-	-	-	-	-	-	-	-	-	-	-	-	-	-	-	-	-	-	-	-	-
rs1962829	5:58740573-58740573	A	intron_variant	MODIFIER	RAB3C	ENSG00000152932	Transcript	ENST00000282878.6	protein_coding	-	3/4	-	-	-	-	-	-	-	rs1962829,COSV51442245	G	G/A	-	1	-	HGNC	HGNC:30269	NM_138453.4	-	1	P1	-	-	0.2123	-	0,1	0,1	-	-	-	-	-	-
rs1962829	5:58740573-58740573	A	downstream_gene_variant	MODIFIER	-	ENSG00000248475	Transcript	ENST00000504240.5	lncRNA	-	-	-	-	-	-	-	-	-	rs1962829,COSV51442245	G	G/A	1008	-1	-	-	-	-	-	3	-	-	-	0.2123	-	0,1	0,1	-	-	-	-	-	-
rs1962829	5:58740573-58740573	A	intron_variant,non_coding_transcript_variant	MODIFIER	RAB3C	ENSG00000152932	Transcript	ENST00000507977.1	protein_coding_CDS_not_defined	-	4/4	-	-	-	-	-	-	-	rs1962829,COSV51442245	G	G/A	-	1	-	HGNC	HGNC:30269	-	-	3	-	-	-	0.2123	-	0,1	0,1	-	-	-	-	-	-
rs1962829	5:58740573-58740573	A	downstream_gene_variant	MODIFIER	-	ENSG00000248475	Transcript	ENST00000509476.1	lncRNA	-	-	-	-	-	-	-	-	-	rs1962829,COSV51442245	G	G/A	1008	-1	-	-	-	-	-	3	-	-	-	0.2123	-	0,1	0,1	-	-	-	-	-	-
rs62357892	5:107683871-107683871	A	intergenic_variant	MODIFIER	-	-	-	-	-	-	-	-	-	-	-	-	-	-	rs62357892	G	G/A/T	-	-	-	-	-	-	-	-	-	-	-	0.0988	-	-	-	-	-	-	-	-	-
rs62357892	5:107683871-107683871	T	intergenic_variant	MODIFIER	-	-	-	-	-	-	-	-	-	-	-	-	-	-	rs62357892	G	G/A/T	-	-	-	-	-	-	-	-	-	-	-	-	-	-	-	-	-	-	-	-	-
rs2441065	5:110791216-110791216	A	intergenic_variant	MODIFIER	-	-	-	-	-	-	-	-	-	-	-	-	-	-	rs2441065	T	T/A/C	-	-	-	-	-	-	-	-	-	-	-	0.5220	-	-	-	-	-	-	-	-	-
rs2441065	5:110791216-110791216	C	intergenic_variant	MODIFIER	-	-	-	-	-	-	-	-	-	-	-	-	-	-	rs2441065	T	T/A/C	-	-	-	-	-	-	-	-	-	-	-	-	-	-	-	-	-	-	-	-	-
rs11948199	5:120718627-120718627	C	intergenic_variant	MODIFIER	-	-	-	-	-	-	-	-	-	-	-	-	-	-	rs11948199	T	T/C/G	-	-	-	-	-	-	-	-	-	-	-	-	-	-	-	-	-	-	-	-	-
rs11948199	5:120718627-120718627	G	intergenic_variant	MODIFIER	-	-	-	-	-	-	-	-	-	-	-	-	-	-	rs11948199	T	T/C/G	-	-	-	-	-	-	-	-	-	-	-	0.2562	-	-	-	-	-	-	-	-	-
rs6877288	5:147875130-147875130	G	upstream_gene_variant	MODIFIER	SCGB3A2	ENSG00000164265	Transcript	ENST00000296694.5	protein_coding	-	-	-	-	-	-	-	-	-	rs6877288	A	A/G/T	3581	1	-	HGNC	HGNC:18391	NM_054023.5	-	1	P1	-	-	0.3419	-	-	-	-	-	-	-	-	-
rs6877288	5:147875130-147875130	T	upstream_gene_variant	MODIFIER	SCGB3A2	ENSG00000164265	Transcript	ENST00000296694.5	protein_coding	-	-	-	-	-	-	-	-	-	rs6877288	A	A/G/T	3581	1	-	HGNC	HGNC:18391	NM_054023.5	-	1	P1	-	-	-	-	-	-	-	-	-	-	-	-
rs6877288	5:147875130-147875130	G	intron_variant	MODIFIER	SCGB3A2	ENSG00000164265	Transcript	ENST00000504320.5	protein_coding	-	1/2	-	-	-	-	-	-	-	rs6877288	A	A/G/T	-	1	-	HGNC	HGNC:18391	-	-	3	-	-	-	0.3419	-	-	-	-	-	-	-	-	-
rs6877288	5:147875130-147875130	T	intron_variant	MODIFIER	SCGB3A2	ENSG00000164265	Transcript	ENST00000504320.5	protein_coding	-	1/2	-	-	-	-	-	-	-	rs6877288	A	A/G/T	-	1	-	HGNC	HGNC:18391	-	-	3	-	-	-	-	-	-	-	-	-	-	-	-	-
rs6877288	5:147875130-147875130	G	intron_variant,non_coding_transcript_variant	MODIFIER	SCGB3A2	ENSG00000164265	Transcript	ENST00000507160.5	protein_coding_CDS_not_defined	-	1/2	-	-	-	-	-	-	-	rs6877288	A	A/G/T	-	1	-	HGNC	HGNC:18391	-	-	3	-	-	-	0.3419	-	-	-	-	-	-	-	-	-
rs6877288	5:147875130-147875130	T	intron_variant,non_coding_transcript_variant	MODIFIER	SCGB3A2	ENSG00000164265	Transcript	ENST00000507160.5	protein_coding_CDS_not_defined	-	1/2	-	-	-	-	-	-	-	rs6877288	A	A/G/T	-	1	-	HGNC	HGNC:18391	-	-	3	-	-	-	-	-	-	-	-	-	-	-	-	-
rs6877288	5:147875130-147875130	G	intron_variant,non_coding_transcript_variant	MODIFIER	SCGB3A2	ENSG00000164265	Transcript	ENST00000514688.1	protein_coding_CDS_not_defined	-	1/2	-	-	-	-	-	-	-	rs6877288	A	A/G/T	-	1	-	HGNC	HGNC:18391	-	-	3	-	-	-	0.3419	-	-	-	-	-	-	-	-	-
rs6877288	5:147875130-147875130	T	intron_variant,non_coding_transcript_variant	MODIFIER	SCGB3A2	ENSG00000164265	Transcript	ENST00000514688.1	protein_coding_CDS_not_defined	-	1/2	-	-	-	-	-	-	-	rs6877288	A	A/G/T	-	1	-	HGNC	HGNC:18391	-	-	3	-	-	-	-	-	-	-	-	-	-	-	-	-
rs6877288	5:147875130-147875130	G	upstream_gene_variant	MODIFIER	-	ENSG00000288774	Transcript	ENST00000692663.1	lncRNA	-	-	-	-	-	-	-	-	-	rs6877288	A	A/G/T	799	-1	-	-	-	-	-	-	-	-	-	0.3419	-	-	-	-	-	-	-	-	-
rs6877288	5:147875130-147875130	T	upstream_gene_variant	MODIFIER	-	ENSG00000288774	Transcript	ENST00000692663.1	lncRNA	-	-	-	-	-	-	-	-	-	rs6877288	A	A/G/T	799	-1	-	-	-	-	-	-	-	-	-	-	-	-	-	-	-	-	-	-	-
rs256826	5:156508981-156508981	A	intron_variant	MODIFIER	SGCD	ENSG00000170624	Transcript	ENST00000337851.9	protein_coding	-	4/8	-	-	-	-	-	-	-	rs256826	C	C/A/G	-	1	-	HGNC	HGNC:10807	NM_000337.6	-	1	P4	-	-	0.2173	benign	-	1	-	-	-	-	-	-
rs256826	5:156508981-156508981	G	intron_variant	MODIFIER	SGCD	ENSG00000170624	Transcript	ENST00000337851.9	protein_coding	-	4/8	-	-	-	-	-	-	-	rs256826	C	C/A/G	-	1	-	HGNC	HGNC:10807	NM_000337.6	-	1	P4	-	-	-	-	-	1	-	-	-	-	-	-
rs256826	5:156508981-156508981	A	intron_variant	MODIFIER	SGCD	ENSG00000170624	Transcript	ENST00000435422.7	protein_coding	-	3/7	-	-	-	-	-	-	-	rs256826	C	C/A/G	-	1	-	HGNC	HGNC:10807	-	-	1	A1	-	-	0.2173	benign	-	1	-	-	-	-	-	-
rs256826	5:156508981-156508981	G	intron_variant	MODIFIER	SGCD	ENSG00000170624	Transcript	ENST00000435422.7	protein_coding	-	3/7	-	-	-	-	-	-	-	rs256826	C	C/A/G	-	1	-	HGNC	HGNC:10807	-	-	1	A1	-	-	-	-	-	1	-	-	-	-	-	-
rs256826	5:156508981-156508981	A	intron_variant	MODIFIER	SGCD	ENSG00000170624	Transcript	ENST00000517913.5	protein_coding	-	6/9	-	-	-	-	-	-	-	rs256826	C	C/A/G	-	1	-	HGNC	HGNC:10807	-	-	5	-	-	-	0.2173	benign	-	1	-	-	-	-	-	-
rs256826	5:156508981-156508981	G	intron_variant	MODIFIER	SGCD	ENSG00000170624	Transcript	ENST00000517913.5	protein_coding	-	6/9	-	-	-	-	-	-	-	rs256826	C	C/A/G	-	1	-	HGNC	HGNC:10807	-	-	5	-	-	-	-	-	-	1	-	-	-	-	-	-
rs256826	5:156508981-156508981	A	intron_variant,NMD_transcript_variant	MODIFIER	SGCD	ENSG00000170624	Transcript	ENST00000524347.2	nonsense_mediated_decay	-	5/5	-	-	-	-	-	-	-	rs256826	C	C/A/G	-	1	-	HGNC	HGNC:10807	-	-	5	-	-	-	0.2173	benign	-	1	-	-	-	-	-	-
rs256826	5:156508981-156508981	G	intron_variant,NMD_transcript_variant	MODIFIER	SGCD	ENSG00000170624	Transcript	ENST00000524347.2	nonsense_mediated_decay	-	5/5	-	-	-	-	-	-	-	rs256826	C	C/A/G	-	1	-	HGNC	HGNC:10807	-	-	5	-	-	-	-	-	-	1	-	-	-	-	-	-
rs147446204	5:156611136-156611136	G	intron_variant	MODIFIER	SGCD	ENSG00000170624	Transcript	ENST00000337851.9	protein_coding	-	6/8	-	-	-	-	-	-	-	rs147446204	C	C/G/T	-	1	-	HGNC	HGNC:10807	NM_000337.6	-	1	P4	-	-	-	-	-	-	-	-	-	-	-	-
rs147446204	5:156611136-156611136	T	intron_variant	MODIFIER	SGCD	ENSG00000170624	Transcript	ENST00000337851.9	protein_coding	-	6/8	-	-	-	-	-	-	-	rs147446204	C	C/G/T	-	1	-	HGNC	HGNC:10807	NM_000337.6	-	1	P4	-	-	0.0767	-	-	-	-	-	-	-	-	-
rs147446204	5:156611136-156611136	G	intron_variant	MODIFIER	SGCD	ENSG00000170624	Transcript	ENST00000435422.7	protein_coding	-	5/7	-	-	-	-	-	-	-	rs147446204	C	C/G/T	-	1	-	HGNC	HGNC:10807	-	-	1	A1	-	-	-	-	-	-	-	-	-	-	-	-
rs147446204	5:156611136-156611136	T	intron_variant	MODIFIER	SGCD	ENSG00000170624	Transcript	ENST00000435422.7	protein_coding	-	5/7	-	-	-	-	-	-	-	rs147446204	C	C/G/T	-	1	-	HGNC	HGNC:10807	-	-	1	A1	-	-	0.0767	-	-	-	-	-	-	-	-	-
rs147446204	5:156611136-156611136	G	intron_variant	MODIFIER	SGCD	ENSG00000170624	Transcript	ENST00000517913.5	protein_coding	-	8/9	-	-	-	-	-	-	-	rs147446204	C	C/G/T	-	1	-	HGNC	HGNC:10807	-	-	5	-	-	-	-	-	-	-	-	-	-	-	-	-
rs147446204	5:156611136-156611136	T	intron_variant	MODIFIER	SGCD	ENSG00000170624	Transcript	ENST00000517913.5	protein_coding	-	8/9	-	-	-	-	-	-	-	rs147446204	C	C/G/T	-	1	-	HGNC	HGNC:10807	-	-	5	-	-	-	0.0767	-	-	-	-	-	-	-	-	-
rs9460797	6:10516781-10516781	C	upstream_gene_variant	MODIFIER	GCNT2	ENSG00000111846	Transcript	ENST00000397423.7	protein_coding_CDS_not_defined	-	-	-	-	-	-	-	-	-	rs9460797	A	A/C/T	4551	1	-	HGNC	HGNC:4204	-	-	1	-	-	-	-	-	-	-	-	-	-	-	-	-
rs9460797	6:10516781-10516781	T	upstream_gene_variant	MODIFIER	GCNT2	ENSG00000111846	Transcript	ENST00000397423.7	protein_coding_CDS_not_defined	-	-	-	-	-	-	-	-	-	rs9460797	A	A/C/T	4551	1	-	HGNC	HGNC:4204	-	-	1	-	-	-	0.0609	-	-	-	-	-	-	-	-	-
rs9460797	6:10516781-10516781	C	downstream_gene_variant	MODIFIER	-	ENSG00000216359	Transcript	ENST00000401900.1	processed_pseudogene	-	-	-	-	-	-	-	-	-	rs9460797	A	A/C/T	1808	1	-	-	-	-	-	-	-	-	-	-	-	-	-	-	-	-	-	-	-
rs9460797	6:10516781-10516781	T	downstream_gene_variant	MODIFIER	-	ENSG00000216359	Transcript	ENST00000401900.1	processed_pseudogene	-	-	-	-	-	-	-	-	-	rs9460797	A	A/C/T	1808	1	-	-	-	-	-	-	-	-	-	0.0609	-	-	-	-	-	-	-	-	-
rs9460797	6:10516781-10516781	C	intron_variant	MODIFIER	GCNT2	ENSG00000111846	Transcript	ENST00000410107.5	protein_coding	-	3/4	-	-	-	-	-	-	-	rs9460797	A	A/C/T	-	1	-	HGNC	HGNC:4204	-	-	1	-	-	-	-	-	-	-	-	-	-	-	-	-
rs9460797	6:10516781-10516781	T	intron_variant	MODIFIER	GCNT2	ENSG00000111846	Transcript	ENST00000410107.5	protein_coding	-	3/4	-	-	-	-	-	-	-	rs9460797	A	A/C/T	-	1	-	HGNC	HGNC:4204	-	-	1	-	-	-	0.0609	-	-	-	-	-	-	-	-	-
rs9460797	6:10516781-10516781	C	upstream_gene_variant	MODIFIER	-	ENSG00000237685	Transcript	ENST00000413129.1	lncRNA	-	-	-	-	-	-	-	-	-	rs9460797	A	A/C/T	2235	-1	-	-	-	-	-	1	-	-	-	-	-	-	-	-	-	-	-	-	-
rs9460797	6:10516781-10516781	T	upstream_gene_variant	MODIFIER	-	ENSG00000237685	Transcript	ENST00000413129.1	lncRNA	-	-	-	-	-	-	-	-	-	rs9460797	A	A/C/T	2235	-1	-	-	-	-	-	1	-	-	-	0.0609	-	-	-	-	-	-	-	-	-
rs9460797	6:10516781-10516781	C	upstream_gene_variant	MODIFIER	GCNT2	ENSG00000111846	Transcript	ENST00000474518.1	protein_coding_CDS_not_defined	-	-	-	-	-	-	-	-	-	rs9460797	A	A/C/T	4704	1	-	HGNC	HGNC:4204	-	-	4	-	-	-	-	-	-	-	-	-	-	-	-	-
rs9460797	6:10516781-10516781	T	upstream_gene_variant	MODIFIER	GCNT2	ENSG00000111846	Transcript	ENST00000474518.1	protein_coding_CDS_not_defined	-	-	-	-	-	-	-	-	-	rs9460797	A	A/C/T	4704	1	-	HGNC	HGNC:4204	-	-	4	-	-	-	0.0609	-	-	-	-	-	-	-	-	-
rs9460797	6:10516781-10516781	C	upstream_gene_variant	MODIFIER	GCNT2	ENSG00000111846	Transcript	ENST00000474983.5	retained_intron	-	-	-	-	-	-	-	-	-	rs9460797	A	A/C/T	4528	1	-	HGNC	HGNC:4204	-	-	1	-	-	-	-	-	-	-	-	-	-	-	-	-
rs9460797	6:10516781-10516781	T	upstream_gene_variant	MODIFIER	GCNT2	ENSG00000111846	Transcript	ENST00000474983.5	retained_intron	-	-	-	-	-	-	-	-	-	rs9460797	A	A/C/T	4528	1	-	HGNC	HGNC:4204	-	-	1	-	-	-	0.0609	-	-	-	-	-	-	-	-	-
rs9460797	6:10516781-10516781	C	upstream_gene_variant	MODIFIER	GCNT2	ENSG00000111846	Transcript	ENST00000475577.5	protein_coding_CDS_not_defined	-	-	-	-	-	-	-	-	-	rs9460797	A	A/C/T	4570	1	-	HGNC	HGNC:4204	-	-	4	-	-	-	-	-	-	-	-	-	-	-	-	-
rs9460797	6:10516781-10516781	T	upstream_gene_variant	MODIFIER	GCNT2	ENSG00000111846	Transcript	ENST00000475577.5	protein_coding_CDS_not_defined	-	-	-	-	-	-	-	-	-	rs9460797	A	A/C/T	4570	1	-	HGNC	HGNC:4204	-	-	4	-	-	-	0.0609	-	-	-	-	-	-	-	-	-
rs9460797	6:10516781-10516781	C	intron_variant,non_coding_transcript_variant	MODIFIER	GCNT2	ENSG00000111846	Transcript	ENST00000488742.5	protein_coding_CDS_not_defined	-	2/3	-	-	-	-	-	-	-	rs9460797	A	A/C/T	-	1	-	HGNC	HGNC:4204	-	-	4	-	-	-	-	-	-	-	-	-	-	-	-	-
rs9460797	6:10516781-10516781	T	intron_variant,non_coding_transcript_variant	MODIFIER	GCNT2	ENSG00000111846	Transcript	ENST00000488742.5	protein_coding_CDS_not_defined	-	2/3	-	-	-	-	-	-	-	rs9460797	A	A/C/T	-	1	-	HGNC	HGNC:4204	-	-	4	-	-	-	0.0609	-	-	-	-	-	-	-	-	-
rs9460797	6:10516781-10516781	C	intron_variant,non_coding_transcript_variant	MODIFIER	GCNT2	ENSG00000111846	Transcript	ENST00000489225.5	protein_coding_CDS_not_defined	-	2/3	-	-	-	-	-	-	-	rs9460797	A	A/C/T	-	1	-	HGNC	HGNC:4204	-	-	1	-	-	-	-	-	-	-	-	-	-	-	-	-
rs9460797	6:10516781-10516781	T	intron_variant,non_coding_transcript_variant	MODIFIER	GCNT2	ENSG00000111846	Transcript	ENST00000489225.5	protein_coding_CDS_not_defined	-	2/3	-	-	-	-	-	-	-	rs9460797	A	A/C/T	-	1	-	HGNC	HGNC:4204	-	-	1	-	-	-	0.0609	-	-	-	-	-	-	-	-	-
rs9460797	6:10516781-10516781	C	upstream_gene_variant	MODIFIER	GCNT2	ENSG00000111846	Transcript	ENST00000489819.5	protein_coding_CDS_not_defined	-	-	-	-	-	-	-	-	-	rs9460797	A	A/C/T	4639	1	-	HGNC	HGNC:4204	-	-	1	-	-	-	-	-	-	-	-	-	-	-	-	-
rs9460797	6:10516781-10516781	T	upstream_gene_variant	MODIFIER	GCNT2	ENSG00000111846	Transcript	ENST00000489819.5	protein_coding_CDS_not_defined	-	-	-	-	-	-	-	-	-	rs9460797	A	A/C/T	4639	1	-	HGNC	HGNC:4204	-	-	1	-	-	-	0.0609	-	-	-	-	-	-	-	-	-
rs9460797	6:10516781-10516781	C	upstream_gene_variant	MODIFIER	GCNT2	ENSG00000111846	Transcript	ENST00000495262.7	protein_coding	-	-	-	-	-	-	-	-	-	rs9460797	A	A/C/T	4570	1	-	HGNC	HGNC:4204	NM_145649.5	-	2	P3	-	-	-	-	-	-	-	-	-	-	-	-
rs9460797	6:10516781-10516781	T	upstream_gene_variant	MODIFIER	GCNT2	ENSG00000111846	Transcript	ENST00000495262.7	protein_coding	-	-	-	-	-	-	-	-	-	rs9460797	A	A/C/T	4570	1	-	HGNC	HGNC:4204	NM_145649.5	-	2	P3	-	-	0.0609	-	-	-	-	-	-	-	-	-
rs9461572	6:11238998-11238998	A	intron_variant	MODIFIER	NEDD9	ENSG00000111859	Transcript	ENST00000397378.7	protein_coding	-	3/3	-	-	-	-	-	-	-	rs9461572	G	G/A	-	-1	cds_end_NF	HGNC	HGNC:7733	-	-	3	-	-	-	0.4201	-	-	-	-	-	-	-	-	-
rs9461572	6:11238998-11238998	A	intron_variant,NMD_transcript_variant	MODIFIER	NEDD9	ENSG00000111859	Transcript	ENST00000448183.6	nonsense_mediated_decay	-	3/9	-	-	-	-	-	-	-	rs9461572	G	G/A	-	-1	-	HGNC	HGNC:7733	-	-	1	-	-	-	0.4201	-	-	-	-	-	-	-	-	-
rs9461572	6:11238998-11238998	A	intron_variant,non_coding_transcript_variant	MODIFIER	-	ENSG00000247925	Transcript	ENST00000500636.2	lncRNA	-	3/4	-	-	-	-	-	-	-	rs9461572	G	G/A	-	1	-	-	-	-	-	3	-	-	-	0.4201	-	-	-	-	-	-	-	-	-
rs9461572	6:11238998-11238998	A	intron_variant	MODIFIER	NEDD9	ENSG00000111859	Transcript	ENST00000504387.5	protein_coding	-	2/7	-	-	-	-	-	-	-	rs9461572	G	G/A	-	-1	-	HGNC	HGNC:7733	-	-	2	A1	-	-	0.4201	-	-	-	-	-	-	-	-	-
rs9461572	6:11238998-11238998	A	intron_variant	MODIFIER	NEDD9	ENSG00000111859	Transcript	ENST00000508546.5	protein_coding	-	4/4	-	-	-	-	-	-	-	rs9461572	G	G/A	-	-1	cds_end_NF	HGNC	HGNC:7733	-	-	5	-	-	-	0.4201	-	-	-	-	-	-	-	-	-
rs9461572	6:11238998-11238998	A	intron_variant	MODIFIER	NEDD9	ENSG00000111859	Transcript	ENST00000513989.5	protein_coding	-	3/3	-	-	-	-	-	-	-	rs9461572	G	G/A	-	-1	cds_end_NF	HGNC	HGNC:7733	-	-	4	-	-	-	0.4201	-	-	-	-	-	-	-	-	-
rs17615708	6:12398841-12398841	C	intergenic_variant	MODIFIER	-	-	-	-	-	-	-	-	-	-	-	-	-	-	rs17615708	T	T/C	-	-	-	-	-	-	-	-	-	-	-	0.0523	-	-	-	-	-	-	-	-	-
rs6899859	6:16950744-16950744	A	intron_variant,non_coding_transcript_variant	MODIFIER	-	ENSG00000287347	Transcript	ENST00000654689.1	lncRNA	-	1/2	-	-	-	-	-	-	-	rs6899859	G	G/A/T	-	-1	-	-	-	-	-	-	-	-	-	0.4012	-	-	-	-	-	-	-	-	-
rs6899859	6:16950744-16950744	T	intron_variant,non_coding_transcript_variant	MODIFIER	-	ENSG00000287347	Transcript	ENST00000654689.1	lncRNA	-	1/2	-	-	-	-	-	-	-	rs6899859	G	G/A/T	-	-1	-	-	-	-	-	-	-	-	-	-	-	-	-	-	-	-	-	-	-
rs1928168	6:22017509-22017509	C	intron_variant,non_coding_transcript_variant	MODIFIER	CASC15	ENSG00000272168	Transcript	ENST00000444265.6	lncRNA	-	3/10	-	-	-	-	-	-	-	rs1928168	T	T/C	-	1	-	HGNC	HGNC:28245	-	-	1	-	-	-	0.2953	-	-	1	31872004,21946350,24419040,32329235,33551326,36914875,23284291,23521772,30061609	-	-	-	-	-
rs1928168	6:22017509-22017509	C	intron_variant,non_coding_transcript_variant	MODIFIER	CASC15	ENSG00000272168	Transcript	ENST00000606851.5	lncRNA	-	6/11	-	-	-	-	-	-	-	rs1928168	T	T/C	-	1	-	HGNC	HGNC:28245	-	-	2	-	-	-	0.2953	-	-	1	31872004,21946350,24419040,32329235,33551326,36914875,23284291,23521772,30061609	-	-	-	-	-
rs1928168	6:22017509-22017509	C	intron_variant,non_coding_transcript_variant	MODIFIER	CASC15	ENSG00000272168	Transcript	ENST00000607048.5	lncRNA	-	5/11	-	-	-	-	-	-	-	rs1928168	T	T/C	-	1	-	HGNC	HGNC:28245	-	-	2	-	-	-	0.2953	-	-	1	31872004,21946350,24419040,32329235,33551326,36914875,23284291,23521772,30061609	-	-	-	-	-
rs1928168	6:22017509-22017509	C	intron_variant,non_coding_transcript_variant	MODIFIER	CASC15	ENSG00000272168	Transcript	ENST00000650720.2	lncRNA	-	3/4	-	-	-	-	-	-	-	rs1928168	T	T/C	-	1	-	HGNC	HGNC:28245	-	-	-	-	-	-	0.2953	-	-	1	31872004,21946350,24419040,32329235,33551326,36914875,23284291,23521772,30061609	-	-	-	-	-
rs1928168	6:22017509-22017509	C	intron_variant,non_coding_transcript_variant	MODIFIER	CASC15	ENSG00000272168	Transcript	ENST00000650782.1	lncRNA	-	6/10	-	-	-	-	-	-	-	rs1928168	T	T/C	-	1	-	HGNC	HGNC:28245	-	-	-	-	-	-	0.2953	-	-	1	31872004,21946350,24419040,32329235,33551326,36914875,23284291,23521772,30061609	-	-	-	-	-
rs1928168	6:22017509-22017509	C	intron_variant,non_coding_transcript_variant	MODIFIER	CASC15	ENSG00000272168	Transcript	ENST00000651007.1	lncRNA	-	2/6	-	-	-	-	-	-	-	rs1928168	T	T/C	-	1	-	HGNC	HGNC:28245	-	-	-	-	-	-	0.2953	-	-	1	31872004,21946350,24419040,32329235,33551326,36914875,23284291,23521772,30061609	-	-	-	-	-
rs1928168	6:22017509-22017509	C	intron_variant,non_coding_transcript_variant	MODIFIER	CASC15	ENSG00000272168	Transcript	ENST00000651125.1	lncRNA	-	4/8	-	-	-	-	-	-	-	rs1928168	T	T/C	-	1	-	HGNC	HGNC:28245	-	-	-	-	-	-	0.2953	-	-	1	31872004,21946350,24419040,32329235,33551326,36914875,23284291,23521772,30061609	-	-	-	-	-
rs1928168	6:22017509-22017509	C	intron_variant,non_coding_transcript_variant	MODIFIER	CASC15	ENSG00000272168	Transcript	ENST00000651620.1	lncRNA	-	3/7	-	-	-	-	-	-	-	rs1928168	T	T/C	-	1	-	HGNC	HGNC:28245	-	-	-	-	-	-	0.2953	-	-	1	31872004,21946350,24419040,32329235,33551326,36914875,23284291,23521772,30061609	-	-	-	-	-
rs1928168	6:22017509-22017509	C	intron_variant,non_coding_transcript_variant	MODIFIER	CASC15	ENSG00000272168	Transcript	ENST00000651758.1	lncRNA	-	3/8	-	-	-	-	-	-	-	rs1928168	T	T/C	-	1	-	HGNC	HGNC:28245	-	-	-	-	-	-	0.2953	-	-	1	31872004,21946350,24419040,32329235,33551326,36914875,23284291,23521772,30061609	-	-	-	-	-
rs1928168	6:22017509-22017509	C	intron_variant,non_coding_transcript_variant	MODIFIER	CASC15	ENSG00000272168	Transcript	ENST00000653010.1	lncRNA	-	4/10	-	-	-	-	-	-	-	rs1928168	T	T/C	-	1	-	HGNC	HGNC:28245	-	-	-	-	-	-	0.2953	-	-	1	31872004,21946350,24419040,32329235,33551326,36914875,23284291,23521772,30061609	-	-	-	-	-
rs1928168	6:22017509-22017509	C	intron_variant,non_coding_transcript_variant	MODIFIER	CASC15	ENSG00000272168	Transcript	ENST00000653161.1	lncRNA	-	4/8	-	-	-	-	-	-	-	rs1928168	T	T/C	-	1	-	HGNC	HGNC:28245	-	-	-	-	-	-	0.2953	-	-	1	31872004,21946350,24419040,32329235,33551326,36914875,23284291,23521772,30061609	-	-	-	-	-
rs1928168	6:22017509-22017509	C	intron_variant,non_coding_transcript_variant	MODIFIER	CASC15	ENSG00000272168	Transcript	ENST00000653246.1	lncRNA	-	3/6	-	-	-	-	-	-	-	rs1928168	T	T/C	-	1	-	HGNC	HGNC:28245	-	-	-	-	-	-	0.2953	-	-	1	31872004,21946350,24419040,32329235,33551326,36914875,23284291,23521772,30061609	-	-	-	-	-
rs1928168	6:22017509-22017509	C	intron_variant,non_coding_transcript_variant	MODIFIER	CASC15	ENSG00000272168	Transcript	ENST00000653320.1	lncRNA	-	3/5	-	-	-	-	-	-	-	rs1928168	T	T/C	-	1	-	HGNC	HGNC:28245	-	-	-	-	-	-	0.2953	-	-	1	31872004,21946350,24419040,32329235,33551326,36914875,23284291,23521772,30061609	-	-	-	-	-
rs1928168	6:22017509-22017509	C	intron_variant,non_coding_transcript_variant	MODIFIER	CASC15	ENSG00000272168	Transcript	ENST00000653997.1	lncRNA	-	5/8	-	-	-	-	-	-	-	rs1928168	T	T/C	-	1	-	HGNC	HGNC:28245	-	-	-	-	-	-	0.2953	-	-	1	31872004,21946350,24419040,32329235,33551326,36914875,23284291,23521772,30061609	-	-	-	-	-
rs1928168	6:22017509-22017509	C	intron_variant,non_coding_transcript_variant	MODIFIER	CASC15	ENSG00000272168	Transcript	ENST00000654774.1	lncRNA	-	4/9	-	-	-	-	-	-	-	rs1928168	T	T/C	-	1	-	HGNC	HGNC:28245	-	-	-	-	-	-	0.2953	-	-	1	31872004,21946350,24419040,32329235,33551326,36914875,23284291,23521772,30061609	-	-	-	-	-
rs1928168	6:22017509-22017509	C	intron_variant,non_coding_transcript_variant	MODIFIER	CASC15	ENSG00000272168	Transcript	ENST00000654782.1	lncRNA	-	3/7	-	-	-	-	-	-	-	rs1928168	T	T/C	-	1	-	HGNC	HGNC:28245	-	-	-	-	-	-	0.2953	-	-	1	31872004,21946350,24419040,32329235,33551326,36914875,23284291,23521772,30061609	-	-	-	-	-
rs1928168	6:22017509-22017509	C	intron_variant,non_coding_transcript_variant	MODIFIER	CASC15	ENSG00000272168	Transcript	ENST00000654807.1	lncRNA	-	3/8	-	-	-	-	-	-	-	rs1928168	T	T/C	-	1	-	HGNC	HGNC:28245	-	-	-	-	-	-	0.2953	-	-	1	31872004,21946350,24419040,32329235,33551326,36914875,23284291,23521772,30061609	-	-	-	-	-
rs1928168	6:22017509-22017509	C	intron_variant,non_coding_transcript_variant	MODIFIER	CASC15	ENSG00000272168	Transcript	ENST00000654942.1	lncRNA	-	3/9	-	-	-	-	-	-	-	rs1928168	T	T/C	-	1	-	HGNC	HGNC:28245	-	-	-	-	-	-	0.2953	-	-	1	31872004,21946350,24419040,32329235,33551326,36914875,23284291,23521772,30061609	-	-	-	-	-
rs1928168	6:22017509-22017509	C	intron_variant,non_coding_transcript_variant	MODIFIER	CASC15	ENSG00000272168	Transcript	ENST00000655154.1	lncRNA	-	5/9	-	-	-	-	-	-	-	rs1928168	T	T/C	-	1	-	HGNC	HGNC:28245	-	-	-	-	-	-	0.2953	-	-	1	31872004,21946350,24419040,32329235,33551326,36914875,23284291,23521772,30061609	-	-	-	-	-
rs1928168	6:22017509-22017509	C	intron_variant,non_coding_transcript_variant	MODIFIER	CASC15	ENSG00000272168	Transcript	ENST00000655292.1	lncRNA	-	4/9	-	-	-	-	-	-	-	rs1928168	T	T/C	-	1	-	HGNC	HGNC:28245	-	-	-	-	-	-	0.2953	-	-	1	31872004,21946350,24419040,32329235,33551326,36914875,23284291,23521772,30061609	-	-	-	-	-
rs1928168	6:22017509-22017509	C	intron_variant,non_coding_transcript_variant	MODIFIER	CASC15	ENSG00000272168	Transcript	ENST00000655498.1	lncRNA	-	4/8	-	-	-	-	-	-	-	rs1928168	T	T/C	-	1	-	HGNC	HGNC:28245	-	-	-	-	-	-	0.2953	-	-	1	31872004,21946350,24419040,32329235,33551326,36914875,23284291,23521772,30061609	-	-	-	-	-
rs1928168	6:22017509-22017509	C	intron_variant,non_coding_transcript_variant	MODIFIER	CASC15	ENSG00000272168	Transcript	ENST00000655824.1	lncRNA	-	3/6	-	-	-	-	-	-	-	rs1928168	T	T/C	-	1	-	HGNC	HGNC:28245	-	-	-	-	-	-	0.2953	-	-	1	31872004,21946350,24419040,32329235,33551326,36914875,23284291,23521772,30061609	-	-	-	-	-
rs1928168	6:22017509-22017509	C	intron_variant,non_coding_transcript_variant	MODIFIER	CASC15	ENSG00000272168	Transcript	ENST00000655886.1	lncRNA	-	4/8	-	-	-	-	-	-	-	rs1928168	T	T/C	-	1	-	HGNC	HGNC:28245	-	-	-	-	-	-	0.2953	-	-	1	31872004,21946350,24419040,32329235,33551326,36914875,23284291,23521772,30061609	-	-	-	-	-
rs1928168	6:22017509-22017509	C	intron_variant,non_coding_transcript_variant	MODIFIER	CASC15	ENSG00000272168	Transcript	ENST00000657660.1	lncRNA	-	4/11	-	-	-	-	-	-	-	rs1928168	T	T/C	-	1	-	HGNC	HGNC:28245	-	-	-	-	-	-	0.2953	-	-	1	31872004,21946350,24419040,32329235,33551326,36914875,23284291,23521772,30061609	-	-	-	-	-
rs1928168	6:22017509-22017509	C	intron_variant,non_coding_transcript_variant	MODIFIER	CASC15	ENSG00000272168	Transcript	ENST00000658841.1	lncRNA	-	3/5	-	-	-	-	-	-	-	rs1928168	T	T/C	-	1	-	HGNC	HGNC:28245	-	-	-	-	-	-	0.2953	-	-	1	31872004,21946350,24419040,32329235,33551326,36914875,23284291,23521772,30061609	-	-	-	-	-
rs1928168	6:22017509-22017509	C	intron_variant,non_coding_transcript_variant	MODIFIER	CASC15	ENSG00000272168	Transcript	ENST00000658974.1	lncRNA	-	5/10	-	-	-	-	-	-	-	rs1928168	T	T/C	-	1	-	HGNC	HGNC:28245	-	-	-	-	-	-	0.2953	-	-	1	31872004,21946350,24419040,32329235,33551326,36914875,23284291,23521772,30061609	-	-	-	-	-
rs1928168	6:22017509-22017509	C	intron_variant,non_coding_transcript_variant	MODIFIER	CASC15	ENSG00000272168	Transcript	ENST00000659886.1	lncRNA	-	3/6	-	-	-	-	-	-	-	rs1928168	T	T/C	-	1	-	HGNC	HGNC:28245	-	-	-	-	-	-	0.2953	-	-	1	31872004,21946350,24419040,32329235,33551326,36914875,23284291,23521772,30061609	-	-	-	-	-
rs1928168	6:22017509-22017509	C	intron_variant,non_coding_transcript_variant	MODIFIER	CASC15	ENSG00000272168	Transcript	ENST00000660187.1	lncRNA	-	3/7	-	-	-	-	-	-	-	rs1928168	T	T/C	-	1	-	HGNC	HGNC:28245	-	-	-	-	-	-	0.2953	-	-	1	31872004,21946350,24419040,32329235,33551326,36914875,23284291,23521772,30061609	-	-	-	-	-
rs1928168	6:22017509-22017509	C	intron_variant,non_coding_transcript_variant	MODIFIER	CASC15	ENSG00000272168	Transcript	ENST00000660518.1	lncRNA	-	3/7	-	-	-	-	-	-	-	rs1928168	T	T/C	-	1	-	HGNC	HGNC:28245	-	-	-	-	-	-	0.2953	-	-	1	31872004,21946350,24419040,32329235,33551326,36914875,23284291,23521772,30061609	-	-	-	-	-
rs1928168	6:22017509-22017509	C	intron_variant,non_coding_transcript_variant	MODIFIER	CASC15	ENSG00000272168	Transcript	ENST00000660934.1	lncRNA	-	4/9	-	-	-	-	-	-	-	rs1928168	T	T/C	-	1	-	HGNC	HGNC:28245	-	-	-	-	-	-	0.2953	-	-	1	31872004,21946350,24419040,32329235,33551326,36914875,23284291,23521772,30061609	-	-	-	-	-
rs1928168	6:22017509-22017509	C	intron_variant,non_coding_transcript_variant	MODIFIER	CASC15	ENSG00000272168	Transcript	ENST00000662187.1	lncRNA	-	4/9	-	-	-	-	-	-	-	rs1928168	T	T/C	-	1	-	HGNC	HGNC:28245	-	-	-	-	-	-	0.2953	-	-	1	31872004,21946350,24419040,32329235,33551326,36914875,23284291,23521772,30061609	-	-	-	-	-
rs1928168	6:22017509-22017509	C	intron_variant,non_coding_transcript_variant	MODIFIER	CASC15	ENSG00000272168	Transcript	ENST00000663957.1	lncRNA	-	4/9	-	-	-	-	-	-	-	rs1928168	T	T/C	-	1	-	HGNC	HGNC:28245	-	-	-	-	-	-	0.2953	-	-	1	31872004,21946350,24419040,32329235,33551326,36914875,23284291,23521772,30061609	-	-	-	-	-
rs1928168	6:22017509-22017509	C	intron_variant,non_coding_transcript_variant	MODIFIER	CASC15	ENSG00000272168	Transcript	ENST00000664020.1	lncRNA	-	2/8	-	-	-	-	-	-	-	rs1928168	T	T/C	-	1	-	HGNC	HGNC:28245	-	-	-	-	-	-	0.2953	-	-	1	31872004,21946350,24419040,32329235,33551326,36914875,23284291,23521772,30061609	-	-	-	-	-
rs1928168	6:22017509-22017509	C	intron_variant,non_coding_transcript_variant	MODIFIER	CASC15	ENSG00000272168	Transcript	ENST00000664431.1	lncRNA	-	3/9	-	-	-	-	-	-	-	rs1928168	T	T/C	-	1	-	HGNC	HGNC:28245	-	-	-	-	-	-	0.2953	-	-	1	31872004,21946350,24419040,32329235,33551326,36914875,23284291,23521772,30061609	-	-	-	-	-
rs1928168	6:22017509-22017509	C	intron_variant,non_coding_transcript_variant	MODIFIER	CASC15	ENSG00000272168	Transcript	ENST00000664500.1	lncRNA	-	3/8	-	-	-	-	-	-	-	rs1928168	T	T/C	-	1	-	HGNC	HGNC:28245	-	-	-	-	-	-	0.2953	-	-	1	31872004,21946350,24419040,32329235,33551326,36914875,23284291,23521772,30061609	-	-	-	-	-
rs1928168	6:22017509-22017509	C	intron_variant,non_coding_transcript_variant	MODIFIER	CASC15	ENSG00000272168	Transcript	ENST00000664560.1	lncRNA	-	7/9	-	-	-	-	-	-	-	rs1928168	T	T/C	-	1	-	HGNC	HGNC:28245	-	-	-	-	-	-	0.2953	-	-	1	31872004,21946350,24419040,32329235,33551326,36914875,23284291,23521772,30061609	-	-	-	-	-
rs1928168	6:22017509-22017509	C	intron_variant,non_coding_transcript_variant	MODIFIER	CASC15	ENSG00000272168	Transcript	ENST00000664625.1	lncRNA	-	3/7	-	-	-	-	-	-	-	rs1928168	T	T/C	-	1	-	HGNC	HGNC:28245	-	-	-	-	-	-	0.2953	-	-	1	31872004,21946350,24419040,32329235,33551326,36914875,23284291,23521772,30061609	-	-	-	-	-
rs1928168	6:22017509-22017509	C	intron_variant,non_coding_transcript_variant	MODIFIER	CASC15	ENSG00000272168	Transcript	ENST00000664756.1	lncRNA	-	3/11	-	-	-	-	-	-	-	rs1928168	T	T/C	-	1	-	HGNC	HGNC:28245	-	-	-	-	-	-	0.2953	-	-	1	31872004,21946350,24419040,32329235,33551326,36914875,23284291,23521772,30061609	-	-	-	-	-
rs1928168	6:22017509-22017509	C	intron_variant,non_coding_transcript_variant	MODIFIER	CASC15	ENSG00000272168	Transcript	ENST00000664780.1	lncRNA	-	4/10	-	-	-	-	-	-	-	rs1928168	T	T/C	-	1	-	HGNC	HGNC:28245	-	-	-	-	-	-	0.2953	-	-	1	31872004,21946350,24419040,32329235,33551326,36914875,23284291,23521772,30061609	-	-	-	-	-
rs1928168	6:22017509-22017509	C	intron_variant,non_coding_transcript_variant	MODIFIER	CASC15	ENSG00000272168	Transcript	ENST00000664889.1	lncRNA	-	3/8	-	-	-	-	-	-	-	rs1928168	T	T/C	-	1	-	HGNC	HGNC:28245	-	-	-	-	-	-	0.2953	-	-	1	31872004,21946350,24419040,32329235,33551326,36914875,23284291,23521772,30061609	-	-	-	-	-
rs1928168	6:22017509-22017509	C	intron_variant,non_coding_transcript_variant	MODIFIER	CASC15	ENSG00000272168	Transcript	ENST00000665014.1	lncRNA	-	4/10	-	-	-	-	-	-	-	rs1928168	T	T/C	-	1	-	HGNC	HGNC:28245	-	-	-	-	-	-	0.2953	-	-	1	31872004,21946350,24419040,32329235,33551326,36914875,23284291,23521772,30061609	-	-	-	-	-
rs1928168	6:22017509-22017509	C	intron_variant,non_coding_transcript_variant	MODIFIER	CASC15	ENSG00000272168	Transcript	ENST00000665902.1	lncRNA	-	3/5	-	-	-	-	-	-	-	rs1928168	T	T/C	-	1	-	HGNC	HGNC:28245	-	-	-	-	-	-	0.2953	-	-	1	31872004,21946350,24419040,32329235,33551326,36914875,23284291,23521772,30061609	-	-	-	-	-
rs1928168	6:22017509-22017509	C	intron_variant,non_coding_transcript_variant	MODIFIER	CASC15	ENSG00000272168	Transcript	ENST00000667719.1	lncRNA	-	4/11	-	-	-	-	-	-	-	rs1928168	T	T/C	-	1	-	HGNC	HGNC:28245	-	-	-	-	-	-	0.2953	-	-	1	31872004,21946350,24419040,32329235,33551326,36914875,23284291,23521772,30061609	-	-	-	-	-
rs1928168	6:22017509-22017509	C	intron_variant,non_coding_transcript_variant	MODIFIER	CASC15	ENSG00000272168	Transcript	ENST00000667830.1	lncRNA	-	3/8	-	-	-	-	-	-	-	rs1928168	T	T/C	-	1	-	HGNC	HGNC:28245	-	-	-	-	-	-	0.2953	-	-	1	31872004,21946350,24419040,32329235,33551326,36914875,23284291,23521772,30061609	-	-	-	-	-
rs1928168	6:22017509-22017509	C	intron_variant,non_coding_transcript_variant	MODIFIER	CASC15	ENSG00000272168	Transcript	ENST00000668219.1	lncRNA	-	2/8	-	-	-	-	-	-	-	rs1928168	T	T/C	-	1	-	HGNC	HGNC:28245	-	-	-	-	-	-	0.2953	-	-	1	31872004,21946350,24419040,32329235,33551326,36914875,23284291,23521772,30061609	-	-	-	-	-
rs1928168	6:22017509-22017509	C	intron_variant,non_coding_transcript_variant	MODIFIER	CASC15	ENSG00000272168	Transcript	ENST00000668355.1	lncRNA	-	3/9	-	-	-	-	-	-	-	rs1928168	T	T/C	-	1	-	HGNC	HGNC:28245	-	-	-	-	-	-	0.2953	-	-	1	31872004,21946350,24419040,32329235,33551326,36914875,23284291,23521772,30061609	-	-	-	-	-
rs1928168	6:22017509-22017509	C	intron_variant,non_coding_transcript_variant	MODIFIER	CASC15	ENSG00000272168	Transcript	ENST00000668404.1	lncRNA	-	3/9	-	-	-	-	-	-	-	rs1928168	T	T/C	-	1	-	HGNC	HGNC:28245	-	-	-	-	-	-	0.2953	-	-	1	31872004,21946350,24419040,32329235,33551326,36914875,23284291,23521772,30061609	-	-	-	-	-
rs1928168	6:22017509-22017509	C	intron_variant,non_coding_transcript_variant	MODIFIER	CASC15	ENSG00000272168	Transcript	ENST00000668839.1	lncRNA	-	2/5	-	-	-	-	-	-	-	rs1928168	T	T/C	-	1	-	HGNC	HGNC:28245	-	-	-	-	-	-	0.2953	-	-	1	31872004,21946350,24419040,32329235,33551326,36914875,23284291,23521772,30061609	-	-	-	-	-
rs1928168	6:22017509-22017509	C	intron_variant,non_coding_transcript_variant	MODIFIER	CASC15	ENSG00000272168	Transcript	ENST00000669171.1	lncRNA	-	3/7	-	-	-	-	-	-	-	rs1928168	T	T/C	-	1	-	HGNC	HGNC:28245	-	-	-	-	-	-	0.2953	-	-	1	31872004,21946350,24419040,32329235,33551326,36914875,23284291,23521772,30061609	-	-	-	-	-
rs1928168	6:22017509-22017509	C	intron_variant,non_coding_transcript_variant	MODIFIER	CASC15	ENSG00000272168	Transcript	ENST00000670293.1	lncRNA	-	1/9	-	-	-	-	-	-	-	rs1928168	T	T/C	-	1	-	HGNC	HGNC:28245	-	-	-	-	-	-	0.2953	-	-	1	31872004,21946350,24419040,32329235,33551326,36914875,23284291,23521772,30061609	-	-	-	-	-
rs1928168	6:22017509-22017509	C	intron_variant,non_coding_transcript_variant	MODIFIER	CASC15	ENSG00000272168	Transcript	ENST00000670467.1	lncRNA	-	3/10	-	-	-	-	-	-	-	rs1928168	T	T/C	-	1	-	HGNC	HGNC:28245	-	-	-	-	-	-	0.2953	-	-	1	31872004,21946350,24419040,32329235,33551326,36914875,23284291,23521772,30061609	-	-	-	-	-
rs1928168	6:22017509-22017509	C	intron_variant,non_coding_transcript_variant	MODIFIER	CASC15	ENSG00000272168	Transcript	ENST00000671013.1	lncRNA	-	3/9	-	-	-	-	-	-	-	rs1928168	T	T/C	-	1	-	HGNC	HGNC:28245	-	-	-	-	-	-	0.2953	-	-	1	31872004,21946350,24419040,32329235,33551326,36914875,23284291,23521772,30061609	-	-	-	-	-
rs1928168	6:22017509-22017509	C	intron_variant,non_coding_transcript_variant	MODIFIER	CASC15	ENSG00000272168	Transcript	ENST00000671160.1	lncRNA	-	3/7	-	-	-	-	-	-	-	rs1928168	T	T/C	-	1	-	HGNC	HGNC:28245	-	-	-	-	-	-	0.2953	-	-	1	31872004,21946350,24419040,32329235,33551326,36914875,23284291,23521772,30061609	-	-	-	-	-
rs1928168	6:22017509-22017509	C	intron_variant,non_coding_transcript_variant	MODIFIER	CASC15	ENSG00000272168	Transcript	ENST00000671524.1	lncRNA	-	2/4	-	-	-	-	-	-	-	rs1928168	T	T/C	-	1	-	HGNC	HGNC:28245	-	-	-	-	-	-	0.2953	-	-	1	31872004,21946350,24419040,32329235,33551326,36914875,23284291,23521772,30061609	-	-	-	-	-
rs1928168	6:22017509-22017509	C	intron_variant,non_coding_transcript_variant	MODIFIER	CASC15	ENSG00000272168	Transcript	ENST00000671659.1	lncRNA	-	4/9	-	-	-	-	-	-	-	rs1928168	T	T/C	-	1	-	HGNC	HGNC:28245	-	-	-	-	-	-	0.2953	-	-	1	31872004,21946350,24419040,32329235,33551326,36914875,23284291,23521772,30061609	-	-	-	-	-
rs1928168	6:22017509-22017509	C	intron_variant,non_coding_transcript_variant	MODIFIER	CASC15	ENSG00000272168	Transcript	ENST00000685576.1	lncRNA	-	7/12	-	-	-	-	-	-	-	rs1928168	T	T/C	-	1	-	HGNC	HGNC:28245	-	-	-	-	-	-	0.2953	-	-	1	31872004,21946350,24419040,32329235,33551326,36914875,23284291,23521772,30061609	-	-	-	-	-
rs1928168	6:22017509-22017509	C	intron_variant,non_coding_transcript_variant	MODIFIER	CASC15	ENSG00000272168	Transcript	ENST00000687332.1	lncRNA	-	4/10	-	-	-	-	-	-	-	rs1928168	T	T/C	-	1	-	HGNC	HGNC:28245	-	-	-	-	-	-	0.2953	-	-	1	31872004,21946350,24419040,32329235,33551326,36914875,23284291,23521772,30061609	-	-	-	-	-
rs1928168	6:22017509-22017509	C	intron_variant,non_coding_transcript_variant	MODIFIER	CASC15	ENSG00000272168	Transcript	ENST00000688254.1	lncRNA	-	5/7	-	-	-	-	-	-	-	rs1928168	T	T/C	-	1	-	HGNC	HGNC:28245	-	-	-	-	-	-	0.2953	-	-	1	31872004,21946350,24419040,32329235,33551326,36914875,23284291,23521772,30061609	-	-	-	-	-
rs1928168	6:22017509-22017509	C	regulatory_region_variant	MODIFIER	-	-	RegulatoryFeature	ENSR00000785595	TF_binding_site	-	-	-	-	-	-	-	-	-	rs1928168	T	T/C	-	-	-	-	-	-	-	-	-	-	-	0.2953	-	-	1	31872004,21946350,24419040,32329235,33551326,36914875,23284291,23521772,30061609	-	-	-	-	-
rs12213722	6:26472855-26472855	G	downstream_gene_variant	MODIFIER	BTN2A1	ENSG00000112763	Transcript	ENST00000312541.10	protein_coding	-	-	-	-	-	-	-	-	-	rs12213722	A	A/G	3218	1	-	HGNC	HGNC:1136	NM_007049.5	-	1	P1	-	-	0.0479	-	-	-	-	-	-	-	-	-
rs12213722	6:26472855-26472855	G	downstream_gene_variant	MODIFIER	BTN2A1	ENSG00000112763	Transcript	ENST00000377600.7	nonsense_mediated_decay	-	-	-	-	-	-	-	-	-	rs12213722	A	A/G	3218	1	-	HGNC	HGNC:1136	-	-	5	-	-	-	0.0479	-	-	-	-	-	-	-	-	-
rs12213722	6:26472855-26472855	G	downstream_gene_variant	MODIFIER	BTN2A1	ENSG00000112763	Transcript	ENST00000429381.5	protein_coding	-	-	-	-	-	-	-	-	-	rs12213722	A	A/G	3218	1	-	HGNC	HGNC:1136	-	-	1	-	-	-	0.0479	-	-	-	-	-	-	-	-	-
rs12213722	6:26472855-26472855	G	intron_variant	MODIFIER	BTN2A1	ENSG00000112763	Transcript	ENST00000469185.5	protein_coding	-	7/7	-	-	-	-	-	-	-	rs12213722	A	A/G	-	1	-	HGNC	HGNC:1136	-	-	1	-	-	-	0.0479	-	-	-	-	-	-	-	-	-
rs12213722	6:26472855-26472855	G	intron_variant	MODIFIER	BTN2A1	ENSG00000112763	Transcript	ENST00000480218.1	protein_coding	-	3/3	-	-	-	-	-	-	-	rs12213722	A	A/G	-	1	cds_start_NF	HGNC	HGNC:1136	-	-	3	-	-	-	0.0479	-	-	-	-	-	-	-	-	-
rs12213722	6:26472855-26472855	G	downstream_gene_variant	MODIFIER	BTN2A1	ENSG00000112763	Transcript	ENST00000541522.5	protein_coding	-	-	-	-	-	-	-	-	-	rs12213722	A	A/G	3202	1	-	HGNC	HGNC:1136	-	-	2	-	-	-	0.0479	-	-	-	-	-	-	-	-	-
rs12213722	6:26472855-26472855	G	upstream_gene_variant	MODIFIER	-	ENSG00000290055	Transcript	ENST00000702691.1	lncRNA	-	-	-	-	-	-	-	-	-	rs12213722	A	A/G	1482	1	-	-	-	-	-	-	-	-	-	0.0479	-	-	-	-	-	-	-	-	-
rs12213722	6:26472855-26472855	G	intron_variant,non_coding_transcript_variant	MODIFIER	-	ENSG00000291336	Transcript	ENST00000707189.1	TEC	-	1/1	-	-	-	-	-	-	-	rs12213722	A	A/G	-	1	-	-	-	-	-	-	-	-	-	0.0479	-	-	-	-	-	-	-	-	-
rs12213722	6:26472855-26472855	G	intron_variant,non_coding_transcript_variant	MODIFIER	-	ENSG00000291338	Transcript	ENST00000707191.1	TEC	-	1/1	-	-	-	-	-	-	-	rs12213722	A	A/G	-	1	-	-	-	-	-	-	-	-	-	0.0479	-	-	-	-	-	-	-	-	-
rs145555305	6:32568112-32568112	T	regulatory_region_variant	MODIFIER	-	-	RegulatoryFeature	ENSR00001109141	enhancer	-	-	-	-	-	-	-	-	-	rs145555305	G	G/T	-	-	-	-	-	-	-	-	-	-	-	0.0503	-	-	-	-	-	-	-	-	-
rs145555305	6:32568112-32568112	T	intergenic_variant	MODIFIER	-	-	-	-	-	-	-	-	-	-	-	-	-	-	rs145555305	G	G/T	-	-	-	-	-	-	-	-	-	-	-	0.0503	-	-	-	-	-	-	-	-	-
rs12198509	6:33900812-33900812	A	intron_variant,non_coding_transcript_variant	MODIFIER	-	ENSG00000233183	Transcript	ENST00000451317.2	lncRNA	-	1/3	-	-	-	-	-	-	-	rs12198509	C	C/A/G/T	-	1	-	-	-	-	-	2	-	-	-	0.1763	-	-	-	-	-	-	-	-	-
rs12198509	6:33900812-33900812	G	intron_variant,non_coding_transcript_variant	MODIFIER	-	ENSG00000233183	Transcript	ENST00000451317.2	lncRNA	-	1/3	-	-	-	-	-	-	-	rs12198509	C	C/A/G/T	-	1	-	-	-	-	-	2	-	-	-	-	-	-	-	-	-	-	-	-	-
rs12198509	6:33900812-33900812	T	intron_variant,non_coding_transcript_variant	MODIFIER	-	ENSG00000233183	Transcript	ENST00000451317.2	lncRNA	-	1/3	-	-	-	-	-	-	-	rs12198509	C	C/A/G/T	-	1	-	-	-	-	-	2	-	-	-	-	-	-	-	-	-	-	-	-	-
rs12198509	6:33900812-33900812	A	upstream_gene_variant	MODIFIER	LINC01016	ENSG00000249346	Transcript	ENST00000506222.6	lncRNA	-	-	-	-	-	-	-	-	-	rs12198509	C	C/A/G/T	3905	-1	-	HGNC	HGNC:48991	-	-	2	-	-	-	0.1763	-	-	-	-	-	-	-	-	-
rs12198509	6:33900812-33900812	G	upstream_gene_variant	MODIFIER	LINC01016	ENSG00000249346	Transcript	ENST00000506222.6	lncRNA	-	-	-	-	-	-	-	-	-	rs12198509	C	C/A/G/T	3905	-1	-	HGNC	HGNC:48991	-	-	2	-	-	-	-	-	-	-	-	-	-	-	-	-
rs12198509	6:33900812-33900812	T	upstream_gene_variant	MODIFIER	LINC01016	ENSG00000249346	Transcript	ENST00000506222.6	lncRNA	-	-	-	-	-	-	-	-	-	rs12198509	C	C/A/G/T	3905	-1	-	HGNC	HGNC:48991	-	-	2	-	-	-	-	-	-	-	-	-	-	-	-	-
rs12198509	6:33900812-33900812	A	intron_variant,non_coding_transcript_variant	MODIFIER	-	ENSG00000233183	Transcript	ENST00000526556.1	lncRNA	-	1/1	-	-	-	-	-	-	-	rs12198509	C	C/A/G/T	-	1	-	-	-	-	-	3	-	-	-	0.1763	-	-	-	-	-	-	-	-	-
rs12198509	6:33900812-33900812	G	intron_variant,non_coding_transcript_variant	MODIFIER	-	ENSG00000233183	Transcript	ENST00000526556.1	lncRNA	-	1/1	-	-	-	-	-	-	-	rs12198509	C	C/A/G/T	-	1	-	-	-	-	-	3	-	-	-	-	-	-	-	-	-	-	-	-	-
rs12198509	6:33900812-33900812	T	intron_variant,non_coding_transcript_variant	MODIFIER	-	ENSG00000233183	Transcript	ENST00000526556.1	lncRNA	-	1/1	-	-	-	-	-	-	-	rs12198509	C	C/A/G/T	-	1	-	-	-	-	-	3	-	-	-	-	-	-	-	-	-	-	-	-	-
rs12198509	6:33900812-33900812	A	upstream_gene_variant	MODIFIER	LINC01016	ENSG00000249346	Transcript	ENST00000533304.3	lncRNA	-	-	-	-	-	-	-	-	-	rs12198509	C	C/A/G/T	3896	-1	-	HGNC	HGNC:48991	-	-	4	-	-	-	0.1763	-	-	-	-	-	-	-	-	-
rs12198509	6:33900812-33900812	G	upstream_gene_variant	MODIFIER	LINC01016	ENSG00000249346	Transcript	ENST00000533304.3	lncRNA	-	-	-	-	-	-	-	-	-	rs12198509	C	C/A/G/T	3896	-1	-	HGNC	HGNC:48991	-	-	4	-	-	-	-	-	-	-	-	-	-	-	-	-
rs12198509	6:33900812-33900812	T	upstream_gene_variant	MODIFIER	LINC01016	ENSG00000249346	Transcript	ENST00000533304.3	lncRNA	-	-	-	-	-	-	-	-	-	rs12198509	C	C/A/G/T	3896	-1	-	HGNC	HGNC:48991	-	-	4	-	-	-	-	-	-	-	-	-	-	-	-	-
rs12198509	6:33900812-33900812	A	downstream_gene_variant	MODIFIER	MIR7159	ENSG00000276824	Transcript	ENST00000620587.1	miRNA	-	-	-	-	-	-	-	-	-	rs12198509	C	C/A/G/T	1612	1	-	HGNC	HGNC:49978	-	-	-	-	-	-	0.1763	-	-	-	-	-	-	-	-	-
rs12198509	6:33900812-33900812	G	downstream_gene_variant	MODIFIER	MIR7159	ENSG00000276824	Transcript	ENST00000620587.1	miRNA	-	-	-	-	-	-	-	-	-	rs12198509	C	C/A/G/T	1612	1	-	HGNC	HGNC:49978	-	-	-	-	-	-	-	-	-	-	-	-	-	-	-	-
rs12198509	6:33900812-33900812	T	downstream_gene_variant	MODIFIER	MIR7159	ENSG00000276824	Transcript	ENST00000620587.1	miRNA	-	-	-	-	-	-	-	-	-	rs12198509	C	C/A/G/T	1612	1	-	HGNC	HGNC:49978	-	-	-	-	-	-	-	-	-	-	-	-	-	-	-	-
rs12198509	6:33900812-33900812	A	intron_variant,non_coding_transcript_variant	MODIFIER	-	ENSG00000233183	Transcript	ENST00000655159.1	lncRNA	-	1/2	-	-	-	-	-	-	-	rs12198509	C	C/A/G/T	-	1	-	-	-	-	-	-	-	-	-	0.1763	-	-	-	-	-	-	-	-	-
rs12198509	6:33900812-33900812	G	intron_variant,non_coding_transcript_variant	MODIFIER	-	ENSG00000233183	Transcript	ENST00000655159.1	lncRNA	-	1/2	-	-	-	-	-	-	-	rs12198509	C	C/A/G/T	-	1	-	-	-	-	-	-	-	-	-	-	-	-	-	-	-	-	-	-	-
rs12198509	6:33900812-33900812	T	intron_variant,non_coding_transcript_variant	MODIFIER	-	ENSG00000233183	Transcript	ENST00000655159.1	lncRNA	-	1/2	-	-	-	-	-	-	-	rs12198509	C	C/A/G/T	-	1	-	-	-	-	-	-	-	-	-	-	-	-	-	-	-	-	-	-	-
rs12198509	6:33900812-33900812	A	intron_variant,non_coding_transcript_variant	MODIFIER	-	ENSG00000233183	Transcript	ENST00000659918.1	lncRNA	-	1/2	-	-	-	-	-	-	-	rs12198509	C	C/A/G/T	-	1	-	-	-	-	-	-	-	-	-	0.1763	-	-	-	-	-	-	-	-	-
rs12198509	6:33900812-33900812	G	intron_variant,non_coding_transcript_variant	MODIFIER	-	ENSG00000233183	Transcript	ENST00000659918.1	lncRNA	-	1/2	-	-	-	-	-	-	-	rs12198509	C	C/A/G/T	-	1	-	-	-	-	-	-	-	-	-	-	-	-	-	-	-	-	-	-	-
rs12198509	6:33900812-33900812	T	intron_variant,non_coding_transcript_variant	MODIFIER	-	ENSG00000233183	Transcript	ENST00000659918.1	lncRNA	-	1/2	-	-	-	-	-	-	-	rs12198509	C	C/A/G/T	-	1	-	-	-	-	-	-	-	-	-	-	-	-	-	-	-	-	-	-	-
rs12198509	6:33900812-33900812	A	intron_variant,non_coding_transcript_variant	MODIFIER	-	ENSG00000233183	Transcript	ENST00000660038.1	lncRNA	-	1/2	-	-	-	-	-	-	-	rs12198509	C	C/A/G/T	-	1	-	-	-	-	-	-	-	-	-	0.1763	-	-	-	-	-	-	-	-	-
rs12198509	6:33900812-33900812	G	intron_variant,non_coding_transcript_variant	MODIFIER	-	ENSG00000233183	Transcript	ENST00000660038.1	lncRNA	-	1/2	-	-	-	-	-	-	-	rs12198509	C	C/A/G/T	-	1	-	-	-	-	-	-	-	-	-	-	-	-	-	-	-	-	-	-	-
rs12198509	6:33900812-33900812	T	intron_variant,non_coding_transcript_variant	MODIFIER	-	ENSG00000233183	Transcript	ENST00000660038.1	lncRNA	-	1/2	-	-	-	-	-	-	-	rs12198509	C	C/A/G/T	-	1	-	-	-	-	-	-	-	-	-	-	-	-	-	-	-	-	-	-	-
rs12198509	6:33900812-33900812	A	upstream_gene_variant	MODIFIER	-	ENSG00000233183	Transcript	ENST00000660621.1	lncRNA	-	-	-	-	-	-	-	-	-	rs12198509	C	C/A/G/T	1860	1	-	-	-	-	-	-	-	-	-	0.1763	-	-	-	-	-	-	-	-	-
rs12198509	6:33900812-33900812	G	upstream_gene_variant	MODIFIER	-	ENSG00000233183	Transcript	ENST00000660621.1	lncRNA	-	-	-	-	-	-	-	-	-	rs12198509	C	C/A/G/T	1860	1	-	-	-	-	-	-	-	-	-	-	-	-	-	-	-	-	-	-	-
rs12198509	6:33900812-33900812	T	upstream_gene_variant	MODIFIER	-	ENSG00000233183	Transcript	ENST00000660621.1	lncRNA	-	-	-	-	-	-	-	-	-	rs12198509	C	C/A/G/T	1860	1	-	-	-	-	-	-	-	-	-	-	-	-	-	-	-	-	-	-	-
rs12198509	6:33900812-33900812	A	intron_variant,non_coding_transcript_variant	MODIFIER	-	ENSG00000233183	Transcript	ENST00000661015.1	lncRNA	-	2/4	-	-	-	-	-	-	-	rs12198509	C	C/A/G/T	-	1	-	-	-	-	-	-	-	-	-	0.1763	-	-	-	-	-	-	-	-	-
rs12198509	6:33900812-33900812	G	intron_variant,non_coding_transcript_variant	MODIFIER	-	ENSG00000233183	Transcript	ENST00000661015.1	lncRNA	-	2/4	-	-	-	-	-	-	-	rs12198509	C	C/A/G/T	-	1	-	-	-	-	-	-	-	-	-	-	-	-	-	-	-	-	-	-	-
rs12198509	6:33900812-33900812	T	intron_variant,non_coding_transcript_variant	MODIFIER	-	ENSG00000233183	Transcript	ENST00000661015.1	lncRNA	-	2/4	-	-	-	-	-	-	-	rs12198509	C	C/A/G/T	-	1	-	-	-	-	-	-	-	-	-	-	-	-	-	-	-	-	-	-	-
rs12198509	6:33900812-33900812	A	intron_variant,non_coding_transcript_variant	MODIFIER	-	ENSG00000233183	Transcript	ENST00000662210.1	lncRNA	-	1/2	-	-	-	-	-	-	-	rs12198509	C	C/A/G/T	-	1	-	-	-	-	-	-	-	-	-	0.1763	-	-	-	-	-	-	-	-	-
rs12198509	6:33900812-33900812	G	intron_variant,non_coding_transcript_variant	MODIFIER	-	ENSG00000233183	Transcript	ENST00000662210.1	lncRNA	-	1/2	-	-	-	-	-	-	-	rs12198509	C	C/A/G/T	-	1	-	-	-	-	-	-	-	-	-	-	-	-	-	-	-	-	-	-	-
rs12198509	6:33900812-33900812	T	intron_variant,non_coding_transcript_variant	MODIFIER	-	ENSG00000233183	Transcript	ENST00000662210.1	lncRNA	-	1/2	-	-	-	-	-	-	-	rs12198509	C	C/A/G/T	-	1	-	-	-	-	-	-	-	-	-	-	-	-	-	-	-	-	-	-	-
rs12198509	6:33900812-33900812	A	intron_variant,non_coding_transcript_variant	MODIFIER	-	ENSG00000233183	Transcript	ENST00000663283.1	lncRNA	-	1/2	-	-	-	-	-	-	-	rs12198509	C	C/A/G/T	-	1	-	-	-	-	-	-	-	-	-	0.1763	-	-	-	-	-	-	-	-	-
rs12198509	6:33900812-33900812	G	intron_variant,non_coding_transcript_variant	MODIFIER	-	ENSG00000233183	Transcript	ENST00000663283.1	lncRNA	-	1/2	-	-	-	-	-	-	-	rs12198509	C	C/A/G/T	-	1	-	-	-	-	-	-	-	-	-	-	-	-	-	-	-	-	-	-	-
rs12198509	6:33900812-33900812	T	intron_variant,non_coding_transcript_variant	MODIFIER	-	ENSG00000233183	Transcript	ENST00000663283.1	lncRNA	-	1/2	-	-	-	-	-	-	-	rs12198509	C	C/A/G/T	-	1	-	-	-	-	-	-	-	-	-	-	-	-	-	-	-	-	-	-	-
rs12198509	6:33900812-33900812	A	intron_variant,non_coding_transcript_variant	MODIFIER	-	ENSG00000233183	Transcript	ENST00000665879.1	lncRNA	-	1/1	-	-	-	-	-	-	-	rs12198509	C	C/A/G/T	-	1	-	-	-	-	-	-	-	-	-	0.1763	-	-	-	-	-	-	-	-	-
rs12198509	6:33900812-33900812	G	intron_variant,non_coding_transcript_variant	MODIFIER	-	ENSG00000233183	Transcript	ENST00000665879.1	lncRNA	-	1/1	-	-	-	-	-	-	-	rs12198509	C	C/A/G/T	-	1	-	-	-	-	-	-	-	-	-	-	-	-	-	-	-	-	-	-	-
rs12198509	6:33900812-33900812	T	intron_variant,non_coding_transcript_variant	MODIFIER	-	ENSG00000233183	Transcript	ENST00000665879.1	lncRNA	-	1/1	-	-	-	-	-	-	-	rs12198509	C	C/A/G/T	-	1	-	-	-	-	-	-	-	-	-	-	-	-	-	-	-	-	-	-	-
rs12198509	6:33900812-33900812	A	intron_variant,non_coding_transcript_variant	MODIFIER	-	ENSG00000233183	Transcript	ENST00000666355.1	lncRNA	-	1/1	-	-	-	-	-	-	-	rs12198509	C	C/A/G/T	-	1	-	-	-	-	-	-	-	-	-	0.1763	-	-	-	-	-	-	-	-	-
rs12198509	6:33900812-33900812	G	intron_variant,non_coding_transcript_variant	MODIFIER	-	ENSG00000233183	Transcript	ENST00000666355.1	lncRNA	-	1/1	-	-	-	-	-	-	-	rs12198509	C	C/A/G/T	-	1	-	-	-	-	-	-	-	-	-	-	-	-	-	-	-	-	-	-	-
rs12198509	6:33900812-33900812	T	intron_variant,non_coding_transcript_variant	MODIFIER	-	ENSG00000233183	Transcript	ENST00000666355.1	lncRNA	-	1/1	-	-	-	-	-	-	-	rs12198509	C	C/A/G/T	-	1	-	-	-	-	-	-	-	-	-	-	-	-	-	-	-	-	-	-	-
rs12198509	6:33900812-33900812	A	intron_variant,non_coding_transcript_variant	MODIFIER	-	ENSG00000233183	Transcript	ENST00000667529.1	lncRNA	-	1/1	-	-	-	-	-	-	-	rs12198509	C	C/A/G/T	-	1	-	-	-	-	-	-	-	-	-	0.1763	-	-	-	-	-	-	-	-	-
rs12198509	6:33900812-33900812	G	intron_variant,non_coding_transcript_variant	MODIFIER	-	ENSG00000233183	Transcript	ENST00000667529.1	lncRNA	-	1/1	-	-	-	-	-	-	-	rs12198509	C	C/A/G/T	-	1	-	-	-	-	-	-	-	-	-	-	-	-	-	-	-	-	-	-	-
rs12198509	6:33900812-33900812	T	intron_variant,non_coding_transcript_variant	MODIFIER	-	ENSG00000233183	Transcript	ENST00000667529.1	lncRNA	-	1/1	-	-	-	-	-	-	-	rs12198509	C	C/A/G/T	-	1	-	-	-	-	-	-	-	-	-	-	-	-	-	-	-	-	-	-	-
rs12198509	6:33900812-33900812	A	intron_variant,non_coding_transcript_variant	MODIFIER	-	ENSG00000233183	Transcript	ENST00000668149.1	lncRNA	-	1/1	-	-	-	-	-	-	-	rs12198509	C	C/A/G/T	-	1	-	-	-	-	-	-	-	-	-	0.1763	-	-	-	-	-	-	-	-	-
rs12198509	6:33900812-33900812	G	intron_variant,non_coding_transcript_variant	MODIFIER	-	ENSG00000233183	Transcript	ENST00000668149.1	lncRNA	-	1/1	-	-	-	-	-	-	-	rs12198509	C	C/A/G/T	-	1	-	-	-	-	-	-	-	-	-	-	-	-	-	-	-	-	-	-	-
rs12198509	6:33900812-33900812	T	intron_variant,non_coding_transcript_variant	MODIFIER	-	ENSG00000233183	Transcript	ENST00000668149.1	lncRNA	-	1/1	-	-	-	-	-	-	-	rs12198509	C	C/A/G/T	-	1	-	-	-	-	-	-	-	-	-	-	-	-	-	-	-	-	-	-	-
rs12198509	6:33900812-33900812	A	intron_variant,non_coding_transcript_variant	MODIFIER	-	ENSG00000233183	Transcript	ENST00000669489.1	lncRNA	-	1/1	-	-	-	-	-	-	-	rs12198509	C	C/A/G/T	-	1	-	-	-	-	-	-	-	-	-	0.1763	-	-	-	-	-	-	-	-	-
rs12198509	6:33900812-33900812	G	intron_variant,non_coding_transcript_variant	MODIFIER	-	ENSG00000233183	Transcript	ENST00000669489.1	lncRNA	-	1/1	-	-	-	-	-	-	-	rs12198509	C	C/A/G/T	-	1	-	-	-	-	-	-	-	-	-	-	-	-	-	-	-	-	-	-	-
rs12198509	6:33900812-33900812	T	intron_variant,non_coding_transcript_variant	MODIFIER	-	ENSG00000233183	Transcript	ENST00000669489.1	lncRNA	-	1/1	-	-	-	-	-	-	-	rs12198509	C	C/A/G/T	-	1	-	-	-	-	-	-	-	-	-	-	-	-	-	-	-	-	-	-	-
rs12198509	6:33900812-33900812	A	intron_variant,non_coding_transcript_variant	MODIFIER	-	ENSG00000233183	Transcript	ENST00000669531.1	lncRNA	-	1/1	-	-	-	-	-	-	-	rs12198509	C	C/A/G/T	-	1	-	-	-	-	-	-	-	-	-	0.1763	-	-	-	-	-	-	-	-	-
rs12198509	6:33900812-33900812	G	intron_variant,non_coding_transcript_variant	MODIFIER	-	ENSG00000233183	Transcript	ENST00000669531.1	lncRNA	-	1/1	-	-	-	-	-	-	-	rs12198509	C	C/A/G/T	-	1	-	-	-	-	-	-	-	-	-	-	-	-	-	-	-	-	-	-	-
rs12198509	6:33900812-33900812	T	intron_variant,non_coding_transcript_variant	MODIFIER	-	ENSG00000233183	Transcript	ENST00000669531.1	lncRNA	-	1/1	-	-	-	-	-	-	-	rs12198509	C	C/A/G/T	-	1	-	-	-	-	-	-	-	-	-	-	-	-	-	-	-	-	-	-	-
rs762624	6:36677811-36677811	C	upstream_gene_variant	MODIFIER	CDKN1A	ENSG00000124762	Transcript	ENST00000244741.10	protein_coding	-	-	-	-	-	-	-	-	-	rs762624,COSV55187169,CR095246	A	A/C/G/T	903	1	-	HGNC	HGNC:1784	NM_000389.5	-	1	P1	-	-	0.4467	-	0,1,1	1,1,1	17459456,18174243,19258477,20617153,33687153,26932598,26683024,18281541,19262578,24474449,29531354,36376295,33982894,36198295,29892015,37601974	-	-	-	-	-
rs762624	6:36677811-36677811	G	upstream_gene_variant	MODIFIER	CDKN1A	ENSG00000124762	Transcript	ENST00000244741.10	protein_coding	-	-	-	-	-	-	-	-	-	rs762624,COSV55187169,CR095246	A	A/C/G/T	903	1	-	HGNC	HGNC:1784	NM_000389.5	-	1	P1	-	-	-	-	0,1,1	1,1,1	17459456,18174243,19258477,20617153,33687153,26932598,26683024,18281541,19262578,24474449,29531354,36376295,33982894,36198295,29892015,37601974	-	-	-	-	-
rs762624	6:36677811-36677811	T	upstream_gene_variant	MODIFIER	CDKN1A	ENSG00000124762	Transcript	ENST00000244741.10	protein_coding	-	-	-	-	-	-	-	-	-	rs762624,COSV55187169,CR095246	A	A/C/G/T	903	1	-	HGNC	HGNC:1784	NM_000389.5	-	1	P1	-	-	-	-	0,1,1	1,1,1	17459456,18174243,19258477,20617153,33687153,26932598,26683024,18281541,19262578,24474449,29531354,36376295,33982894,36198295,29892015,37601974	-	-	-	-	-
rs762624	6:36677811-36677811	C	upstream_gene_variant	MODIFIER	CDKN1A	ENSG00000124762	Transcript	ENST00000373711.3	protein_coding	-	-	-	-	-	-	-	-	-	rs762624,COSV55187169,CR095246	A	A/C/G/T	910	1	-	HGNC	HGNC:1784	-	-	5	P1	-	-	0.4467	-	0,1,1	1,1,1	17459456,18174243,19258477,20617153,33687153,26932598,26683024,18281541,19262578,24474449,29531354,36376295,33982894,36198295,29892015,37601974	-	-	-	-	-
rs762624	6:36677811-36677811	G	upstream_gene_variant	MODIFIER	CDKN1A	ENSG00000124762	Transcript	ENST00000373711.3	protein_coding	-	-	-	-	-	-	-	-	-	rs762624,COSV55187169,CR095246	A	A/C/G/T	910	1	-	HGNC	HGNC:1784	-	-	5	P1	-	-	-	-	0,1,1	1,1,1	17459456,18174243,19258477,20617153,33687153,26932598,26683024,18281541,19262578,24474449,29531354,36376295,33982894,36198295,29892015,37601974	-	-	-	-	-
rs762624	6:36677811-36677811	T	upstream_gene_variant	MODIFIER	CDKN1A	ENSG00000124762	Transcript	ENST00000373711.3	protein_coding	-	-	-	-	-	-	-	-	-	rs762624,COSV55187169,CR095246	A	A/C/G/T	910	1	-	HGNC	HGNC:1784	-	-	5	P1	-	-	-	-	0,1,1	1,1,1	17459456,18174243,19258477,20617153,33687153,26932598,26683024,18281541,19262578,24474449,29531354,36376295,33982894,36198295,29892015,37601974	-	-	-	-	-
rs762624	6:36677811-36677811	C	upstream_gene_variant	MODIFIER	CDKN1A	ENSG00000124762	Transcript	ENST00000405375.5	protein_coding	-	-	-	-	-	-	-	-	-	rs762624,COSV55187169,CR095246	A	A/C/G/T	899	1	-	HGNC	HGNC:1784	-	-	1	P1	-	-	0.4467	-	0,1,1	1,1,1	17459456,18174243,19258477,20617153,33687153,26932598,26683024,18281541,19262578,24474449,29531354,36376295,33982894,36198295,29892015,37601974	-	-	-	-	-
rs762624	6:36677811-36677811	G	upstream_gene_variant	MODIFIER	CDKN1A	ENSG00000124762	Transcript	ENST00000405375.5	protein_coding	-	-	-	-	-	-	-	-	-	rs762624,COSV55187169,CR095246	A	A/C/G/T	899	1	-	HGNC	HGNC:1784	-	-	1	P1	-	-	-	-	0,1,1	1,1,1	17459456,18174243,19258477,20617153,33687153,26932598,26683024,18281541,19262578,24474449,29531354,36376295,33982894,36198295,29892015,37601974	-	-	-	-	-
rs762624	6:36677811-36677811	T	upstream_gene_variant	MODIFIER	CDKN1A	ENSG00000124762	Transcript	ENST00000405375.5	protein_coding	-	-	-	-	-	-	-	-	-	rs762624,COSV55187169,CR095246	A	A/C/G/T	899	1	-	HGNC	HGNC:1784	-	-	1	P1	-	-	-	-	0,1,1	1,1,1	17459456,18174243,19258477,20617153,33687153,26932598,26683024,18281541,19262578,24474449,29531354,36376295,33982894,36198295,29892015,37601974	-	-	-	-	-
rs762624	6:36677811-36677811	C	intron_variant	MODIFIER	CDKN1A	ENSG00000124762	Transcript	ENST00000448526.6	protein_coding	-	1/3	-	-	-	-	-	-	-	rs762624,COSV55187169,CR095246	A	A/C/G/T	-	1	-	HGNC	HGNC:1784	-	-	3	P1	-	-	0.4467	-	0,1,1	1,1,1	17459456,18174243,19258477,20617153,33687153,26932598,26683024,18281541,19262578,24474449,29531354,36376295,33982894,36198295,29892015,37601974	-	-	-	-	-
rs762624	6:36677811-36677811	G	intron_variant	MODIFIER	CDKN1A	ENSG00000124762	Transcript	ENST00000448526.6	protein_coding	-	1/3	-	-	-	-	-	-	-	rs762624,COSV55187169,CR095246	A	A/C/G/T	-	1	-	HGNC	HGNC:1784	-	-	3	P1	-	-	-	-	0,1,1	1,1,1	17459456,18174243,19258477,20617153,33687153,26932598,26683024,18281541,19262578,24474449,29531354,36376295,33982894,36198295,29892015,37601974	-	-	-	-	-
rs762624	6:36677811-36677811	T	intron_variant	MODIFIER	CDKN1A	ENSG00000124762	Transcript	ENST00000448526.6	protein_coding	-	1/3	-	-	-	-	-	-	-	rs762624,COSV55187169,CR095246	A	A/C/G/T	-	1	-	HGNC	HGNC:1784	-	-	3	P1	-	-	-	-	0,1,1	1,1,1	17459456,18174243,19258477,20617153,33687153,26932598,26683024,18281541,19262578,24474449,29531354,36376295,33982894,36198295,29892015,37601974	-	-	-	-	-
rs762624	6:36677811-36677811	C	downstream_gene_variant	MODIFIER	LAP3P2	ENSG00000213500	Transcript	ENST00000454686.1	processed_pseudogene	-	-	-	-	-	-	-	-	-	rs762624,COSV55187169,CR095246	A	A/C/G/T	2541	1	-	HGNC	HGNC:42365	-	-	-	-	-	-	0.4467	-	0,1,1	1,1,1	17459456,18174243,19258477,20617153,33687153,26932598,26683024,18281541,19262578,24474449,29531354,36376295,33982894,36198295,29892015,37601974	-	-	-	-	-
rs762624	6:36677811-36677811	G	downstream_gene_variant	MODIFIER	LAP3P2	ENSG00000213500	Transcript	ENST00000454686.1	processed_pseudogene	-	-	-	-	-	-	-	-	-	rs762624,COSV55187169,CR095246	A	A/C/G/T	2541	1	-	HGNC	HGNC:42365	-	-	-	-	-	-	-	-	0,1,1	1,1,1	17459456,18174243,19258477,20617153,33687153,26932598,26683024,18281541,19262578,24474449,29531354,36376295,33982894,36198295,29892015,37601974	-	-	-	-	-
rs762624	6:36677811-36677811	T	downstream_gene_variant	MODIFIER	LAP3P2	ENSG00000213500	Transcript	ENST00000454686.1	processed_pseudogene	-	-	-	-	-	-	-	-	-	rs762624,COSV55187169,CR095246	A	A/C/G/T	2541	1	-	HGNC	HGNC:42365	-	-	-	-	-	-	-	-	0,1,1	1,1,1	17459456,18174243,19258477,20617153,33687153,26932598,26683024,18281541,19262578,24474449,29531354,36376295,33982894,36198295,29892015,37601974	-	-	-	-	-
rs762624	6:36677811-36677811	C	non_coding_transcript_exon_variant	MODIFIER	CDKN1A	ENSG00000124762	Transcript	ENST00000459970.1	protein_coding_CDS_not_defined	2/3	-	-	-	67	-	-	-	-	rs762624,COSV55187169,CR095246	A	A/C/G/T	-	1	-	HGNC	HGNC:1784	-	-	5	-	-	-	0.4467	-	0,1,1	1,1,1	17459456,18174243,19258477,20617153,33687153,26932598,26683024,18281541,19262578,24474449,29531354,36376295,33982894,36198295,29892015,37601974	-	-	-	-	-
rs762624	6:36677811-36677811	G	non_coding_transcript_exon_variant	MODIFIER	CDKN1A	ENSG00000124762	Transcript	ENST00000459970.1	protein_coding_CDS_not_defined	2/3	-	-	-	67	-	-	-	-	rs762624,COSV55187169,CR095246	A	A/C/G/T	-	1	-	HGNC	HGNC:1784	-	-	5	-	-	-	-	-	0,1,1	1,1,1	17459456,18174243,19258477,20617153,33687153,26932598,26683024,18281541,19262578,24474449,29531354,36376295,33982894,36198295,29892015,37601974	-	-	-	-	-
rs762624	6:36677811-36677811	T	non_coding_transcript_exon_variant	MODIFIER	CDKN1A	ENSG00000124762	Transcript	ENST00000459970.1	protein_coding_CDS_not_defined	2/3	-	-	-	67	-	-	-	-	rs762624,COSV55187169,CR095246	A	A/C/G/T	-	1	-	HGNC	HGNC:1784	-	-	5	-	-	-	-	-	0,1,1	1,1,1	17459456,18174243,19258477,20617153,33687153,26932598,26683024,18281541,19262578,24474449,29531354,36376295,33982894,36198295,29892015,37601974	-	-	-	-	-
rs762624	6:36677811-36677811	C	upstream_gene_variant	MODIFIER	CDKN1A	ENSG00000124762	Transcript	ENST00000462537.3	protein_coding_CDS_not_defined	-	-	-	-	-	-	-	-	-	rs762624,COSV55187169,CR095246	A	A/C/G/T	960	1	-	HGNC	HGNC:1784	-	-	3	-	-	-	0.4467	-	0,1,1	1,1,1	17459456,18174243,19258477,20617153,33687153,26932598,26683024,18281541,19262578,24474449,29531354,36376295,33982894,36198295,29892015,37601974	-	-	-	-	-
rs762624	6:36677811-36677811	G	upstream_gene_variant	MODIFIER	CDKN1A	ENSG00000124762	Transcript	ENST00000462537.3	protein_coding_CDS_not_defined	-	-	-	-	-	-	-	-	-	rs762624,COSV55187169,CR095246	A	A/C/G/T	960	1	-	HGNC	HGNC:1784	-	-	3	-	-	-	-	-	0,1,1	1,1,1	17459456,18174243,19258477,20617153,33687153,26932598,26683024,18281541,19262578,24474449,29531354,36376295,33982894,36198295,29892015,37601974	-	-	-	-	-
rs762624	6:36677811-36677811	T	upstream_gene_variant	MODIFIER	CDKN1A	ENSG00000124762	Transcript	ENST00000462537.3	protein_coding_CDS_not_defined	-	-	-	-	-	-	-	-	-	rs762624,COSV55187169,CR095246	A	A/C/G/T	960	1	-	HGNC	HGNC:1784	-	-	3	-	-	-	-	-	0,1,1	1,1,1	17459456,18174243,19258477,20617153,33687153,26932598,26683024,18281541,19262578,24474449,29531354,36376295,33982894,36198295,29892015,37601974	-	-	-	-	-
rs762624	6:36677811-36677811	C	upstream_gene_variant	MODIFIER	CDKN1A	ENSG00000124762	Transcript	ENST00000478800.1	protein_coding_CDS_not_defined	-	-	-	-	-	-	-	-	-	rs762624,COSV55187169,CR095246	A	A/C/G/T	915	1	-	HGNC	HGNC:1784	-	-	2	-	-	-	0.4467	-	0,1,1	1,1,1	17459456,18174243,19258477,20617153,33687153,26932598,26683024,18281541,19262578,24474449,29531354,36376295,33982894,36198295,29892015,37601974	-	-	-	-	-
rs762624	6:36677811-36677811	G	upstream_gene_variant	MODIFIER	CDKN1A	ENSG00000124762	Transcript	ENST00000478800.1	protein_coding_CDS_not_defined	-	-	-	-	-	-	-	-	-	rs762624,COSV55187169,CR095246	A	A/C/G/T	915	1	-	HGNC	HGNC:1784	-	-	2	-	-	-	-	-	0,1,1	1,1,1	17459456,18174243,19258477,20617153,33687153,26932598,26683024,18281541,19262578,24474449,29531354,36376295,33982894,36198295,29892015,37601974	-	-	-	-	-
rs762624	6:36677811-36677811	T	upstream_gene_variant	MODIFIER	CDKN1A	ENSG00000124762	Transcript	ENST00000478800.1	protein_coding_CDS_not_defined	-	-	-	-	-	-	-	-	-	rs762624,COSV55187169,CR095246	A	A/C/G/T	915	1	-	HGNC	HGNC:1784	-	-	2	-	-	-	-	-	0,1,1	1,1,1	17459456,18174243,19258477,20617153,33687153,26932598,26683024,18281541,19262578,24474449,29531354,36376295,33982894,36198295,29892015,37601974	-	-	-	-	-
rs762624	6:36677811-36677811	C	downstream_gene_variant	MODIFIER	Y_RNA	ENSG00000251864	Transcript	ENST00000516055.1	misc_RNA	-	-	-	-	-	-	-	-	-	rs762624,COSV55187169,CR095246	A	A/C/G/T	4867	1	-	RFAM	-	-	-	-	-	-	-	0.4467	-	0,1,1	1,1,1	17459456,18174243,19258477,20617153,33687153,26932598,26683024,18281541,19262578,24474449,29531354,36376295,33982894,36198295,29892015,37601974	-	-	-	-	-
rs762624	6:36677811-36677811	G	downstream_gene_variant	MODIFIER	Y_RNA	ENSG00000251864	Transcript	ENST00000516055.1	misc_RNA	-	-	-	-	-	-	-	-	-	rs762624,COSV55187169,CR095246	A	A/C/G/T	4867	1	-	RFAM	-	-	-	-	-	-	-	-	-	0,1,1	1,1,1	17459456,18174243,19258477,20617153,33687153,26932598,26683024,18281541,19262578,24474449,29531354,36376295,33982894,36198295,29892015,37601974	-	-	-	-	-
rs762624	6:36677811-36677811	T	downstream_gene_variant	MODIFIER	Y_RNA	ENSG00000251864	Transcript	ENST00000516055.1	misc_RNA	-	-	-	-	-	-	-	-	-	rs762624,COSV55187169,CR095246	A	A/C/G/T	4867	1	-	RFAM	-	-	-	-	-	-	-	-	-	0,1,1	1,1,1	17459456,18174243,19258477,20617153,33687153,26932598,26683024,18281541,19262578,24474449,29531354,36376295,33982894,36198295,29892015,37601974	-	-	-	-	-
rs762624	6:36677811-36677811	C	intron_variant	MODIFIER	CDKN1A	ENSG00000124762	Transcript	ENST00000615513.4	protein_coding	-	1/2	-	-	-	-	-	-	-	rs762624,COSV55187169,CR095246	A	A/C/G/T	-	1	-	HGNC	HGNC:1784	-	-	2	P1	-	-	0.4467	-	0,1,1	1,1,1	17459456,18174243,19258477,20617153,33687153,26932598,26683024,18281541,19262578,24474449,29531354,36376295,33982894,36198295,29892015,37601974	-	-	-	-	-
rs762624	6:36677811-36677811	G	intron_variant	MODIFIER	CDKN1A	ENSG00000124762	Transcript	ENST00000615513.4	protein_coding	-	1/2	-	-	-	-	-	-	-	rs762624,COSV55187169,CR095246	A	A/C/G/T	-	1	-	HGNC	HGNC:1784	-	-	2	P1	-	-	-	-	0,1,1	1,1,1	17459456,18174243,19258477,20617153,33687153,26932598,26683024,18281541,19262578,24474449,29531354,36376295,33982894,36198295,29892015,37601974	-	-	-	-	-
rs762624	6:36677811-36677811	T	intron_variant	MODIFIER	CDKN1A	ENSG00000124762	Transcript	ENST00000615513.4	protein_coding	-	1/2	-	-	-	-	-	-	-	rs762624,COSV55187169,CR095246	A	A/C/G/T	-	1	-	HGNC	HGNC:1784	-	-	2	P1	-	-	-	-	0,1,1	1,1,1	17459456,18174243,19258477,20617153,33687153,26932598,26683024,18281541,19262578,24474449,29531354,36376295,33982894,36198295,29892015,37601974	-	-	-	-	-
rs762624	6:36677811-36677811	C	upstream_gene_variant	MODIFIER	PANDAR	ENSG00000281450	Transcript	ENST00000629595.1	lncRNA	-	-	-	-	-	-	-	-	-	rs762624,COSV55187169,CR095246	A	A/C/G/T	2685	-1	-	HGNC	HGNC:44048	-	-	-	-	-	-	0.4467	-	0,1,1	1,1,1	17459456,18174243,19258477,20617153,33687153,26932598,26683024,18281541,19262578,24474449,29531354,36376295,33982894,36198295,29892015,37601974	-	-	-	-	-
rs762624	6:36677811-36677811	G	upstream_gene_variant	MODIFIER	PANDAR	ENSG00000281450	Transcript	ENST00000629595.1	lncRNA	-	-	-	-	-	-	-	-	-	rs762624,COSV55187169,CR095246	A	A/C/G/T	2685	-1	-	HGNC	HGNC:44048	-	-	-	-	-	-	-	-	0,1,1	1,1,1	17459456,18174243,19258477,20617153,33687153,26932598,26683024,18281541,19262578,24474449,29531354,36376295,33982894,36198295,29892015,37601974	-	-	-	-	-
rs762624	6:36677811-36677811	T	upstream_gene_variant	MODIFIER	PANDAR	ENSG00000281450	Transcript	ENST00000629595.1	lncRNA	-	-	-	-	-	-	-	-	-	rs762624,COSV55187169,CR095246	A	A/C/G/T	2685	-1	-	HGNC	HGNC:44048	-	-	-	-	-	-	-	-	0,1,1	1,1,1	17459456,18174243,19258477,20617153,33687153,26932598,26683024,18281541,19262578,24474449,29531354,36376295,33982894,36198295,29892015,37601974	-	-	-	-	-
rs762624	6:36677811-36677811	C	non_coding_transcript_exon_variant	MODIFIER	DINOL	ENSG00000285244	Transcript	ENST00000643333.1	lncRNA	1/1	-	-	-	749	-	-	-	-	rs762624,COSV55187169,CR095246	A	A/C/G/T	-	-1	-	HGNC	HGNC:53146	-	-	-	-	-	-	0.4467	-	0,1,1	1,1,1	17459456,18174243,19258477,20617153,33687153,26932598,26683024,18281541,19262578,24474449,29531354,36376295,33982894,36198295,29892015,37601974	-	-	-	-	-
rs762624	6:36677811-36677811	G	non_coding_transcript_exon_variant	MODIFIER	DINOL	ENSG00000285244	Transcript	ENST00000643333.1	lncRNA	1/1	-	-	-	749	-	-	-	-	rs762624,COSV55187169,CR095246	A	A/C/G/T	-	-1	-	HGNC	HGNC:53146	-	-	-	-	-	-	-	-	0,1,1	1,1,1	17459456,18174243,19258477,20617153,33687153,26932598,26683024,18281541,19262578,24474449,29531354,36376295,33982894,36198295,29892015,37601974	-	-	-	-	-
rs762624	6:36677811-36677811	T	non_coding_transcript_exon_variant	MODIFIER	DINOL	ENSG00000285244	Transcript	ENST00000643333.1	lncRNA	1/1	-	-	-	749	-	-	-	-	rs762624,COSV55187169,CR095246	A	A/C/G/T	-	-1	-	HGNC	HGNC:53146	-	-	-	-	-	-	-	-	0,1,1	1,1,1	17459456,18174243,19258477,20617153,33687153,26932598,26683024,18281541,19262578,24474449,29531354,36376295,33982894,36198295,29892015,37601974	-	-	-	-	-
rs762624	6:36677811-36677811	C	regulatory_region_variant	MODIFIER	-	-	RegulatoryFeature	ENSR00001387345	open_chromatin_region	-	-	-	-	-	-	-	-	-	rs762624,COSV55187169,CR095246	A	A/C/G/T	-	-	-	-	-	-	-	-	-	-	-	0.4467	-	0,1,1	1,1,1	17459456,18174243,19258477,20617153,33687153,26932598,26683024,18281541,19262578,24474449,29531354,36376295,33982894,36198295,29892015,37601974	-	-	-	-	-
rs762624	6:36677811-36677811	G	regulatory_region_variant	MODIFIER	-	-	RegulatoryFeature	ENSR00001387345	open_chromatin_region	-	-	-	-	-	-	-	-	-	rs762624,COSV55187169,CR095246	A	A/C/G/T	-	-	-	-	-	-	-	-	-	-	-	-	-	0,1,1	1,1,1	17459456,18174243,19258477,20617153,33687153,26932598,26683024,18281541,19262578,24474449,29531354,36376295,33982894,36198295,29892015,37601974	-	-	-	-	-
rs762624	6:36677811-36677811	T	regulatory_region_variant	MODIFIER	-	-	RegulatoryFeature	ENSR00001387345	open_chromatin_region	-	-	-	-	-	-	-	-	-	rs762624,COSV55187169,CR095246	A	A/C/G/T	-	-	-	-	-	-	-	-	-	-	-	-	-	0,1,1	1,1,1	17459456,18174243,19258477,20617153,33687153,26932598,26683024,18281541,19262578,24474449,29531354,36376295,33982894,36198295,29892015,37601974	-	-	-	-	-
rs77791658	6:44037163-44037163	T	intron_variant,non_coding_transcript_variant	MODIFIER	SCIRT	ENSG00000237686	Transcript	ENST00000422059.5	lncRNA	-	1/4	-	-	-	-	-	-	-	rs77791658	A	A/T	-	-1	-	HGNC	HGNC:55341	-	-	2	-	-	-	0.0435	-	-	-	-	-	-	-	-	-
rs77791658	6:44037163-44037163	T	intron_variant,non_coding_transcript_variant	MODIFIER	SCIRT	ENSG00000237686	Transcript	ENST00000652850.1	lncRNA	-	1/3	-	-	-	-	-	-	-	rs77791658	A	A/T	-	-1	-	HGNC	HGNC:55341	-	-	-	-	-	-	0.0435	-	-	-	-	-	-	-	-	-
rs77791658	6:44037163-44037163	T	intron_variant,non_coding_transcript_variant	MODIFIER	SCIRT	ENSG00000237686	Transcript	ENST00000687158.2	lncRNA	-	1/3	-	-	-	-	-	-	-	rs77791658	A	A/T	-	-1	-	HGNC	HGNC:55341	-	-	-	-	-	-	0.0435	-	-	-	-	-	-	-	-	-
rs77791658	6:44037163-44037163	T	intron_variant,non_coding_transcript_variant	MODIFIER	SCIRT	ENSG00000237686	Transcript	ENST00000687455.1	lncRNA	-	1/2	-	-	-	-	-	-	-	rs77791658	A	A/T	-	-1	-	HGNC	HGNC:55341	-	-	-	-	-	-	0.0435	-	-	-	-	-	-	-	-	-
rs77791658	6:44037163-44037163	T	intron_variant,non_coding_transcript_variant	MODIFIER	SCIRT	ENSG00000237686	Transcript	ENST00000687843.1	lncRNA	-	1/4	-	-	-	-	-	-	-	rs77791658	A	A/T	-	-1	-	HGNC	HGNC:55341	-	-	-	-	-	-	0.0435	-	-	-	-	-	-	-	-	-
rs7761473	6:93168106-93168106	G	intergenic_variant	MODIFIER	-	-	-	-	-	-	-	-	-	-	-	-	-	-	rs7761473	C	C/G/T	-	-	-	-	-	-	-	-	-	-	-	0.5513	-	-	-	-	-	-	-	-	-
rs7761473	6:93168106-93168106	T	intergenic_variant	MODIFIER	-	-	-	-	-	-	-	-	-	-	-	-	-	-	rs7761473	C	C/G/T	-	-	-	-	-	-	-	-	-	-	-	-	-	-	-	-	-	-	-	-	-
rs609422	6:94155255-94155255	A	intergenic_variant	MODIFIER	-	-	-	-	-	-	-	-	-	-	-	-	-	-	rs609422	T	T/A/C/G	-	-	-	-	-	-	-	-	-	-	-	0.9651	-	-	-	-	-	-	-	-	-
rs609422	6:94155255-94155255	C	intergenic_variant	MODIFIER	-	-	-	-	-	-	-	-	-	-	-	-	-	-	rs609422	T	T/A/C/G	-	-	-	-	-	-	-	-	-	-	-	-	-	-	-	-	-	-	-	-	-
rs609422	6:94155255-94155255	G	intergenic_variant	MODIFIER	-	-	-	-	-	-	-	-	-	-	-	-	-	-	rs609422	T	T/A/C/G	-	-	-	-	-	-	-	-	-	-	-	-	-	-	-	-	-	-	-	-	-
rs13217244	6:96620507-96620507	G	downstream_gene_variant	MODIFIER	FHL5	ENSG00000112214	Transcript	ENST00000326771.2	protein_coding	-	-	-	-	-	-	-	-	-	rs13217244	A	A/G	3939	1	-	HGNC	HGNC:17371	-	-	1	P1	-	-	0.1404	-	-	-	-	-	-	-	-	-
rs13217244	6:96620507-96620507	G	downstream_gene_variant	MODIFIER	FHL5	ENSG00000112214	Transcript	ENST00000450218.6	protein_coding	-	-	-	-	-	-	-	-	-	rs13217244	A	A/G	1881	1	-	HGNC	HGNC:17371	NM_001322466.2	-	5	P1	-	-	0.1404	-	-	-	-	-	-	-	-	-
rs13217244	6:96620507-96620507	G	downstream_gene_variant	MODIFIER	FHL5	ENSG00000112214	Transcript	ENST00000541107.5	protein_coding	-	-	-	-	-	-	-	-	-	rs13217244	A	A/G	3871	1	-	HGNC	HGNC:17371	-	-	1	P1	-	-	0.1404	-	-	-	-	-	-	-	-	-
rs73762287	6:107618169-107618169	C	intron_variant	MODIFIER	SOBP	ENSG00000112320	Transcript	ENST00000317357.10	protein_coding	-	5/6	-	-	-	-	-	-	-	rs73762287	G	G/C	-	1	-	HGNC	HGNC:29256	NM_018013.4	-	5	P1	-	-	0.0777	-	-	-	-	-	-	-	-	-
rs73762287	6:107618169-107618169	C	regulatory_region_variant	MODIFIER	-	-	RegulatoryFeature	ENSR00000800936	enhancer	-	-	-	-	-	-	-	-	-	rs73762287	G	G/C	-	-	-	-	-	-	-	-	-	-	-	0.0777	-	-	-	-	-	-	-	-	-
rs62432190	6:125186283-125186283	C	intron_variant	MODIFIER	TPD52L1	ENSG00000111907	Transcript	ENST00000304877.17	protein_coding	-	1/7	-	-	-	-	-	-	-	rs62432190	T	T/C	-	1	-	HGNC	HGNC:12006	-	-	2	A1	-	-	0.0667	-	-	-	-	-	-	-	-	-
rs62432190	6:125186283-125186283	C	intron_variant	MODIFIER	TPD52L1	ENSG00000111907	Transcript	ENST00000368388.6	protein_coding	-	1/4	-	-	-	-	-	-	-	rs62432190	T	T/C	-	1	-	HGNC	HGNC:12006	-	-	1	-	-	-	0.0667	-	-	-	-	-	-	-	-	-
rs62432190	6:125186283-125186283	C	intron_variant	MODIFIER	TPD52L1	ENSG00000111907	Transcript	ENST00000368402.9	protein_coding	-	1/5	-	-	-	-	-	-	-	rs62432190	T	T/C	-	1	-	HGNC	HGNC:12006	-	-	1	-	-	-	0.0667	-	-	-	-	-	-	-	-	-
rs62432190	6:125186283-125186283	C	intron_variant,non_coding_transcript_variant	MODIFIER	TPD52L1	ENSG00000111907	Transcript	ENST00000392483.6	retained_intron	-	1/3	-	-	-	-	-	-	-	rs62432190	T	T/C	-	1	-	HGNC	HGNC:12006	-	-	2	-	-	-	0.0667	-	-	-	-	-	-	-	-	-
rs62432190	6:125186283-125186283	C	intron_variant	MODIFIER	TPD52L1	ENSG00000111907	Transcript	ENST00000527711.5	protein_coding	-	1/5	-	-	-	-	-	-	-	rs62432190	T	T/C	-	1	-	HGNC	HGNC:12006	-	-	2	A1	-	-	0.0667	-	-	-	-	-	-	-	-	-
rs62432190	6:125186283-125186283	C	intron_variant	MODIFIER	TPD52L1	ENSG00000111907	Transcript	ENST00000528193.5	protein_coding	-	1/6	-	-	-	-	-	-	-	rs62432190	T	T/C	-	1	-	HGNC	HGNC:12006	-	-	5	-	-	-	0.0667	-	-	-	-	-	-	-	-	-
rs62432190	6:125186283-125186283	C	intron_variant	MODIFIER	TPD52L1	ENSG00000111907	Transcript	ENST00000532429.5	protein_coding	-	1/6	-	-	-	-	-	-	-	rs62432190	T	T/C	-	1	-	HGNC	HGNC:12006	-	-	2	-	-	-	0.0667	-	-	-	-	-	-	-	-	-
rs62432190	6:125186283-125186283	C	intron_variant,non_coding_transcript_variant	MODIFIER	TPD52L1	ENSG00000111907	Transcript	ENST00000532978.5	retained_intron	-	1/4	-	-	-	-	-	-	-	rs62432190	T	T/C	-	1	-	HGNC	HGNC:12006	-	-	2	-	-	-	0.0667	-	-	-	-	-	-	-	-	-
rs62432190	6:125186283-125186283	C	intron_variant	MODIFIER	TPD52L1	ENSG00000111907	Transcript	ENST00000534000.6	protein_coding	-	1/6	-	-	-	-	-	-	-	rs62432190	T	T/C	-	1	-	HGNC	HGNC:12006	NM_003287.4	-	1	P3	-	-	0.0667	-	-	-	-	-	-	-	-	-
rs62432190	6:125186283-125186283	C	intron_variant	MODIFIER	TPD52L1	ENSG00000111907	Transcript	ENST00000534199.5	protein_coding	-	1/4	-	-	-	-	-	-	-	rs62432190	T	T/C	-	1	-	HGNC	HGNC:12006	-	-	2	-	-	-	0.0667	-	-	-	-	-	-	-	-	-
rs62432190	6:125186283-125186283	C	intron_variant	MODIFIER	TPD52L1	ENSG00000111907	Transcript	ENST00000534368.5	protein_coding	-	1/3	-	-	-	-	-	-	-	rs62432190	T	T/C	-	1	cds_end_NF	HGNC	HGNC:12006	-	-	3	-	-	-	0.0667	-	-	-	-	-	-	-	-	-
rs9497179	6:145048598-145048598	G	regulatory_region_variant	MODIFIER	-	-	RegulatoryFeature	ENSR00001117799	enhancer	-	-	-	-	-	-	-	-	-	rs9497179	T	T/G	-	-	-	-	-	-	-	-	-	-	-	0.0857	-	-	-	-	-	-	-	-	-
rs9497179	6:145048598-145048598	G	intergenic_variant	MODIFIER	-	-	-	-	-	-	-	-	-	-	-	-	-	-	rs9497179	T	T/G	-	-	-	-	-	-	-	-	-	-	-	0.0857	-	-	-	-	-	-	-	-	-
rs9397601	6:153284292-153284292	A	intron_variant,non_coding_transcript_variant	MODIFIER	-	ENSG00000213121	Transcript	ENST00000392385.2	lncRNA	-	2/2	-	-	-	-	-	-	-	rs9397601	T	T/A/C	-	1	-	-	-	-	-	2	-	-	-	-	-	-	-	-	-	-	-	-	-
rs9397601	6:153284292-153284292	C	intron_variant,non_coding_transcript_variant	MODIFIER	-	ENSG00000213121	Transcript	ENST00000392385.2	lncRNA	-	2/2	-	-	-	-	-	-	-	rs9397601	T	T/A/C	-	1	-	-	-	-	-	2	-	-	-	0.2953	-	-	-	-	-	-	-	-	-
rs9397601	6:153284292-153284292	A	upstream_gene_variant	MODIFIER	-	ENSG00000218426	Transcript	ENST00000492974.2	processed_pseudogene	-	-	-	-	-	-	-	-	-	rs9397601	T	T/A/C	1559	-1	-	-	-	-	-	-	-	-	-	-	-	-	-	-	-	-	-	-	-
rs9397601	6:153284292-153284292	C	upstream_gene_variant	MODIFIER	-	ENSG00000218426	Transcript	ENST00000492974.2	processed_pseudogene	-	-	-	-	-	-	-	-	-	rs9397601	T	T/A/C	1559	-1	-	-	-	-	-	-	-	-	-	0.2953	-	-	-	-	-	-	-	-	-
rs845668	6:166808106-166808106	C	intron_variant	MODIFIER	RPS6KA2	ENSG00000071242	Transcript	ENST00000503859.5	protein_coding	-	2/21	-	-	-	-	-	-	-	rs845668	A	A/C/G	-	-1	-	HGNC	HGNC:10431	-	-	2	-	-	-	-	-	-	-	-	-	-	-	-	-
rs845668	6:166808106-166808106	G	intron_variant	MODIFIER	RPS6KA2	ENSG00000071242	Transcript	ENST00000503859.5	protein_coding	-	2/21	-	-	-	-	-	-	-	rs845668	A	A/C/G	-	-1	-	HGNC	HGNC:10431	-	-	2	-	-	-	0.5711	-	-	-	-	-	-	-	-	-
rs845668	6:166808106-166808106	C	intron_variant	MODIFIER	RPS6KA2	ENSG00000071242	Transcript	ENST00000506565.1	protein_coding	-	3/7	-	-	-	-	-	-	-	rs845668	A	A/C/G	-	-1	cds_end_NF	HGNC	HGNC:10431	-	-	4	-	-	-	-	-	-	-	-	-	-	-	-	-
rs845668	6:166808106-166808106	G	intron_variant	MODIFIER	RPS6KA2	ENSG00000071242	Transcript	ENST00000506565.1	protein_coding	-	3/7	-	-	-	-	-	-	-	rs845668	A	A/C/G	-	-1	cds_end_NF	HGNC	HGNC:10431	-	-	4	-	-	-	0.5711	-	-	-	-	-	-	-	-	-
rs845668	6:166808106-166808106	C	intron_variant	MODIFIER	RPS6KA2	ENSG00000071242	Transcript	ENST00000510118.5	protein_coding	-	2/22	-	-	-	-	-	-	-	rs845668	A	A/C/G	-	-1	-	HGNC	HGNC:10431	-	-	2	-	-	-	-	-	-	-	-	-	-	-	-	-
rs845668	6:166808106-166808106	G	intron_variant	MODIFIER	RPS6KA2	ENSG00000071242	Transcript	ENST00000510118.5	protein_coding	-	2/22	-	-	-	-	-	-	-	rs845668	A	A/C/G	-	-1	-	HGNC	HGNC:10431	-	-	2	-	-	-	0.5711	-	-	-	-	-	-	-	-	-
rs845668	6:166808106-166808106	C	intron_variant	MODIFIER	RPS6KA2	ENSG00000071242	Transcript	ENST00000512860.5	protein_coding	-	1/5	-	-	-	-	-	-	-	rs845668	A	A/C/G	-	-1	cds_end_NF	HGNC	HGNC:10431	-	-	4	-	-	-	-	-	-	-	-	-	-	-	-	-
rs845668	6:166808106-166808106	G	intron_variant	MODIFIER	RPS6KA2	ENSG00000071242	Transcript	ENST00000512860.5	protein_coding	-	1/5	-	-	-	-	-	-	-	rs845668	A	A/C/G	-	-1	cds_end_NF	HGNC	HGNC:10431	-	-	4	-	-	-	0.5711	-	-	-	-	-	-	-	-	-
rs6936903	6:168799107-168799107	A	intergenic_variant	MODIFIER	-	-	-	-	-	-	-	-	-	-	-	-	-	-	rs6936903	T	T/A/C/G	-	-	-	-	-	-	-	-	-	-	-	-	-	-	-	-	-	-	-	-	-
rs6936903	6:168799107-168799107	C	intergenic_variant	MODIFIER	-	-	-	-	-	-	-	-	-	-	-	-	-	-	rs6936903	T	T/A/C/G	-	-	-	-	-	-	-	-	-	-	-	0.5741	-	-	-	-	-	-	-	-	-
rs6936903	6:168799107-168799107	G	intergenic_variant	MODIFIER	-	-	-	-	-	-	-	-	-	-	-	-	-	-	rs6936903	T	T/A/C/G	-	-	-	-	-	-	-	-	-	-	-	-	-	-	-	-	-	-	-	-	-
rs6968586	7:10869237-10869237	C	intergenic_variant	MODIFIER	-	-	-	-	-	-	-	-	-	-	-	-	-	-	rs6968586	A	A/C/G/T	-	-	-	-	-	-	-	-	-	-	-	-	-	-	-	-	-	-	-	-	-
rs6968586	7:10869237-10869237	G	intergenic_variant	MODIFIER	-	-	-	-	-	-	-	-	-	-	-	-	-	-	rs6968586	A	A/C/G/T	-	-	-	-	-	-	-	-	-	-	-	0.8293	-	-	-	-	-	-	-	-	-
rs6968586	7:10869237-10869237	T	intergenic_variant	MODIFIER	-	-	-	-	-	-	-	-	-	-	-	-	-	-	rs6968586	A	A/C/G/T	-	-	-	-	-	-	-	-	-	-	-	-	-	-	-	-	-	-	-	-	-
rs10246905	7:33744692-33744692	A	intron_variant,non_coding_transcript_variant	MODIFIER	BBS9	ENSG00000122507	Transcript	ENST00000672453.1	protein_coding_CDS_not_defined	-	20/22	-	-	-	-	-	-	-	rs10246905	C	C/A	-	1	-	HGNC	HGNC:30000	-	-	-	-	-	-	0.8496	-	-	-	-	-	-	-	-	-
rs10246905	7:33744692-33744692	A	regulatory_region_variant	MODIFIER	-	-	RegulatoryFeature	ENSR00000325590	CTCF_binding_site	-	-	-	-	-	-	-	-	-	rs10246905	C	C/A	-	-	-	-	-	-	-	-	-	-	-	0.8496	-	-	-	-	-	-	-	-	-
rs10226087	7:52540002-52540002	A	intergenic_variant	MODIFIER	-	-	-	-	-	-	-	-	-	-	-	-	-	-	rs10226087	G	G/A	-	-	-	-	-	-	-	-	-	-	-	0.1667	-	-	-	-	-	-	-	-	-
rs17746319	7:55233458-55233458	C	downstream_gene_variant	MODIFIER	ELDR	ENSG00000280890	Transcript	ENST00000626532.1	lncRNA	-	-	-	-	-	-	-	-	-	rs17746319	T	T/C	2507	-1	-	HGNC	HGNC:49511	-	-	4	-	-	-	0.1270	-	-	-	-	-	-	-	-	-
rs6963308	7:56733543-56733543	T	downstream_gene_variant	MODIFIER	-	ENSG00000282879	Transcript	ENST00000634439.1	processed_pseudogene	-	-	-	-	-	-	-	-	-	rs6963308	C	C/T	2853	-1	-	-	-	-	-	-	-	-	-	0.8175	-	-	-	-	-	-	-	-	-
rs73705132	7:76791407-76791407	A	intergenic_variant	MODIFIER	-	-	-	-	-	-	-	-	-	-	-	-	-	-	rs73705132	C	C/A/G/T	-	-	-	-	-	-	-	-	-	-	-	0.3145	-	-	-	-	-	-	-	-	-
rs73705132	7:76791407-76791407	G	intergenic_variant	MODIFIER	-	-	-	-	-	-	-	-	-	-	-	-	-	-	rs73705132	C	C/A/G/T	-	-	-	-	-	-	-	-	-	-	-	-	-	-	-	-	-	-	-	-	-
rs73705132	7:76791407-76791407	T	intergenic_variant	MODIFIER	-	-	-	-	-	-	-	-	-	-	-	-	-	-	rs73705132	C	C/A/G/T	-	-	-	-	-	-	-	-	-	-	-	-	-	-	-	-	-	-	-	-	-
rs73705132	7:76791407-76791407	A	intergenic_variant	MODIFIER	-	-	-	-	-	-	-	-	-	-	-	-	-	-	rs73705132	C	C/A/G/T	-	-	-	-	-	-	-	-	-	-	-	0.3145	-	-	-	-	-	-	-	-	-
rs73705132	7:76791407-76791407	G	intergenic_variant	MODIFIER	-	-	-	-	-	-	-	-	-	-	-	-	-	-	rs73705132	C	C/A/G/T	-	-	-	-	-	-	-	-	-	-	-	-	-	-	-	-	-	-	-	-	-
rs73705132	7:76791407-76791407	T	intergenic_variant	MODIFIER	-	-	-	-	-	-	-	-	-	-	-	-	-	-	rs73705132	C	C/A/G/T	-	-	-	-	-	-	-	-	-	-	-	-	-	-	-	-	-	-	-	-	-
rs60569161	7:98570591-98570591	T	intergenic_variant	MODIFIER	-	-	-	-	-	-	-	-	-	-	-	-	-	-	rs60569161	C	C/T	-	-	-	-	-	-	-	-	-	-	-	0.0968	-	-	-	25608650	-	-	-	-	-
rs13232076	7:132291133-132291133	A	intron_variant	MODIFIER	PLXNA4	ENSG00000221866	Transcript	ENST00000321063.9	protein_coding	-	4/31	-	-	-	-	-	-	-	rs13232076,COSV58140138	G	G/A	-	-1	-	HGNC	HGNC:9102	NM_020911.2	-	5	P1	-	-	0.0751	-	0,1	0,1	-	-	-	-	-	-
rs13232076	7:132291133-132291133	A	intron_variant	MODIFIER	PLXNA4	ENSG00000221866	Transcript	ENST00000359827.7	protein_coding	-	4/31	-	-	-	-	-	-	-	rs13232076,COSV58140138	G	G/A	-	-1	-	HGNC	HGNC:9102	-	-	5	P1	-	-	0.0751	-	0,1	0,1	-	-	-	-	-	-
rs11975841	7:140331095-140331095	G	downstream_gene_variant	MODIFIER	SLC37A3	ENSG00000157800	Transcript	ENST00000326232.14	protein_coding	-	-	-	-	-	-	-	-	-	rs11975841	A	A/G	2657	-1	-	HGNC	HGNC:20651	NM_207113.3	-	1	P1	-	-	0.0377	-	-	-	-	-	-	-	-	-
rs11975841	7:140331095-140331095	G	downstream_gene_variant	MODIFIER	SLC37A3	ENSG00000157800	Transcript	ENST00000340308.7	protein_coding	-	-	-	-	-	-	-	-	-	rs11975841	A	A/G	2657	-1	-	HGNC	HGNC:20651	-	-	1	-	-	-	0.0377	-	-	-	-	-	-	-	-	-
rs11975841	7:140331095-140331095	G	downstream_gene_variant	MODIFIER	SLC37A3	ENSG00000157800	Transcript	ENST00000447932.6	protein_coding	-	-	-	-	-	-	-	-	-	rs11975841	A	A/G	2657	-1	-	HGNC	HGNC:20651	-	-	1	-	-	-	0.0377	-	-	-	-	-	-	-	-	-
rs11975841	7:140331095-140331095	G	downstream_gene_variant	MODIFIER	SLC37A3	ENSG00000157800	Transcript	ENST00000460560.5	retained_intron	-	-	-	-	-	-	-	-	-	rs11975841	A	A/G	4226	-1	-	HGNC	HGNC:20651	-	-	5	-	-	-	0.0377	-	-	-	-	-	-	-	-	-
rs11975841	7:140331095-140331095	G	downstream_gene_variant	MODIFIER	SLC37A3	ENSG00000157800	Transcript	ENST00000469636.1	protein_coding	-	-	-	-	-	-	-	-	-	rs11975841	A	A/G	2696	-1	cds_start_NF	HGNC	HGNC:20651	-	-	3	-	-	-	0.0377	-	-	-	-	-	-	-	-	-
rs11975841	7:140331095-140331095	G	downstream_gene_variant	MODIFIER	SLC37A3	ENSG00000157800	Transcript	ENST00000473060.5	retained_intron	-	-	-	-	-	-	-	-	-	rs11975841	A	A/G	2659	-1	-	HGNC	HGNC:20651	-	-	2	-	-	-	0.0377	-	-	-	-	-	-	-	-	-
rs11975841	7:140331095-140331095	G	downstream_gene_variant	MODIFIER	SLC37A3	ENSG00000157800	Transcript	ENST00000477006.1	protein_coding	-	-	-	-	-	-	-	-	-	rs11975841	A	A/G	4195	-1	cds_start_NF,cds_end_NF	HGNC	HGNC:20651	-	-	3	-	-	-	0.0377	-	-	-	-	-	-	-	-	-
rs11975841	7:140331095-140331095	G	intron_variant,NMD_transcript_variant	MODIFIER	SLC37A3	ENSG00000157800	Transcript	ENST00000477571.5	nonsense_mediated_decay	-	13/15	-	-	-	-	-	-	-	rs11975841	A	A/G	-	-1	-	HGNC	HGNC:20651	-	-	5	-	-	-	0.0377	-	-	-	-	-	-	-	-	-
rs11975841	7:140331095-140331095	G	downstream_gene_variant	MODIFIER	SLC37A3	ENSG00000157800	Transcript	ENST00000485139.1	retained_intron	-	-	-	-	-	-	-	-	-	rs11975841	A	A/G	4377	-1	-	HGNC	HGNC:20651	-	-	4	-	-	-	0.0377	-	-	-	-	-	-	-	-	-
rs11975841	7:140331095-140331095	G	downstream_gene_variant	MODIFIER	SLC37A3	ENSG00000157800	Transcript	ENST00000485538.1	protein_coding	-	-	-	-	-	-	-	-	-	rs11975841	A	A/G	3894	-1	cds_start_NF	HGNC	HGNC:20651	-	-	3	-	-	-	0.0377	-	-	-	-	-	-	-	-	-
rs11975841	7:140331095-140331095	G	downstream_gene_variant	MODIFIER	SLC37A3	ENSG00000157800	Transcript	ENST00000485734.1	protein_coding	-	-	-	-	-	-	-	-	-	rs11975841	A	A/G	4360	-1	cds_start_NF,cds_end_NF	HGNC	HGNC:20651	-	-	4	-	-	-	0.0377	-	-	-	-	-	-	-	-	-
rs11975841	7:140331095-140331095	G	downstream_gene_variant	MODIFIER	SLC37A3	ENSG00000157800	Transcript	ENST00000491357.5	protein_coding	-	-	-	-	-	-	-	-	-	rs11975841	A	A/G	3796	-1	cds_start_NF	HGNC	HGNC:20651	-	-	3	-	-	-	0.0377	-	-	-	-	-	-	-	-	-
rs11975841	7:140331095-140331095	G	downstream_gene_variant	MODIFIER	SLC37A3	ENSG00000157800	Transcript	ENST00000492027.5	protein_coding	-	-	-	-	-	-	-	-	-	rs11975841	A	A/G	4010	-1	cds_start_NF	HGNC	HGNC:20651	-	-	4	-	-	-	0.0377	-	-	-	-	-	-	-	-	-
rs11975841	7:140331095-140331095	G	downstream_gene_variant	MODIFIER	SLC37A3	ENSG00000157800	Transcript	ENST00000498469.5	protein_coding	-	-	-	-	-	-	-	-	-	rs11975841	A	A/G	3775	-1	cds_start_NF	HGNC	HGNC:20651	-	-	2	-	-	-	0.0377	-	-	-	-	-	-	-	-	-
rs76606496	8:15961693-15961693	A	intron_variant,non_coding_transcript_variant	MODIFIER	-	ENSG00000287476	Transcript	ENST00000664439.1	lncRNA	-	2/4	-	-	-	-	-	-	-	rs76606496	G	G/A	-	-1	-	-	-	-	-	-	-	-	-	0.1028	-	-	-	-	-	-	-	-	-
rs79456756	8:18614226-18614226	C	intron_variant	MODIFIER	PSD3	ENSG00000156011	Transcript	ENST00000286485.12	protein_coding	-	8/12	-	-	-	-	-	-	-	rs79456756	T	T/C	-	-1	-	HGNC	HGNC:19093	-	-	1	A1	-	-	0.1585	-	-	1	35396580	-	-	-	-	-
rs79456756	8:18614226-18614226	C	intron_variant	MODIFIER	PSD3	ENSG00000156011	Transcript	ENST00000327040.13	protein_coding	-	11/15	-	-	-	-	-	-	-	rs79456756	T	T/C	-	-1	-	HGNC	HGNC:19093	NM_015310.4	-	1	P3	-	-	0.1585	-	-	1	35396580	-	-	-	-	-
rs79456756	8:18614226-18614226	C	intron_variant	MODIFIER	PSD3	ENSG00000156011	Transcript	ENST00000428502.6	protein_coding	-	3/7	-	-	-	-	-	-	-	rs79456756	T	T/C	-	-1	-	HGNC	HGNC:19093	-	-	1	-	-	-	0.1585	-	-	1	35396580	-	-	-	-	-
rs79456756	8:18614226-18614226	C	intron_variant,NMD_transcript_variant	MODIFIER	PSD3	ENSG00000156011	Transcript	ENST00000518315.5	nonsense_mediated_decay	-	9/13	-	-	-	-	-	-	-	rs79456756	T	T/C	-	-1	-	HGNC	HGNC:19093	-	-	2	-	-	-	0.1585	-	-	1	35396580	-	-	-	-	-
rs79456756	8:18614226-18614226	C	intron_variant,non_coding_transcript_variant	MODIFIER	PSD3	ENSG00000156011	Transcript	ENST00000521878.1	protein_coding_CDS_not_defined	-	1/3	-	-	-	-	-	-	-	rs79456756	T	T/C	-	-1	-	HGNC	HGNC:19093	-	-	5	-	-	-	0.1585	-	-	1	35396580	-	-	-	-	-
rs79456756	8:18614226-18614226	C	intron_variant	MODIFIER	PSD3	ENSG00000156011	Transcript	ENST00000523619.5	protein_coding	-	10/14	-	-	-	-	-	-	-	rs79456756	T	T/C	-	-1	-	HGNC	HGNC:19093	-	-	1	A2	-	-	0.1585	-	-	1	35396580	-	-	-	-	-
rs79456756	8:18614226-18614226	C	regulatory_region_variant	MODIFIER	-	-	RegulatoryFeature	ENSR00000848894	enhancer	-	-	-	-	-	-	-	-	-	rs79456756	T	T/C	-	-	-	-	-	-	-	-	-	-	-	0.1585	-	-	1	35396580	-	-	-	-	-
rs79456756	8:18614226-18614226	C	TF_binding_site_variant	MODIFIER	-	-	MotifFeature	ENSM00209281203	-	-	-	-	-	-	-	-	-	-	rs79456756	T	T/C	-	-1	-	-	-	-	-	-	-	-	-	0.1585	-	-	1	35396580	ENSPFM0581	1	N	0.007	TEAD4::TCF3
rs6472076	8:48831092-48831092	A	intergenic_variant	MODIFIER	-	-	-	-	-	-	-	-	-	-	-	-	-	-	rs6472076	C	C/A/G/T	-	-	-	-	-	-	-	-	-	-	-	-	-	-	-	-	-	-	-	-	-
rs6472076	8:48831092-48831092	G	intergenic_variant	MODIFIER	-	-	-	-	-	-	-	-	-	-	-	-	-	-	rs6472076	C	C/A/G/T	-	-	-	-	-	-	-	-	-	-	-	0.5992	-	-	-	-	-	-	-	-	-
rs6472076	8:48831092-48831092	T	intergenic_variant	MODIFIER	-	-	-	-	-	-	-	-	-	-	-	-	-	-	rs6472076	C	C/A/G/T	-	-	-	-	-	-	-	-	-	-	-	-	-	-	-	-	-	-	-	-	-
rs11989661	8:58157798-58157798	C	intron_variant,non_coding_transcript_variant	MODIFIER	FAM110B	ENSG00000169122	Transcript	ENST00000520369.5	protein_coding_CDS_not_defined	-	3/4	-	-	-	-	-	-	-	rs11989661	T	T/C/G	-	1	-	HGNC	HGNC:28587	-	-	4	-	-	-	0.1795	-	-	-	-	-	-	-	-	-
rs11989661	8:58157798-58157798	G	intron_variant,non_coding_transcript_variant	MODIFIER	FAM110B	ENSG00000169122	Transcript	ENST00000520369.5	protein_coding_CDS_not_defined	-	3/4	-	-	-	-	-	-	-	rs11989661	T	T/C/G	-	1	-	HGNC	HGNC:28587	-	-	4	-	-	-	-	-	-	-	-	-	-	-	-	-
rs11989661	8:58157798-58157798	C	intron_variant,non_coding_transcript_variant	MODIFIER	FAM110B	ENSG00000169122	Transcript	ENST00000523486.5	protein_coding_CDS_not_defined	-	2/3	-	-	-	-	-	-	-	rs11989661	T	T/C/G	-	1	-	HGNC	HGNC:28587	-	-	4	-	-	-	0.1795	-	-	-	-	-	-	-	-	-
rs11989661	8:58157798-58157798	G	intron_variant,non_coding_transcript_variant	MODIFIER	FAM110B	ENSG00000169122	Transcript	ENST00000523486.5	protein_coding_CDS_not_defined	-	2/3	-	-	-	-	-	-	-	rs11989661	T	T/C/G	-	1	-	HGNC	HGNC:28587	-	-	4	-	-	-	-	-	-	-	-	-	-	-	-	-
rs77240177	8:124236535-124236535	A	intron_variant,non_coding_transcript_variant	MODIFIER	-	ENSG00000214803	Transcript	ENST00000523703.1	lncRNA	-	1/2	-	-	-	-	-	-	-	rs77240177	G	G/A	-	-1	-	-	-	-	-	1	-	-	-	0.1212	-	-	-	-	-	-	-	-	-
rs1857027	9:101352815-101352815	C	downstream_gene_variant	MODIFIER	TRMT112P4	ENSG00000236763	Transcript	ENST00000429016.2	processed_pseudogene	-	-	-	-	-	-	-	-	-	rs1857027	G	G/C/T	3651	-1	-	HGNC	HGNC:44023	-	-	-	-	-	-	-	-	-	-	-	-	-	-	-	-
rs1857027	9:101352815-101352815	T	downstream_gene_variant	MODIFIER	TRMT112P4	ENSG00000236763	Transcript	ENST00000429016.2	processed_pseudogene	-	-	-	-	-	-	-	-	-	rs1857027	G	G/C/T	3651	-1	-	HGNC	HGNC:44023	-	-	-	-	-	-	0.6324	-	-	-	-	-	-	-	-	-
rs1857027	9:101352815-101352815	C	downstream_gene_variant	MODIFIER	BAAT	ENSG00000136881	Transcript	ENST00000674791.1	nonsense_mediated_decay	-	-	-	-	-	-	-	-	-	rs1857027	G	G/C/T	1367	-1	-	HGNC	HGNC:932	-	-	-	-	-	-	-	-	-	-	-	-	-	-	-	-
rs1857027	9:101352815-101352815	T	downstream_gene_variant	MODIFIER	BAAT	ENSG00000136881	Transcript	ENST00000674791.1	nonsense_mediated_decay	-	-	-	-	-	-	-	-	-	rs1857027	G	G/C/T	1367	-1	-	HGNC	HGNC:932	-	-	-	-	-	-	0.6324	-	-	-	-	-	-	-	-	-
rs1857027	9:101352815-101352815	C	downstream_gene_variant	MODIFIER	BAAT	ENSG00000136881	Transcript	ENST00000674909.1	nonsense_mediated_decay	-	-	-	-	-	-	-	-	-	rs1857027	G	G/C/T	1626	-1	-	HGNC	HGNC:932	-	-	-	-	-	-	-	-	-	-	-	-	-	-	-	-
rs1857027	9:101352815-101352815	T	downstream_gene_variant	MODIFIER	BAAT	ENSG00000136881	Transcript	ENST00000674909.1	nonsense_mediated_decay	-	-	-	-	-	-	-	-	-	rs1857027	G	G/C/T	1626	-1	-	HGNC	HGNC:932	-	-	-	-	-	-	0.6324	-	-	-	-	-	-	-	-	-
rs3858079	9:107677759-107677759	T	intergenic_variant	MODIFIER	-	-	-	-	-	-	-	-	-	-	-	-	-	-	rs3858079	C	C/T	-	-	-	-	-	-	-	-	-	-	-	0.6540	-	-	-	-	-	-	-	-	-
rs71507581	9:119518914-119518914	T	intron_variant,non_coding_transcript_variant	MODIFIER	-	ENSG00000260970	Transcript	ENST00000565320.1	lncRNA	-	2/2	-	-	-	-	-	-	-	rs71507581	C	C/T	-	1	-	-	-	-	-	3	-	-	-	0.3393	-	-	-	-	-	-	-	-	-
rs2519090	9:133101292-133101292	A	intron_variant	MODIFIER	RALGDS	ENSG00000160271	Transcript	ENST00000372047.7	protein_coding	-	16/17	-	-	-	-	-	-	-	rs2519090,COSV64426879	C	C/A/G/T	-	-1	-	HGNC	HGNC:9842	-	-	1	P4	-	-	0.2274	-	0,1	0,1	-	-	-	-	-	-
rs2519090	9:133101292-133101292	G	intron_variant	MODIFIER	RALGDS	ENSG00000160271	Transcript	ENST00000372047.7	protein_coding	-	16/17	-	-	-	-	-	-	-	rs2519090,COSV64426879	C	C/A/G/T	-	-1	-	HGNC	HGNC:9842	-	-	1	P4	-	-	-	-	0,1	0,1	-	-	-	-	-	-
rs2519090	9:133101292-133101292	T	intron_variant	MODIFIER	RALGDS	ENSG00000160271	Transcript	ENST00000372047.7	protein_coding	-	16/17	-	-	-	-	-	-	-	rs2519090,COSV64426879	C	C/A/G/T	-	-1	-	HGNC	HGNC:9842	-	-	1	P4	-	-	-	-	0,1	0,1	-	-	-	-	-	-
rs2519090	9:133101292-133101292	A	intron_variant	MODIFIER	RALGDS	ENSG00000160271	Transcript	ENST00000372050.8	protein_coding	-	16/17	-	-	-	-	-	-	-	rs2519090,COSV64426879	C	C/A/G/T	-	-1	-	HGNC	HGNC:9842	NM_006266.4	-	1	A2	-	-	0.2274	-	0,1	0,1	-	-	-	-	-	-
rs2519090	9:133101292-133101292	G	intron_variant	MODIFIER	RALGDS	ENSG00000160271	Transcript	ENST00000372050.8	protein_coding	-	16/17	-	-	-	-	-	-	-	rs2519090,COSV64426879	C	C/A/G/T	-	-1	-	HGNC	HGNC:9842	NM_006266.4	-	1	A2	-	-	-	-	0,1	0,1	-	-	-	-	-	-
rs2519090	9:133101292-133101292	T	intron_variant	MODIFIER	RALGDS	ENSG00000160271	Transcript	ENST00000372050.8	protein_coding	-	16/17	-	-	-	-	-	-	-	rs2519090,COSV64426879	C	C/A/G/T	-	-1	-	HGNC	HGNC:9842	NM_006266.4	-	1	A2	-	-	-	-	0,1	0,1	-	-	-	-	-	-
rs2519090	9:133101292-133101292	A	intron_variant	MODIFIER	RALGDS	ENSG00000160271	Transcript	ENST00000372062.8	protein_coding	-	16/17	-	-	-	-	-	-	-	rs2519090,COSV64426879	C	C/A/G/T	-	-1	-	HGNC	HGNC:9842	-	-	2	A2	-	-	0.2274	-	0,1	0,1	-	-	-	-	-	-
rs2519090	9:133101292-133101292	G	intron_variant	MODIFIER	RALGDS	ENSG00000160271	Transcript	ENST00000372062.8	protein_coding	-	16/17	-	-	-	-	-	-	-	rs2519090,COSV64426879	C	C/A/G/T	-	-1	-	HGNC	HGNC:9842	-	-	2	A2	-	-	-	-	0,1	0,1	-	-	-	-	-	-
rs2519090	9:133101292-133101292	T	intron_variant	MODIFIER	RALGDS	ENSG00000160271	Transcript	ENST00000372062.8	protein_coding	-	16/17	-	-	-	-	-	-	-	rs2519090,COSV64426879	C	C/A/G/T	-	-1	-	HGNC	HGNC:9842	-	-	2	A2	-	-	-	-	0,1	0,1	-	-	-	-	-	-
rs2519090	9:133101292-133101292	A	intron_variant	MODIFIER	RALGDS	ENSG00000160271	Transcript	ENST00000393157.8	protein_coding	-	16/17	-	-	-	-	-	-	-	rs2519090,COSV64426879	C	C/A/G/T	-	-1	-	HGNC	HGNC:9842	-	-	2	A2	-	-	0.2274	-	0,1	0,1	-	-	-	-	-	-
rs2519090	9:133101292-133101292	G	intron_variant	MODIFIER	RALGDS	ENSG00000160271	Transcript	ENST00000393157.8	protein_coding	-	16/17	-	-	-	-	-	-	-	rs2519090,COSV64426879	C	C/A/G/T	-	-1	-	HGNC	HGNC:9842	-	-	2	A2	-	-	-	-	0,1	0,1	-	-	-	-	-	-
rs2519090	9:133101292-133101292	T	intron_variant	MODIFIER	RALGDS	ENSG00000160271	Transcript	ENST00000393157.8	protein_coding	-	16/17	-	-	-	-	-	-	-	rs2519090,COSV64426879	C	C/A/G/T	-	-1	-	HGNC	HGNC:9842	-	-	2	A2	-	-	-	-	0,1	0,1	-	-	-	-	-	-
rs2519090	9:133101292-133101292	A	intron_variant	MODIFIER	RALGDS	ENSG00000160271	Transcript	ENST00000393160.7	protein_coding	-	16/17	-	-	-	-	-	-	-	rs2519090,COSV64426879	C	C/A/G/T	-	-1	-	HGNC	HGNC:9842	-	-	1	A2	-	-	0.2274	-	0,1	0,1	-	-	-	-	-	-
rs2519090	9:133101292-133101292	G	intron_variant	MODIFIER	RALGDS	ENSG00000160271	Transcript	ENST00000393160.7	protein_coding	-	16/17	-	-	-	-	-	-	-	rs2519090,COSV64426879	C	C/A/G/T	-	-1	-	HGNC	HGNC:9842	-	-	1	A2	-	-	-	-	0,1	0,1	-	-	-	-	-	-
rs2519090	9:133101292-133101292	T	intron_variant	MODIFIER	RALGDS	ENSG00000160271	Transcript	ENST00000393160.7	protein_coding	-	16/17	-	-	-	-	-	-	-	rs2519090,COSV64426879	C	C/A/G/T	-	-1	-	HGNC	HGNC:9842	-	-	1	A2	-	-	-	-	0,1	0,1	-	-	-	-	-	-
rs2519090	9:133101292-133101292	A	downstream_gene_variant	MODIFIER	RALGDS	ENSG00000160271	Transcript	ENST00000424572.1	protein_coding	-	-	-	-	-	-	-	-	-	rs2519090,COSV64426879	C	C/A/G/T	436	-1	cds_start_NF,cds_end_NF	HGNC	HGNC:9842	-	-	5	-	-	-	0.2274	-	0,1	0,1	-	-	-	-	-	-
rs2519090	9:133101292-133101292	G	downstream_gene_variant	MODIFIER	RALGDS	ENSG00000160271	Transcript	ENST00000424572.1	protein_coding	-	-	-	-	-	-	-	-	-	rs2519090,COSV64426879	C	C/A/G/T	436	-1	cds_start_NF,cds_end_NF	HGNC	HGNC:9842	-	-	5	-	-	-	-	-	0,1	0,1	-	-	-	-	-	-
rs2519090	9:133101292-133101292	T	downstream_gene_variant	MODIFIER	RALGDS	ENSG00000160271	Transcript	ENST00000424572.1	protein_coding	-	-	-	-	-	-	-	-	-	rs2519090,COSV64426879	C	C/A/G/T	436	-1	cds_start_NF,cds_end_NF	HGNC	HGNC:9842	-	-	5	-	-	-	-	-	0,1	0,1	-	-	-	-	-	-
rs2519090	9:133101292-133101292	A	downstream_gene_variant	MODIFIER	RALGDS	ENSG00000160271	Transcript	ENST00000460587.1	nonsense_mediated_decay	-	-	-	-	-	-	-	-	-	rs2519090,COSV64426879	C	C/A/G/T	2477	-1	cds_start_NF	HGNC	HGNC:9842	-	-	3	-	-	-	0.2274	-	0,1	0,1	-	-	-	-	-	-
rs2519090	9:133101292-133101292	G	downstream_gene_variant	MODIFIER	RALGDS	ENSG00000160271	Transcript	ENST00000460587.1	nonsense_mediated_decay	-	-	-	-	-	-	-	-	-	rs2519090,COSV64426879	C	C/A/G/T	2477	-1	cds_start_NF	HGNC	HGNC:9842	-	-	3	-	-	-	-	-	0,1	0,1	-	-	-	-	-	-
rs2519090	9:133101292-133101292	T	downstream_gene_variant	MODIFIER	RALGDS	ENSG00000160271	Transcript	ENST00000460587.1	nonsense_mediated_decay	-	-	-	-	-	-	-	-	-	rs2519090,COSV64426879	C	C/A/G/T	2477	-1	cds_start_NF	HGNC	HGNC:9842	-	-	3	-	-	-	-	-	0,1	0,1	-	-	-	-	-	-
rs2519090	9:133101292-133101292	A	non_coding_transcript_exon_variant	MODIFIER	RALGDS	ENSG00000160271	Transcript	ENST00000469972.5	retained_intron	11/11	-	-	-	2245	-	-	-	-	rs2519090,COSV64426879	C	C/A/G/T	-	-1	-	HGNC	HGNC:9842	-	-	1	-	-	-	0.2274	-	0,1	0,1	-	-	-	-	-	-
rs2519090	9:133101292-133101292	G	non_coding_transcript_exon_variant	MODIFIER	RALGDS	ENSG00000160271	Transcript	ENST00000469972.5	retained_intron	11/11	-	-	-	2245	-	-	-	-	rs2519090,COSV64426879	C	C/A/G/T	-	-1	-	HGNC	HGNC:9842	-	-	1	-	-	-	-	-	0,1	0,1	-	-	-	-	-	-
rs2519090	9:133101292-133101292	T	non_coding_transcript_exon_variant	MODIFIER	RALGDS	ENSG00000160271	Transcript	ENST00000469972.5	retained_intron	11/11	-	-	-	2245	-	-	-	-	rs2519090,COSV64426879	C	C/A/G/T	-	-1	-	HGNC	HGNC:9842	-	-	1	-	-	-	-	-	0,1	0,1	-	-	-	-	-	-
rs2519090	9:133101292-133101292	A	downstream_gene_variant	MODIFIER	RALGDS	ENSG00000160271	Transcript	ENST00000471109.1	retained_intron	-	-	-	-	-	-	-	-	-	rs2519090,COSV64426879	C	C/A/G/T	1226	-1	-	HGNC	HGNC:9842	-	-	3	-	-	-	0.2274	-	0,1	0,1	-	-	-	-	-	-
rs2519090	9:133101292-133101292	G	downstream_gene_variant	MODIFIER	RALGDS	ENSG00000160271	Transcript	ENST00000471109.1	retained_intron	-	-	-	-	-	-	-	-	-	rs2519090,COSV64426879	C	C/A/G/T	1226	-1	-	HGNC	HGNC:9842	-	-	3	-	-	-	-	-	0,1	0,1	-	-	-	-	-	-
rs2519090	9:133101292-133101292	T	downstream_gene_variant	MODIFIER	RALGDS	ENSG00000160271	Transcript	ENST00000471109.1	retained_intron	-	-	-	-	-	-	-	-	-	rs2519090,COSV64426879	C	C/A/G/T	1226	-1	-	HGNC	HGNC:9842	-	-	3	-	-	-	-	-	0,1	0,1	-	-	-	-	-	-
rs2519090	9:133101292-133101292	A	intron_variant	MODIFIER	RALGDS	ENSG00000160271	Transcript	ENST00000477660.1	protein_coding	-	1/1	-	-	-	-	-	-	-	rs2519090,COSV64426879	C	C/A/G/T	-	-1	cds_start_NF	HGNC	HGNC:9842	-	-	2	-	-	-	0.2274	-	0,1	0,1	-	-	-	-	-	-
rs2519090	9:133101292-133101292	G	intron_variant	MODIFIER	RALGDS	ENSG00000160271	Transcript	ENST00000477660.1	protein_coding	-	1/1	-	-	-	-	-	-	-	rs2519090,COSV64426879	C	C/A/G/T	-	-1	cds_start_NF	HGNC	HGNC:9842	-	-	2	-	-	-	-	-	0,1	0,1	-	-	-	-	-	-
rs2519090	9:133101292-133101292	T	intron_variant	MODIFIER	RALGDS	ENSG00000160271	Transcript	ENST00000477660.1	protein_coding	-	1/1	-	-	-	-	-	-	-	rs2519090,COSV64426879	C	C/A/G/T	-	-1	cds_start_NF	HGNC	HGNC:9842	-	-	2	-	-	-	-	-	0,1	0,1	-	-	-	-	-	-
rs2519090	9:133101292-133101292	A	non_coding_transcript_exon_variant	MODIFIER	RALGDS	ENSG00000160271	Transcript	ENST00000482648.5	retained_intron	12/12	-	-	-	2024	-	-	-	-	rs2519090,COSV64426879	C	C/A/G/T	-	-1	-	HGNC	HGNC:9842	-	-	2	-	-	-	0.2274	-	0,1	0,1	-	-	-	-	-	-
rs2519090	9:133101292-133101292	G	non_coding_transcript_exon_variant	MODIFIER	RALGDS	ENSG00000160271	Transcript	ENST00000482648.5	retained_intron	12/12	-	-	-	2024	-	-	-	-	rs2519090,COSV64426879	C	C/A/G/T	-	-1	-	HGNC	HGNC:9842	-	-	2	-	-	-	-	-	0,1	0,1	-	-	-	-	-	-
rs2519090	9:133101292-133101292	T	non_coding_transcript_exon_variant	MODIFIER	RALGDS	ENSG00000160271	Transcript	ENST00000482648.5	retained_intron	12/12	-	-	-	2024	-	-	-	-	rs2519090,COSV64426879	C	C/A/G/T	-	-1	-	HGNC	HGNC:9842	-	-	2	-	-	-	-	-	0,1	0,1	-	-	-	-	-	-
rs2519090	9:133101292-133101292	A	downstream_gene_variant	MODIFIER	RALGDS	ENSG00000160271	Transcript	ENST00000493067.5	retained_intron	-	-	-	-	-	-	-	-	-	rs2519090,COSV64426879	C	C/A/G/T	2394	-1	-	HGNC	HGNC:9842	-	-	2	-	-	-	0.2274	-	0,1	0,1	-	-	-	-	-	-
rs2519090	9:133101292-133101292	G	downstream_gene_variant	MODIFIER	RALGDS	ENSG00000160271	Transcript	ENST00000493067.5	retained_intron	-	-	-	-	-	-	-	-	-	rs2519090,COSV64426879	C	C/A/G/T	2394	-1	-	HGNC	HGNC:9842	-	-	2	-	-	-	-	-	0,1	0,1	-	-	-	-	-	-
rs2519090	9:133101292-133101292	T	downstream_gene_variant	MODIFIER	RALGDS	ENSG00000160271	Transcript	ENST00000493067.5	retained_intron	-	-	-	-	-	-	-	-	-	rs2519090,COSV64426879	C	C/A/G/T	2394	-1	-	HGNC	HGNC:9842	-	-	2	-	-	-	-	-	0,1	0,1	-	-	-	-	-	-
rs2519090	9:133101292-133101292	A	non_coding_transcript_exon_variant	MODIFIER	RALGDS	ENSG00000160271	Transcript	ENST00000493438.5	retained_intron	16/18	-	-	-	2648	-	-	-	-	rs2519090,COSV64426879	C	C/A/G/T	-	-1	-	HGNC	HGNC:9842	-	-	2	-	-	-	0.2274	-	0,1	0,1	-	-	-	-	-	-
rs2519090	9:133101292-133101292	G	non_coding_transcript_exon_variant	MODIFIER	RALGDS	ENSG00000160271	Transcript	ENST00000493438.5	retained_intron	16/18	-	-	-	2648	-	-	-	-	rs2519090,COSV64426879	C	C/A/G/T	-	-1	-	HGNC	HGNC:9842	-	-	2	-	-	-	-	-	0,1	0,1	-	-	-	-	-	-
rs2519090	9:133101292-133101292	T	non_coding_transcript_exon_variant	MODIFIER	RALGDS	ENSG00000160271	Transcript	ENST00000493438.5	retained_intron	16/18	-	-	-	2648	-	-	-	-	rs2519090,COSV64426879	C	C/A/G/T	-	-1	-	HGNC	HGNC:9842	-	-	2	-	-	-	-	-	0,1	0,1	-	-	-	-	-	-
rs2519090	9:133101292-133101292	A	upstream_gene_variant	MODIFIER	RALGDS	ENSG00000160271	Transcript	ENST00000495621.1	retained_intron	-	-	-	-	-	-	-	-	-	rs2519090,COSV64426879	C	C/A/G/T	747	-1	-	HGNC	HGNC:9842	-	-	2	-	-	-	0.2274	-	0,1	0,1	-	-	-	-	-	-
rs2519090	9:133101292-133101292	G	upstream_gene_variant	MODIFIER	RALGDS	ENSG00000160271	Transcript	ENST00000495621.1	retained_intron	-	-	-	-	-	-	-	-	-	rs2519090,COSV64426879	C	C/A/G/T	747	-1	-	HGNC	HGNC:9842	-	-	2	-	-	-	-	-	0,1	0,1	-	-	-	-	-	-
rs2519090	9:133101292-133101292	T	upstream_gene_variant	MODIFIER	RALGDS	ENSG00000160271	Transcript	ENST00000495621.1	retained_intron	-	-	-	-	-	-	-	-	-	rs2519090,COSV64426879	C	C/A/G/T	747	-1	-	HGNC	HGNC:9842	-	-	2	-	-	-	-	-	0,1	0,1	-	-	-	-	-	-
rs2519090	9:133101292-133101292	A	intron_variant,non_coding_transcript_variant	MODIFIER	RALGDS	ENSG00000160271	Transcript	ENST00000498797.1	retained_intron	-	1/2	-	-	-	-	-	-	-	rs2519090,COSV64426879	C	C/A/G/T	-	-1	-	HGNC	HGNC:9842	-	-	2	-	-	-	0.2274	-	0,1	0,1	-	-	-	-	-	-
rs2519090	9:133101292-133101292	G	intron_variant,non_coding_transcript_variant	MODIFIER	RALGDS	ENSG00000160271	Transcript	ENST00000498797.1	retained_intron	-	1/2	-	-	-	-	-	-	-	rs2519090,COSV64426879	C	C/A/G/T	-	-1	-	HGNC	HGNC:9842	-	-	2	-	-	-	-	-	0,1	0,1	-	-	-	-	-	-
rs2519090	9:133101292-133101292	T	intron_variant,non_coding_transcript_variant	MODIFIER	RALGDS	ENSG00000160271	Transcript	ENST00000498797.1	retained_intron	-	1/2	-	-	-	-	-	-	-	rs2519090,COSV64426879	C	C/A/G/T	-	-1	-	HGNC	HGNC:9842	-	-	2	-	-	-	-	-	0,1	0,1	-	-	-	-	-	-
rs3118523	9:134443675-134443675	A	downstream_gene_variant	MODIFIER	RXRA	ENSG00000186350	Transcript	ENST00000356384.4	protein_coding_CDS_not_defined	-	-	-	-	-	-	-	-	-	rs3118523	G	G/A/C	3090	1	-	HGNC	HGNC:10477	-	-	5	-	-	-	0.6797	-	-	-	22265947,25945350,19753122,31279991,26893716,34578986,20049159,23826131	-	-	-	-	-
rs3118523	9:134443675-134443675	C	downstream_gene_variant	MODIFIER	RXRA	ENSG00000186350	Transcript	ENST00000356384.4	protein_coding_CDS_not_defined	-	-	-	-	-	-	-	-	-	rs3118523	G	G/A/C	3090	1	-	HGNC	HGNC:10477	-	-	5	-	-	-	-	-	-	-	22265947,25945350,19753122,31279991,26893716,34578986,20049159,23826131	-	-	-	-	-
rs3118523	9:134443675-134443675	A	downstream_gene_variant	MODIFIER	RXRA	ENSG00000186350	Transcript	ENST00000481739.2	protein_coding	-	-	-	-	-	-	-	-	-	rs3118523	G	G/A/C	3090	1	-	HGNC	HGNC:10477	NM_002957.6	-	1	P3	-	-	0.6797	-	-	-	22265947,25945350,19753122,31279991,26893716,34578986,20049159,23826131	-	-	-	-	-
rs3118523	9:134443675-134443675	C	downstream_gene_variant	MODIFIER	RXRA	ENSG00000186350	Transcript	ENST00000481739.2	protein_coding	-	-	-	-	-	-	-	-	-	rs3118523	G	G/A/C	3090	1	-	HGNC	HGNC:10477	NM_002957.6	-	1	P3	-	-	-	-	-	-	22265947,25945350,19753122,31279991,26893716,34578986,20049159,23826131	-	-	-	-	-
rs3118523	9:134443675-134443675	A	regulatory_region_variant	MODIFIER	-	-	RegulatoryFeature	ENSR00000897319	CTCF_binding_site	-	-	-	-	-	-	-	-	-	rs3118523	G	G/A/C	-	-	-	-	-	-	-	-	-	-	-	0.6797	-	-	-	22265947,25945350,19753122,31279991,26893716,34578986,20049159,23826131	-	-	-	-	-
rs3118523	9:134443675-134443675	C	regulatory_region_variant	MODIFIER	-	-	RegulatoryFeature	ENSR00000897319	CTCF_binding_site	-	-	-	-	-	-	-	-	-	rs3118523	G	G/A/C	-	-	-	-	-	-	-	-	-	-	-	-	-	-	-	22265947,25945350,19753122,31279991,26893716,34578986,20049159,23826131	-	-	-	-	-
rs3118523	9:134443675-134443675	A	TF_binding_site_variant	MODIFIER	-	-	MotifFeature	ENSM00525582740	-	-	-	-	-	-	-	-	-	-	rs3118523	G	G/A/C	-	-1	-	-	-	-	-	-	-	-	-	0.6797	-	-	-	22265947,25945350,19753122,31279991,26893716,34578986,20049159,23826131	ENSPFM0521	22	N	-0.002	TEAD4::CEBPD,TEAD4::CEBPB
rs3118523	9:134443675-134443675	C	TF_binding_site_variant	MODIFIER	-	-	MotifFeature	ENSM00525582740	-	-	-	-	-	-	-	-	-	-	rs3118523	G	G/A/C	-	-1	-	-	-	-	-	-	-	-	-	-	-	-	-	22265947,25945350,19753122,31279991,26893716,34578986,20049159,23826131	ENSPFM0521	22	N	-0.018	TEAD4::CEBPD,TEAD4::CEBPB
rs3118523	9:134443675-134443675	A	TF_binding_site_variant	MODIFIER	-	-	MotifFeature	ENSM00206271728	-	-	-	-	-	-	-	-	-	-	rs3118523	G	G/A/C	-	-1	-	-	-	-	-	-	-	-	-	0.6797	-	-	-	22265947,25945350,19753122,31279991,26893716,34578986,20049159,23826131	ENSPFM0091	23	N	-0.102	ETV2::EOMES,ETV2::TBX21,ELK1::EOMES,ELK1::TBX21,ETV5::EOMES,ERF::EOMES,ERF::TBX21
rs3118523	9:134443675-134443675	C	TF_binding_site_variant	MODIFIER	-	-	MotifFeature	ENSM00206271728	-	-	-	-	-	-	-	-	-	-	rs3118523	G	G/A/C	-	-1	-	-	-	-	-	-	-	-	-	-	-	-	-	22265947,25945350,19753122,31279991,26893716,34578986,20049159,23826131	ENSPFM0091	23	N	-0.044	ETV2::EOMES,ETV2::TBX21,ELK1::EOMES,ELK1::TBX21,ETV5::EOMES,ERF::EOMES,ERF::TBX21
rs3118523	9:134443675-134443675	A	TF_binding_site_variant	MODIFIER	-	-	MotifFeature	ENSM00322108308	-	-	-	-	-	-	-	-	-	-	rs3118523	G	G/A/C	-	1	-	-	-	-	-	-	-	-	-	0.6797	-	-	-	22265947,25945350,19753122,31279991,26893716,34578986,20049159,23826131	ENSPFM0239	24	Y	-0.082	GCM1::MAX
rs3118523	9:134443675-134443675	C	TF_binding_site_variant	MODIFIER	-	-	MotifFeature	ENSM00322108308	-	-	-	-	-	-	-	-	-	-	rs3118523	G	G/A/C	-	1	-	-	-	-	-	-	-	-	-	-	-	-	-	22265947,25945350,19753122,31279991,26893716,34578986,20049159,23826131	ENSPFM0239	24	Y	-0.082	GCM1::MAX
rs3118523	9:134443675-134443675	A	TF_binding_site_variant	MODIFIER	-	-	MotifFeature	ENSM00206301611	-	-	-	-	-	-	-	-	-	-	rs3118523	G	G/A/C	-	1	-	-	-	-	-	-	-	-	-	0.6797	-	-	-	22265947,25945350,19753122,31279991,26893716,34578986,20049159,23826131	ENSPFM0096	4	Y	-0.074	ELK1::FOXI1
rs3118523	9:134443675-134443675	C	TF_binding_site_variant	MODIFIER	-	-	MotifFeature	ENSM00206301611	-	-	-	-	-	-	-	-	-	-	rs3118523	G	G/A/C	-	1	-	-	-	-	-	-	-	-	-	-	-	-	-	22265947,25945350,19753122,31279991,26893716,34578986,20049159,23826131	ENSPFM0096	4	Y	-0.074	ELK1::FOXI1
rs9460797	HG2057_PATCH:27664-27664	C	intergenic_variant	MODIFIER	-	-	-	-	-	-	-	-	-	-	-	-	-	-	-	A	A/C/T	-	-	-	-	-	-	-	-	-	-	-	-	-	-	-	-	-	-	-	-	-
rs9460797	HG2057_PATCH:27664-27664	T	intergenic_variant	MODIFIER	-	-	-	-	-	-	-	-	-	-	-	-	-	-	-	A	A/C/T	-	-	-	-	-	-	-	-	-	-	-	-	-	-	-	-	-	-	-	-	-
rs11001267	HG2191_PATCH:266193-266193	A	intergenic_variant	MODIFIER	-	-	-	-	-	-	-	-	-	-	-	-	-	-	-	G	G/A/T	-	-	-	-	-	-	-	-	-	-	-	-	-	-	-	-	-	-	-	-	-
rs11001267	HG2191_PATCH:266193-266193	T	intergenic_variant	MODIFIER	-	-	-	-	-	-	-	-	-	-	-	-	-	-	-	G	G/A/T	-	-	-	-	-	-	-	-	-	-	-	-	-	-	-	-	-	-	-	-	-
rs4930721	HSCHR12_6_CTG2_1:106885-106885	G	intergenic_variant	MODIFIER	-	-	-	-	-	-	-	-	-	-	-	-	-	-	-	C	C/G/T	-	-	-	-	-	-	-	-	-	-	-	-	-	-	-	-	-	-	-	-	-
rs4930721	HSCHR12_6_CTG2_1:106885-106885	T	intergenic_variant	MODIFIER	-	-	-	-	-	-	-	-	-	-	-	-	-	-	-	C	C/G/T	-	-	-	-	-	-	-	-	-	-	-	-	-	-	-	-	-	-	-	-	-
rs12024238	HSCHR1_3_CTG3:114798-114798	G	intergenic_variant	MODIFIER	-	-	-	-	-	-	-	-	-	-	-	-	-	-	-	C	C/G/T	-	-	-	-	-	-	-	-	-	-	-	-	-	-	-	-	-	-	-	-	-
rs12024238	HSCHR1_3_CTG3:114798-114798	T	intergenic_variant	MODIFIER	-	-	-	-	-	-	-	-	-	-	-	-	-	-	-	C	C/G/T	-	-	-	-	-	-	-	-	-	-	-	-	-	-	-	-	-	-	-	-	-
rs7672337	HSCHR4_12_CTG12:258086-258086	G	intergenic_variant	MODIFIER	-	-	-	-	-	-	-	-	-	-	-	-	-	-	-	A	A/G	-	-	-	-	-	-	-	-	-	-	-	-	-	-	-	-	-	-	-	-	-
rs6936903	HSCHR6_1_CTG3:3031-3031	A	intergenic_variant	MODIFIER	-	-	-	-	-	-	-	-	-	-	-	-	-	-	-	T	T/A/C/G	-	-	-	-	-	-	-	-	-	-	-	-	-	-	-	-	-	-	-	-	-
rs6936903	HSCHR6_1_CTG3:3031-3031	C	intergenic_variant	MODIFIER	-	-	-	-	-	-	-	-	-	-	-	-	-	-	-	T	T/A/C/G	-	-	-	-	-	-	-	-	-	-	-	-	-	-	-	-	-	-	-	-	-
rs6936903	HSCHR6_1_CTG3:3031-3031	G	intergenic_variant	MODIFIER	-	-	-	-	-	-	-	-	-	-	-	-	-	-	-	T	T/A/C/G	-	-	-	-	-	-	-	-	-	-	-	-	-	-	-	-	-	-	-	-	-
rs145555305	HSCHR6_MHC_COX_CTG1:3981835-3981835	T	intergenic_variant	MODIFIER	-	-	-	-	-	-	-	-	-	-	-	-	-	-	-	G	G/T	-	-	-	-	-	-	-	-	-	-	-	-	-	-	-	-	-	-	-	-	-
rs145555305	HSCHR6_MHC_QBL_CTG1:3762794-3762794	T	intergenic_variant	MODIFIER	-	-	-	-	-	-	-	-	-	-	-	-	-	-	-	G	G/T	-	-	-	-	-	-	-	-	-	-	-	-	-	-	-	-	-	-	-	-	-
rs1857027	HSCHR9_1_CTG5:404048-404048	G	intergenic_variant	MODIFIER	-	-	-	-	-	-	-	-	-	-	-	-	-	-	-	T	T/G/C	-	-	-	-	-	-	-	-	-	-	-	-	-	-	-	-	-	-	-	-	-
rs1857027	HSCHR9_1_CTG5:404048-404048	C	intergenic_variant	MODIFIER	-	-	-	-	-	-	-	-	-	-	-	-	-	-	-	T	T/G/C	-	-	-	-	-	-	-	-	-	-	-	-	-	-	-	-	-	-	-	-	-
