# Supplementary material for: Unveiling the Relationship Between Oral Microbiota and Alzheimer's Disease: A Genetic Instrumental Variable Analysis via Mendelian Randomization
Source: Brain Behav. 2025 Aug 4;15(8):e70753. doi: 10.1002/brb3.70753 (PMC12321961; doi:10.1002/brb3.70753)
Supplement: Supplementary file 1 — Supplementary Information [file BRB3-15-e70753-s006.zip › SNP转基因LZC/ieu_saliva_GO&KEGG.xlsx]

## Sheet: Sheet 1
ONTOLOGY	ID	Description	GeneRatio	BgRatio	pvalue	p.adjust	qvalue	geneID	Count
BP	GO:0007156	homophilic cell adhesion via plasma membrane adhesion molecules	9/74	168/18800	1.96969e-08	1.26235e-05	1.19302e-05	TENM3/ROBO4/ROBO3/ROBO2/PALLD/NECTIN1/DCHS2/CNTN6/CADM1	9
BP	GO:0007411	axon guidance	10/74	234/18800	2.63566e-08	1.26235e-05	1.19302e-05	ROBO4/ROBO3/ROBO2/PLXNA4/PALLD/NGFR/NECTIN1/KALRN/DCC/CNTN6	10
BP	GO:0097485	neuron projection guidance	10/74	235/18800	2.74423e-08	1.26235e-05	1.19302e-05	ROBO4/ROBO3/ROBO2/PLXNA4/PALLD/NGFR/NECTIN1/KALRN/DCC/CNTN6	10
BP	GO:0098742	cell-cell adhesion via plasma-membrane adhesion molecules	10/74	279/18800	1.37298e-07	4.73678e-05	4.47664e-05	TENM3/ROBO4/ROBO3/ROBO2/PALLD/NLGN1/NECTIN1/DCHS2/CNTN6/CADM1	10
BP	GO:0070593	dendrite self-avoidance	4/74	17/18800	5.06281e-07	0.000139734	0.000132059	ROBO4/ROBO3/PALLD/CNTN6	4
BP	GO:0007409	axonogenesis	11/74	430/18800	9.02856e-07	0.000207657	0.000196252	ROBO4/ROBO3/ROBO2/PLXNA4/PALLD/NGFR/NECTIN1/MT3/KALRN/DCC/CNTN6	11
BP	GO:0008038	neuron recognition	5/74	49/18800	1.3725e-06	0.000270579	0.000255719	ROBO4/ROBO3/ROBO2/PALLD/CNTN6	5
BP	GO:0061564	axon development	11/74	479/18800	2.57449e-06	0.000444099	0.000419709	ROBO4/ROBO3/ROBO2/PLXNA4/PALLD/NGFR/NECTIN1/MT3/KALRN/DCC/CNTN6	11
BP	GO:0007157	heterophilic cell-cell adhesion via plasma membrane cell adhesion molecules	4/74	51/18800	4.80428e-05	0.00736657	0.006962	TENM3/NLGN1/NECTIN1/CADM1	4
BP	GO:0008037	cell recognition	6/74	228/18800	0.000277475	0.0382915	0.0361886	ROBO4/ROBO3/ROBO2/PALLD/CNTN6/CADM1	6
CC	GO:0098984	neuron to neuron synapse	8/78	347/19594	7.11804e-05	0.0146632	0.013262	PSD3/NLGN1/NGFR/NECTIN1/MT3/KALRN/DCC/CADM1	8
CC	GO:0014069	postsynaptic density	7/78	318/19594	0.00027363	0.0185872	0.0168111	PSD3/NLGN1/NGFR/MT3/KALRN/DCC/CADM1	7
CC	GO:0032279	asymmetric synapse	7/78	323/19594	0.000300723	0.0185872	0.0168111	PSD3/NLGN1/NGFR/MT3/KALRN/DCC/CADM1	7
CC	GO:0099572	postsynaptic specialization	7/78	341/19594	0.000416677	0.0185872	0.0168111	PSD3/NLGN1/NGFR/MT3/KALRN/DCC/CADM1	7
CC	GO:0030426	growth cone	5/78	161/19594	0.000458243	0.0185872	0.0168111	PALLD/NGFR/NECTIN1/DCC/ANG	5
CC	GO:0030427	site of polarized growth	5/78	167/19594	0.000541373	0.0185872	0.0168111	PALLD/NGFR/NECTIN1/DCC/ANG	5
CC	GO:0060076	excitatory synapse	3/78	51/19594	0.00110143	0.0324136	0.0293163	PALLD/NLGN1/CNTN6	3
CC	GO:0033162	melanosome membrane	2/78	18/19594	0.00229667	0.0473114	0.0427906	TYR/MREG	2
CC	GO:0045009	chitosome	2/78	18/19594	0.00229667	0.0473114	0.0427906	TYR/MREG	2
CC	GO:0090741	pigment granule membrane	2/78	18/19594	0.00229667	0.0473114	0.0427906	TYR/MREG	2
CC	GO:0099240	intrinsic component of synaptic membrane	4/78	160/19594	0.00382242	0.0715835	0.0647434	NLGN1/NECTIN1/DCC/CNTN6	4
CC	GO:0150034	distal axon	5/78	270/19594	0.0044592	0.0765496	0.0692349	PALLD/NGFR/NECTIN1/DCC/ANG	5
MF	GO:0098632	cell-cell adhesion mediator activity	5/75	54/18410	2.65293e-06	0.000591603	0.000522208	ROBO4/ROBO3/ROBO2/PALLD/CNTN6	5
MF	GO:0098631	cell adhesion mediator activity	5/75	64/18410	6.1966e-06	0.000690921	0.000609876	ROBO4/ROBO3/ROBO2/PALLD/CNTN6	5
MF	GO:0015026	coreceptor activity	3/75	47/18410	0.000925738	0.0688132	0.0607414	NGFR/NECTIN1/CD8B2	3
MF	GO:0005283	amino acid:sodium symporter activity	2/75	16/18410	0.00189376	0.0733137	0.064714	SLC38A1/SLC1A7	2
MF	GO:0005507	copper ion binding	3/75	61/18410	0.00197257	0.0733137	0.064714	TYR/MT3/ANG	3
MF	GO:0015179	L-amino acid transmembrane transporter activity	3/75	61/18410	0.00197257	0.0733137	0.064714	SLC7A7/SLC38A1/SLC1A7	3
