# Supplementary material for: Unveiling the Relationship Between Oral Microbiota and Alzheimer's Disease: A Genetic Instrumental Variable Analysis via Mendelian Randomization
Source: Brain Behav. 2025 Aug 4;15(8):e70753. doi: 10.1002/brb3.70753 (PMC12321961; doi:10.1002/brb3.70753)
Supplement: Supplementary file 1 — Supplementary Information [file BRB3-15-e70753-s006.zip › SNP转基因LZC/ieu_tongue.txt]

#Uploaded_variation	Location	Allele	Consequence	IMPACT	SYMBOL	Gene	Feature_type	Feature	BIOTYPE	EXON	INTRON	HGVSc	HGVSp	cDNA_position	CDS_position	Protein_position	Amino_acids	Codons	Existing_variation	REF_ALLELE	UPLOADED_ALLELE	DISTANCE	STRAND	FLAGS	SYMBOL_SOURCE	HGNC_ID	MANE_SELECT	MANE_PLUS_CLINICAL	TSL	APPRIS	SIFT	PolyPhen	AF	CLIN_SIG	SOMATIC	PHENO	PUBMED	MOTIF_NAME	MOTIF_POS	HIGH_INF_POS	MOTIF_SCORE_CHANGE	TRANSCRIPTION_FACTORS
rs72674153	1:66395835-66395835	T	regulatory_region_variant	MODIFIER	-	-	RegulatoryFeature	ENSR00000008082	enhancer	-	-	-	-	-	-	-	-	-	rs72674153	C	C/T	-	-	-	-	-	-	-	-	-	-	-	0.2183	-	-	-	-	-	-	-	-	-
rs72674153	1:66395835-66395835	T	intergenic_variant	MODIFIER	-	-	-	-	-	-	-	-	-	-	-	-	-	-	rs72674153	C	C/T	-	-	-	-	-	-	-	-	-	-	-	0.2183	-	-	-	-	-	-	-	-	-
rs1417724	1:66431916-66431916	G	regulatory_region_variant	MODIFIER	-	-	RegulatoryFeature	ENSR00000360821	open_chromatin_region	-	-	-	-	-	-	-	-	-	rs1417724	A	A/G	-	-	-	-	-	-	-	-	-	-	-	0.3504	-	-	-	-	-	-	-	-	-
rs1417724	1:66431916-66431916	G	intergenic_variant	MODIFIER	-	-	-	-	-	-	-	-	-	-	-	-	-	-	rs1417724	A	A/G	-	-	-	-	-	-	-	-	-	-	-	0.3504	-	-	-	-	-	-	-	-	-
rs4926364	1:68687360-68687360	G	intron_variant,non_coding_transcript_variant	MODIFIER	-	ENSG00000285407	Transcript	ENST00000643361.1	lncRNA	-	1/6	-	-	-	-	-	-	-	rs4926364	C	C/G/T	-	1	-	-	-	-	-	-	-	-	-	-	-	-	-	-	-	-	-	-	-
rs4926364	1:68687360-68687360	T	intron_variant,non_coding_transcript_variant	MODIFIER	-	ENSG00000285407	Transcript	ENST00000643361.1	lncRNA	-	1/6	-	-	-	-	-	-	-	rs4926364	C	C/G/T	-	1	-	-	-	-	-	-	-	-	-	0.6482	-	-	-	-	-	-	-	-	-
rs145937533	1:156328397-156328397	A	intron_variant	MODIFIER	CCT3	ENSG00000163468	Transcript	ENST00000295688.8	protein_coding	-	5/13	-	-	-	-	-	-	-	rs145937533	G	G/A	-	-1	-	HGNC	HGNC:1616	NM_005998.5	-	1	P1	-	-	0.1975	-	-	-	-	-	-	-	-	-
rs145937533	1:156328397-156328397	A	downstream_gene_variant	MODIFIER	CCT3	ENSG00000163468	Transcript	ENST00000368256.3	protein_coding_CDS_not_defined	-	-	-	-	-	-	-	-	-	rs145937533	G	G/A	4256	-1	-	HGNC	HGNC:1616	-	-	3	-	-	-	0.1975	-	-	-	-	-	-	-	-	-
rs145937533	1:156328397-156328397	A	intron_variant,NMD_transcript_variant	MODIFIER	CCT3	ENSG00000163468	Transcript	ENST00000368258.7	nonsense_mediated_decay	-	4/12	-	-	-	-	-	-	-	rs145937533	G	G/A	-	-1	-	HGNC	HGNC:1616	-	-	2	-	-	-	0.1975	-	-	-	-	-	-	-	-	-
rs145937533	1:156328397-156328397	A	intron_variant	MODIFIER	CCT3	ENSG00000163468	Transcript	ENST00000368259.6	protein_coding	-	3/11	-	-	-	-	-	-	-	rs145937533	G	G/A	-	-1	-	HGNC	HGNC:1616	-	-	2	-	-	-	0.1975	-	-	-	-	-	-	-	-	-
rs145937533	1:156328397-156328397	A	upstream_gene_variant	MODIFIER	CCT3	ENSG00000163468	Transcript	ENST00000368261.7	protein_coding_CDS_not_defined	-	-	-	-	-	-	-	-	-	rs145937533	G	G/A	3308	-1	-	HGNC	HGNC:1616	-	-	5	-	-	-	0.1975	-	-	-	-	-	-	-	-	-
rs145937533	1:156328397-156328397	A	intron_variant,NMD_transcript_variant	MODIFIER	CCT3	ENSG00000163468	Transcript	ENST00000368262.7	nonsense_mediated_decay	-	6/14	-	-	-	-	-	-	-	rs145937533	G	G/A	-	-1	-	HGNC	HGNC:1616	-	-	2	-	-	-	0.1975	-	-	-	-	-	-	-	-	-
rs145937533	1:156328397-156328397	A	intron_variant	MODIFIER	CCT3	ENSG00000163468	Transcript	ENST00000413555.5	protein_coding	-	5/7	-	-	-	-	-	-	-	rs145937533	G	G/A	-	-1	cds_end_NF	HGNC	HGNC:1616	-	-	5	-	-	-	0.1975	-	-	-	-	-	-	-	-	-
rs145937533	1:156328397-156328397	A	intron_variant	MODIFIER	CCT3	ENSG00000163468	Transcript	ENST00000415548.1	protein_coding	-	6/6	-	-	-	-	-	-	-	rs145937533	G	G/A	-	-1	cds_end_NF	HGNC	HGNC:1616	-	-	3	-	-	-	0.1975	-	-	-	-	-	-	-	-	-
rs145937533	1:156328397-156328397	A	intron_variant	MODIFIER	CCT3	ENSG00000163468	Transcript	ENST00000446905.5	protein_coding	-	3/4	-	-	-	-	-	-	-	rs145937533	G	G/A	-	-1	cds_end_NF	HGNC	HGNC:1616	-	-	3	-	-	-	0.1975	-	-	-	-	-	-	-	-	-
rs145937533	1:156328397-156328397	A	intron_variant,non_coding_transcript_variant	MODIFIER	CCT3	ENSG00000163468	Transcript	ENST00000463132.5	protein_coding_CDS_not_defined	-	4/5	-	-	-	-	-	-	-	rs145937533	G	G/A	-	-1	-	HGNC	HGNC:1616	-	-	3	-	-	-	0.1975	-	-	-	-	-	-	-	-	-
rs145937533	1:156328397-156328397	A	intron_variant	MODIFIER	CCT3	ENSG00000163468	Transcript	ENST00000472765.6	protein_coding	-	6/14	-	-	-	-	-	-	-	rs145937533	G	G/A	-	-1	-	HGNC	HGNC:1616	-	-	2	-	-	-	0.1975	-	-	-	-	-	-	-	-	-
rs145937533	1:156328397-156328397	A	intron_variant	MODIFIER	CCT3	ENSG00000163468	Transcript	ENST00000478640.6	protein_coding	-	4/5	-	-	-	-	-	-	-	rs145937533	G	G/A	-	-1	cds_end_NF	HGNC	HGNC:1616	-	-	2	-	-	-	0.1975	-	-	-	-	-	-	-	-	-
rs145937533	1:156328397-156328397	A	intron_variant,non_coding_transcript_variant	MODIFIER	CCT3	ENSG00000163468	Transcript	ENST00000490221.5	retained_intron	-	4/5	-	-	-	-	-	-	-	rs145937533	G	G/A	-	-1	-	HGNC	HGNC:1616	-	-	2	-	-	-	0.1975	-	-	-	-	-	-	-	-	-
rs145937533	1:156328397-156328397	A	intron_variant	MODIFIER	CCT3	ENSG00000163468	Transcript	ENST00000496684.6	protein_coding	-	5/7	-	-	-	-	-	-	-	rs145937533	G	G/A	-	-1	cds_end_NF	HGNC	HGNC:1616	-	-	2	-	-	-	0.1975	-	-	-	-	-	-	-	-	-
rs145937533	1:156328397-156328397	A	intron_variant	MODIFIER	CCT3	ENSG00000163468	Transcript	ENST00000533194.5	protein_coding	-	2/4	-	-	-	-	-	-	-	rs145937533	G	G/A	-	-1	cds_end_NF	HGNC	HGNC:1616	-	-	3	-	-	-	0.1975	-	-	-	-	-	-	-	-	-
rs6659481	1:247180902-247180902	C	downstream_gene_variant	MODIFIER	-	ENSG00000215795	Transcript	ENST00000400933.2	processed_pseudogene	-	-	-	-	-	-	-	-	-	rs6659481	A	A/C/G/T	2911	-1	-	-	-	-	-	-	-	-	-	-	-	-	-	-	-	-	-	-	-
rs6659481	1:247180902-247180902	G	downstream_gene_variant	MODIFIER	-	ENSG00000215795	Transcript	ENST00000400933.2	processed_pseudogene	-	-	-	-	-	-	-	-	-	rs6659481	A	A/C/G/T	2911	-1	-	-	-	-	-	-	-	-	-	-	-	-	-	-	-	-	-	-	-
rs6659481	1:247180902-247180902	T	downstream_gene_variant	MODIFIER	-	ENSG00000215795	Transcript	ENST00000400933.2	processed_pseudogene	-	-	-	-	-	-	-	-	-	rs6659481	A	A/C/G/T	2911	-1	-	-	-	-	-	-	-	-	-	0.7891	-	-	-	-	-	-	-	-	-
rs6659481	1:247180902-247180902	C	regulatory_region_variant	MODIFIER	-	-	RegulatoryFeature	ENSR00000393185	open_chromatin_region	-	-	-	-	-	-	-	-	-	rs6659481	A	A/C/G/T	-	-	-	-	-	-	-	-	-	-	-	-	-	-	-	-	-	-	-	-	-
rs6659481	1:247180902-247180902	G	regulatory_region_variant	MODIFIER	-	-	RegulatoryFeature	ENSR00000393185	open_chromatin_region	-	-	-	-	-	-	-	-	-	rs6659481	A	A/C/G/T	-	-	-	-	-	-	-	-	-	-	-	-	-	-	-	-	-	-	-	-	-
rs6659481	1:247180902-247180902	T	regulatory_region_variant	MODIFIER	-	-	RegulatoryFeature	ENSR00000393185	open_chromatin_region	-	-	-	-	-	-	-	-	-	rs6659481	A	A/C/G/T	-	-	-	-	-	-	-	-	-	-	-	0.7891	-	-	-	-	-	-	-	-	-
rs77767920	10:3857200-3857200	A	intergenic_variant	MODIFIER	-	-	-	-	-	-	-	-	-	-	-	-	-	-	rs77767920	G	G/A	-	-	-	-	-	-	-	-	-	-	-	0.0829	-	-	-	-	-	-	-	-	-
rs788054	10:29034812-29034812	T	intergenic_variant	MODIFIER	-	-	-	-	-	-	-	-	-	-	-	-	-	-	rs788054	C	C/T	-	-	-	-	-	-	-	-	-	-	-	0.1631	-	-	-	-	-	-	-	-	-
rs61899662	11:4123839-4123839	G	intron_variant	MODIFIER	RRM1	ENSG00000167325	Transcript	ENST00000300738.10	protein_coding	-	12/18	-	-	-	-	-	-	-	rs61899662	A	A/G	-	1	-	HGNC	HGNC:10451	NM_001033.5	-	1	P1	-	-	0.0657	-	-	-	-	-	-	-	-	-
rs61899662	11:4123839-4123839	G	downstream_gene_variant	MODIFIER	RRM1	ENSG00000167325	Transcript	ENST00000526304.5	protein_coding_CDS_not_defined	-	-	-	-	-	-	-	-	-	rs61899662	A	A/G	569	1	-	HGNC	HGNC:10451	-	-	4	-	-	-	0.0657	-	-	-	-	-	-	-	-	-
rs61899662	11:4123839-4123839	G	downstream_gene_variant	MODIFIER	RRM1	ENSG00000167325	Transcript	ENST00000528442.5	nonsense_mediated_decay	-	-	-	-	-	-	-	-	-	rs61899662	A	A/G	455	1	cds_start_NF	HGNC	HGNC:10451	-	-	3	-	-	-	0.0657	-	-	-	-	-	-	-	-	-
rs61899662	11:4123839-4123839	G	downstream_gene_variant	MODIFIER	RRM1	ENSG00000167325	Transcript	ENST00000528470.5	protein_coding_CDS_not_defined	-	-	-	-	-	-	-	-	-	rs61899662	A	A/G	568	1	-	HGNC	HGNC:10451	-	-	3	-	-	-	0.0657	-	-	-	-	-	-	-	-	-
rs61899662	11:4123839-4123839	G	intron_variant,non_coding_transcript_variant	MODIFIER	RRM1	ENSG00000167325	Transcript	ENST00000529109.1	retained_intron	-	2/2	-	-	-	-	-	-	-	rs61899662	A	A/G	-	1	-	HGNC	HGNC:10451	-	-	2	-	-	-	0.0657	-	-	-	-	-	-	-	-	-
rs61899662	11:4123839-4123839	G	intron_variant,non_coding_transcript_variant	MODIFIER	RRM1	ENSG00000167325	Transcript	ENST00000531591.5	retained_intron	-	3/3	-	-	-	-	-	-	-	rs61899662	A	A/G	-	1	-	HGNC	HGNC:10451	-	-	2	-	-	-	0.0657	-	-	-	-	-	-	-	-	-
rs61899662	11:4123839-4123839	G	intron_variant,NMD_transcript_variant	MODIFIER	RRM1	ENSG00000167325	Transcript	ENST00000532170.5	nonsense_mediated_decay	-	13/19	-	-	-	-	-	-	-	rs61899662	A	A/G	-	1	-	HGNC	HGNC:10451	-	-	2	-	-	-	0.0657	-	-	-	-	-	-	-	-	-
rs61899662	11:4123839-4123839	G	intron_variant,NMD_transcript_variant	MODIFIER	RRM1	ENSG00000167325	Transcript	ENST00000533349.5	nonsense_mediated_decay	-	11/17	-	-	-	-	-	-	-	rs61899662	A	A/G	-	1	-	HGNC	HGNC:10451	-	-	2	-	-	-	0.0657	-	-	-	-	-	-	-	-	-
rs61899662	11:4123839-4123839	G	intron_variant,NMD_transcript_variant	MODIFIER	RRM1	ENSG00000167325	Transcript	ENST00000533495.5	nonsense_mediated_decay	-	6/12	-	-	-	-	-	-	-	rs61899662	A	A/G	-	1	-	HGNC	HGNC:10451	-	-	2	-	-	-	0.0657	-	-	-	-	-	-	-	-	-
rs61899662	11:4123839-4123839	G	intron_variant	MODIFIER	RRM1	ENSG00000167325	Transcript	ENST00000534285.5	protein_coding	-	6/12	-	-	-	-	-	-	-	rs61899662	A	A/G	-	1	-	HGNC	HGNC:10451	-	-	5	-	-	-	0.0657	-	-	-	-	-	-	-	-	-
rs652452	11:75592222-75592222	A	intron_variant	MODIFIER	MAP6	ENSG00000171533	Transcript	ENST00000304771.8	protein_coding	-	3/3	-	-	-	-	-	-	-	rs652452	T	T/A/C	-	-1	-	HGNC	HGNC:6868	NM_033063.2	-	1	A2	-	-	-	-	-	-	-	-	-	-	-	-
rs652452	11:75592222-75592222	C	intron_variant	MODIFIER	MAP6	ENSG00000171533	Transcript	ENST00000304771.8	protein_coding	-	3/3	-	-	-	-	-	-	-	rs652452	T	T/A/C	-	-1	-	HGNC	HGNC:6868	NM_033063.2	-	1	A2	-	-	0.3708	-	-	-	-	-	-	-	-	-
rs652452	11:75592222-75592222	A	intron_variant,non_coding_transcript_variant	MODIFIER	MAP6	ENSG00000171533	Transcript	ENST00000526689.1	protein_coding_CDS_not_defined	-	1/1	-	-	-	-	-	-	-	rs652452	T	T/A/C	-	-1	-	HGNC	HGNC:6868	-	-	3	-	-	-	-	-	-	-	-	-	-	-	-	-
rs652452	11:75592222-75592222	C	intron_variant,non_coding_transcript_variant	MODIFIER	MAP6	ENSG00000171533	Transcript	ENST00000526689.1	protein_coding_CDS_not_defined	-	1/1	-	-	-	-	-	-	-	rs652452	T	T/A/C	-	-1	-	HGNC	HGNC:6868	-	-	3	-	-	-	0.3708	-	-	-	-	-	-	-	-	-
rs652452	11:75592222-75592222	A	intron_variant	MODIFIER	MAP6	ENSG00000171533	Transcript	ENST00000526740.3	protein_coding	-	3/3	-	-	-	-	-	-	-	rs652452	T	T/A/C	-	-1	-	HGNC	HGNC:6868	-	-	5	A2	-	-	-	-	-	-	-	-	-	-	-	-
rs652452	11:75592222-75592222	C	intron_variant	MODIFIER	MAP6	ENSG00000171533	Transcript	ENST00000526740.3	protein_coding	-	3/3	-	-	-	-	-	-	-	rs652452	T	T/A/C	-	-1	-	HGNC	HGNC:6868	-	-	5	A2	-	-	0.3708	-	-	-	-	-	-	-	-	-
rs652452	11:75592222-75592222	A	intron_variant,non_coding_transcript_variant	MODIFIER	-	ENSG00000255326	Transcript	ENST00000527803.1	lncRNA	-	1/1	-	-	-	-	-	-	-	rs652452	T	T/A/C	-	1	-	-	-	-	-	4	-	-	-	-	-	-	-	-	-	-	-	-	-
rs652452	11:75592222-75592222	C	intron_variant,non_coding_transcript_variant	MODIFIER	-	ENSG00000255326	Transcript	ENST00000527803.1	lncRNA	-	1/1	-	-	-	-	-	-	-	rs652452	T	T/A/C	-	1	-	-	-	-	-	4	-	-	-	0.3708	-	-	-	-	-	-	-	-	-
rs652452	11:75592222-75592222	A	downstream_gene_variant	MODIFIER	-	ENSG00000255434	Transcript	ENST00000532553.1	lncRNA	-	-	-	-	-	-	-	-	-	rs652452	T	T/A/C	3922	-1	-	-	-	-	-	5	-	-	-	-	-	-	-	-	-	-	-	-	-
rs652452	11:75592222-75592222	C	downstream_gene_variant	MODIFIER	-	ENSG00000255434	Transcript	ENST00000532553.1	lncRNA	-	-	-	-	-	-	-	-	-	rs652452	T	T/A/C	3922	-1	-	-	-	-	-	5	-	-	-	0.3708	-	-	-	-	-	-	-	-	-
rs652452	11:75592222-75592222	A	regulatory_region_variant	MODIFIER	-	-	RegulatoryFeature	ENSR00001185966	enhancer	-	-	-	-	-	-	-	-	-	rs652452	T	T/A/C	-	-	-	-	-	-	-	-	-	-	-	-	-	-	-	-	-	-	-	-	-
rs652452	11:75592222-75592222	C	regulatory_region_variant	MODIFIER	-	-	RegulatoryFeature	ENSR00001185966	enhancer	-	-	-	-	-	-	-	-	-	rs652452	T	T/A/C	-	-	-	-	-	-	-	-	-	-	-	0.3708	-	-	-	-	-	-	-	-	-
rs1954978	11:101241416-101241416	G	intergenic_variant	MODIFIER	-	-	-	-	-	-	-	-	-	-	-	-	-	-	rs1954978	A	A/G	-	-	-	-	-	-	-	-	-	-	-	0.4984	-	-	-	-	-	-	-	-	-
rs472287	11:134282081-134282081	A	missense_variant	MODERATE	GLB1L3	ENSG00000166105	Transcript	ENST00000389887.9	protein_coding	5/10	-	-	-	2984	488	163	R/H	cGc/cAc	rs472287,COSV66280373	G	G/A/C	-	1	-	HGNC	HGNC:25147	-	-	1	-	deleterious(0)	benign(0.029)	-	-	0,1	0,1	-	-	-	-	-	-
rs472287	11:134282081-134282081	C	missense_variant	MODERATE	GLB1L3	ENSG00000166105	Transcript	ENST00000389887.9	protein_coding	5/10	-	-	-	2984	488	163	R/P	cGc/cCc	rs472287,COSV66280373	G	G/A/C	-	1	-	HGNC	HGNC:25147	-	-	1	-	tolerated(1)	benign(0)	0.9077	-	0,1	0,1	-	-	-	-	-	-
rs472287	11:134282081-134282081	A	missense_variant	MODERATE	GLB1L3	ENSG00000166105	Transcript	ENST00000431683.7	protein_coding	5/20	-	-	-	850	488	163	R/H	cGc/cAc	rs472287,COSV66280373	G	G/A/C	-	1	-	HGNC	HGNC:25147	NM_001080407.3	-	5	P1	deleterious(0)	benign(0.03)	-	-	0,1	0,1	-	-	-	-	-	-
rs472287	11:134282081-134282081	C	missense_variant	MODERATE	GLB1L3	ENSG00000166105	Transcript	ENST00000431683.7	protein_coding	5/20	-	-	-	850	488	163	R/P	cGc/cCc	rs472287,COSV66280373	G	G/A/C	-	1	-	HGNC	HGNC:25147	NM_001080407.3	-	5	P1	tolerated(1)	benign(0)	0.9077	-	0,1	0,1	-	-	-	-	-	-
rs7979335	12:18587518-18587518	G	intron_variant	MODIFIER	PIK3C2G	ENSG00000139144	Transcript	ENST00000433979.6	protein_coding	-	28/31	-	-	-	-	-	-	-	rs7979335	A	A/G	-	1	-	HGNC	HGNC:8973	-	-	5	-	-	-	0.2264	-	-	-	-	-	-	-	-	-
rs7979335	12:18587518-18587518	G	intron_variant	MODIFIER	PIK3C2G	ENSG00000139144	Transcript	ENST00000538779.6	protein_coding	-	29/32	-	-	-	-	-	-	-	rs7979335	A	A/G	-	1	-	HGNC	HGNC:8973	NM_001288772.2	-	5	P1	-	-	0.2264	-	-	-	-	-	-	-	-	-
rs7979335	12:18587518-18587518	G	intron_variant,NMD_transcript_variant	MODIFIER	PIK3C2G	ENSG00000139144	Transcript	ENST00000546003.5	nonsense_mediated_decay	-	28/31	-	-	-	-	-	-	-	rs7979335	A	A/G	-	1	-	HGNC	HGNC:8973	-	-	1	-	-	-	0.2264	-	-	-	-	-	-	-	-	-
rs7979335	12:18587518-18587518	G	intron_variant	MODIFIER	PIK3C2G	ENSG00000139144	Transcript	ENST00000675017.1	protein_coding	-	29/32	-	-	-	-	-	-	-	rs7979335	A	A/G	-	1	-	HGNC	HGNC:8973	-	-	-	P1	-	-	0.2264	-	-	-	-	-	-	-	-	-
rs7979335	12:18587518-18587518	G	intron_variant	MODIFIER	PIK3C2G	ENSG00000139144	Transcript	ENST00000676171.1	protein_coding	-	29/32	-	-	-	-	-	-	-	rs7979335	A	A/G	-	1	-	HGNC	HGNC:8973	-	-	-	P1	-	-	0.2264	-	-	-	-	-	-	-	-	-
rs7975512	12:98405591-98405591	A	regulatory_region_variant	MODIFIER	-	-	RegulatoryFeature	ENSR00000972235	enhancer	-	-	-	-	-	-	-	-	-	rs7975512	T	T/A/C	-	-	-	-	-	-	-	-	-	-	-	-	-	-	-	-	-	-	-	-	-
rs7975512	12:98405591-98405591	C	regulatory_region_variant	MODIFIER	-	-	RegulatoryFeature	ENSR00000972235	enhancer	-	-	-	-	-	-	-	-	-	rs7975512	T	T/A/C	-	-	-	-	-	-	-	-	-	-	-	0.3385	-	-	-	-	-	-	-	-	-
rs7975512	12:98405591-98405591	A	intergenic_variant	MODIFIER	-	-	-	-	-	-	-	-	-	-	-	-	-	-	rs7975512	T	T/A/C	-	-	-	-	-	-	-	-	-	-	-	-	-	-	-	-	-	-	-	-	-
rs7975512	12:98405591-98405591	C	intergenic_variant	MODIFIER	-	-	-	-	-	-	-	-	-	-	-	-	-	-	rs7975512	T	T/A/C	-	-	-	-	-	-	-	-	-	-	-	0.3385	-	-	-	-	-	-	-	-	-
rs10774935	12:117574135-117574135	A	intron_variant	MODIFIER	KSR2	ENSG00000171435	Transcript	ENST00000339824.7	protein_coding	-	7/19	-	-	-	-	-	-	-	rs10774935	T	T/A/C/G	-	-1	-	HGNC	HGNC:18610	NM_173598.6	-	5	P1	-	-	-	-	-	-	-	-	-	-	-	-
rs10774935	12:117574135-117574135	C	intron_variant	MODIFIER	KSR2	ENSG00000171435	Transcript	ENST00000339824.7	protein_coding	-	7/19	-	-	-	-	-	-	-	rs10774935	T	T/A/C/G	-	-1	-	HGNC	HGNC:18610	NM_173598.6	-	5	P1	-	-	0.7055	-	-	-	-	-	-	-	-	-
rs10774935	12:117574135-117574135	G	intron_variant	MODIFIER	KSR2	ENSG00000171435	Transcript	ENST00000339824.7	protein_coding	-	7/19	-	-	-	-	-	-	-	rs10774935	T	T/A/C/G	-	-1	-	HGNC	HGNC:18610	NM_173598.6	-	5	P1	-	-	-	-	-	-	-	-	-	-	-	-
rs10774935	12:117574135-117574135	A	intron_variant,non_coding_transcript_variant	MODIFIER	KSR2	ENSG00000171435	Transcript	ENST00000545002.1	protein_coding_CDS_not_defined	-	5/12	-	-	-	-	-	-	-	rs10774935	T	T/A/C/G	-	-1	-	HGNC	HGNC:18610	-	-	2	-	-	-	-	-	-	-	-	-	-	-	-	-
rs10774935	12:117574135-117574135	C	intron_variant,non_coding_transcript_variant	MODIFIER	KSR2	ENSG00000171435	Transcript	ENST00000545002.1	protein_coding_CDS_not_defined	-	5/12	-	-	-	-	-	-	-	rs10774935	T	T/A/C/G	-	-1	-	HGNC	HGNC:18610	-	-	2	-	-	-	0.7055	-	-	-	-	-	-	-	-	-
rs10774935	12:117574135-117574135	G	intron_variant,non_coding_transcript_variant	MODIFIER	KSR2	ENSG00000171435	Transcript	ENST00000545002.1	protein_coding_CDS_not_defined	-	5/12	-	-	-	-	-	-	-	rs10774935	T	T/A/C/G	-	-1	-	HGNC	HGNC:18610	-	-	2	-	-	-	-	-	-	-	-	-	-	-	-	-
rs6489163	12:127303511-127303511	A	intergenic_variant	MODIFIER	-	-	-	-	-	-	-	-	-	-	-	-	-	-	rs6489163	G	G/A/C/T	-	-	-	-	-	-	-	-	-	-	-	-	-	-	-	-	-	-	-	-	-
rs6489163	12:127303511-127303511	C	intergenic_variant	MODIFIER	-	-	-	-	-	-	-	-	-	-	-	-	-	-	rs6489163	G	G/A/C/T	-	-	-	-	-	-	-	-	-	-	-	0.8015	-	-	-	-	-	-	-	-	-
rs6489163	12:127303511-127303511	T	intergenic_variant	MODIFIER	-	-	-	-	-	-	-	-	-	-	-	-	-	-	rs6489163	G	G/A/C/T	-	-	-	-	-	-	-	-	-	-	-	-	-	-	-	-	-	-	-	-	-
rs4559814	13:59471743-59471743	A	intergenic_variant	MODIFIER	-	-	-	-	-	-	-	-	-	-	-	-	-	-	rs4559814	G	G/A/C	-	-	-	-	-	-	-	-	-	-	-	0.7416	-	-	-	-	-	-	-	-	-
rs4559814	13:59471743-59471743	C	intergenic_variant	MODIFIER	-	-	-	-	-	-	-	-	-	-	-	-	-	-	rs4559814	G	G/A/C	-	-	-	-	-	-	-	-	-	-	-	-	-	-	-	-	-	-	-	-	-
rs3007228	13:105238407-105238407	C	intergenic_variant	MODIFIER	-	-	-	-	-	-	-	-	-	-	-	-	-	-	rs3007228	A	A/C/G/T	-	-	-	-	-	-	-	-	-	-	-	-	-	-	-	-	-	-	-	-	-
rs3007228	13:105238407-105238407	G	intergenic_variant	MODIFIER	-	-	-	-	-	-	-	-	-	-	-	-	-	-	rs3007228	A	A/C/G/T	-	-	-	-	-	-	-	-	-	-	-	0.4341	-	-	-	-	-	-	-	-	-
rs3007228	13:105238407-105238407	T	intergenic_variant	MODIFIER	-	-	-	-	-	-	-	-	-	-	-	-	-	-	rs3007228	A	A/C/G/T	-	-	-	-	-	-	-	-	-	-	-	-	-	-	-	-	-	-	-	-	-
rs10148628	14:47233147-47233147	T	intron_variant	MODIFIER	MDGA2	ENSG00000139915	Transcript	ENST00000357362.7	protein_coding	-	2/16	-	-	-	-	-	-	-	rs10148628	C	C/T	-	-1	-	HGNC	HGNC:19835	-	-	5	-	-	-	0.7782	-	-	-	-	-	-	-	-	-
rs10148628	14:47233147-47233147	T	intron_variant	MODIFIER	MDGA2	ENSG00000139915	Transcript	ENST00000399232.8	protein_coding	-	2/16	-	-	-	-	-	-	-	rs10148628	C	C/T	-	-1	-	HGNC	HGNC:19835	NM_001113498.3	-	1	P1	-	-	0.7782	-	-	-	-	-	-	-	-	-
rs10148628	14:47233147-47233147	T	intron_variant,NMD_transcript_variant	MODIFIER	MDGA2	ENSG00000139915	Transcript	ENST00000482848.7	nonsense_mediated_decay	-	2/8	-	-	-	-	-	-	-	rs10148628	C	C/T	-	-1	-	HGNC	HGNC:19835	-	-	2	-	-	-	0.7782	-	-	-	-	-	-	-	-	-
rs10148628	14:47233147-47233147	T	intron_variant	MODIFIER	MDGA2	ENSG00000139915	Transcript	ENST00000486952.2	protein_coding	-	2/2	-	-	-	-	-	-	-	rs10148628	C	C/T	-	-1	cds_end_NF	HGNC	HGNC:19835	-	-	4	-	-	-	0.7782	-	-	-	-	-	-	-	-	-
rs10148628	14:47233147-47233147	T	intron_variant,NMD_transcript_variant	MODIFIER	MDGA2	ENSG00000139915	Transcript	ENST00000557238.5	nonsense_mediated_decay	-	2/13	-	-	-	-	-	-	-	rs10148628	C	C/T	-	-1	-	HGNC	HGNC:19835	-	-	5	-	-	-	0.7782	-	-	-	-	-	-	-	-	-
rs2022840	14:65888718-65888718	A	intergenic_variant	MODIFIER	-	-	-	-	-	-	-	-	-	-	-	-	-	-	rs2022840	C	C/A/G/T	-	-	-	-	-	-	-	-	-	-	-	-	-	-	-	-	-	-	-	-	-
rs2022840	14:65888718-65888718	G	intergenic_variant	MODIFIER	-	-	-	-	-	-	-	-	-	-	-	-	-	-	rs2022840	C	C/A/G/T	-	-	-	-	-	-	-	-	-	-	-	-	-	-	-	-	-	-	-	-	-
rs2022840	14:65888718-65888718	T	intergenic_variant	MODIFIER	-	-	-	-	-	-	-	-	-	-	-	-	-	-	rs2022840	C	C/A/G/T	-	-	-	-	-	-	-	-	-	-	-	0.4688	-	-	-	-	-	-	-	-	-
rs72717368	14:67264730-67264730	G	intron_variant	MODIFIER	PALS1	ENSG00000072415	Transcript	ENST00000261681.9	protein_coding	-	1/14	-	-	-	-	-	-	-	rs72717368	A	A/G	-	1	-	HGNC	HGNC:18669	NM_022474.4	-	1	P1	-	-	0.0487	-	-	-	-	-	-	-	-	-
rs72717368	14:67264730-67264730	G	intron_variant,non_coding_transcript_variant	MODIFIER	PALS1	ENSG00000072415	Transcript	ENST00000554208.1	retained_intron	-	1/1	-	-	-	-	-	-	-	rs72717368	A	A/G	-	1	-	HGNC	HGNC:18669	-	-	2	-	-	-	0.0487	-	-	-	-	-	-	-	-	-
rs72717368	14:67264730-67264730	G	intron_variant	MODIFIER	PALS1	ENSG00000072415	Transcript	ENST00000555925.5	protein_coding	-	1/14	-	-	-	-	-	-	-	rs72717368	A	A/G	-	1	-	HGNC	HGNC:18669	-	-	1	-	-	-	0.0487	-	-	-	-	-	-	-	-	-
rs72717368	14:67264730-67264730	G	intron_variant	MODIFIER	PALS1	ENSG00000072415	Transcript	ENST00000556345.6	protein_coding	-	1/2	-	-	-	-	-	-	-	rs72717368	A	A/G	-	1	-	HGNC	HGNC:18669	-	-	2	-	-	-	0.0487	-	-	-	-	-	-	-	-	-
rs72717368	14:67264730-67264730	G	intron_variant	MODIFIER	PALS1	ENSG00000072415	Transcript	ENST00000557237.1	protein_coding	-	1/2	-	-	-	-	-	-	-	rs72717368	A	A/G	-	1	cds_end_NF	HGNC	HGNC:18669	-	-	4	-	-	-	0.0487	-	-	-	-	-	-	-	-	-
rs72717368	14:67264730-67264730	G	intron_variant	MODIFIER	PALS1	ENSG00000072415	Transcript	ENST00000557783.1	protein_coding	-	1/2	-	-	-	-	-	-	-	rs72717368	A	A/G	-	1	cds_end_NF	HGNC	HGNC:18669	-	-	4	-	-	-	0.0487	-	-	-	-	-	-	-	-	-
rs72717368	14:67264730-67264730	G	intron_variant	MODIFIER	PALS1	ENSG00000072415	Transcript	ENST00000676464.1	protein_coding	-	2/15	-	-	-	-	-	-	-	rs72717368	A	A/G	-	1	-	HGNC	HGNC:18669	-	-	-	P1	-	-	0.0487	-	-	-	-	-	-	-	-	-
rs72717368	14:67264730-67264730	G	intron_variant,non_coding_transcript_variant	MODIFIER	PALS1	ENSG00000072415	Transcript	ENST00000676950.1	retained_intron	-	1/3	-	-	-	-	-	-	-	rs72717368	A	A/G	-	1	-	HGNC	HGNC:18669	-	-	-	-	-	-	0.0487	-	-	-	-	-	-	-	-	-
rs72717368	14:67264730-67264730	G	intron_variant,non_coding_transcript_variant	MODIFIER	PALS1	ENSG00000072415	Transcript	ENST00000677222.1	retained_intron	-	1/12	-	-	-	-	-	-	-	rs72717368	A	A/G	-	1	-	HGNC	HGNC:18669	-	-	-	-	-	-	0.0487	-	-	-	-	-	-	-	-	-
rs72717368	14:67264730-67264730	G	intron_variant	MODIFIER	PALS1	ENSG00000072415	Transcript	ENST00000677382.1	protein_coding	-	1/14	-	-	-	-	-	-	-	rs72717368	A	A/G	-	1	-	HGNC	HGNC:18669	-	-	-	P1	-	-	0.0487	-	-	-	-	-	-	-	-	-
rs72717368	14:67264730-67264730	G	intron_variant	MODIFIER	PALS1	ENSG00000072415	Transcript	ENST00000677835.1	protein_coding	-	1/14	-	-	-	-	-	-	-	rs72717368	A	A/G	-	1	-	HGNC	HGNC:18669	-	-	-	P1	-	-	0.0487	-	-	-	-	-	-	-	-	-
rs72717368	14:67264730-67264730	G	intron_variant	MODIFIER	PALS1	ENSG00000072415	Transcript	ENST00000678380.1	protein_coding	-	1/14	-	-	-	-	-	-	-	rs72717368	A	A/G	-	1	-	HGNC	HGNC:18669	-	-	-	P1	-	-	0.0487	-	-	-	-	-	-	-	-	-
rs35506912	15:36314871-36314871	G	intergenic_variant	MODIFIER	-	-	-	-	-	-	-	-	-	-	-	-	-	-	rs35506912	C	C/G	-	-	-	-	-	-	-	-	-	-	-	0.1556	-	-	-	37113988	-	-	-	-	-
rs934935	15:40342976-40342976	A	upstream_gene_variant	MODIFIER	CCDC9B	ENSG00000188549	Transcript	ENST00000382688.8	retained_intron	-	-	-	-	-	-	-	-	-	rs934935	G	G/A	4000	-1	-	HGNC	HGNC:33488	-	-	1	-	-	-	0.7520	-	-	-	-	-	-	-	-	-
rs934935	15:40342976-40342976	A	upstream_gene_variant	MODIFIER	CCDC9B	ENSG00000188549	Transcript	ENST00000397536.7	protein_coding	-	-	-	-	-	-	-	-	-	rs934935	G	G/A	2037	-1	-	HGNC	HGNC:33488	NM_207380.3	-	1	P1	-	-	0.7520	-	-	-	-	-	-	-	-	-
rs934935	15:40342976-40342976	A	upstream_gene_variant	MODIFIER	CCDC9B	ENSG00000188549	Transcript	ENST00000557973.1	protein_coding_CDS_not_defined	-	-	-	-	-	-	-	-	-	rs934935	G	G/A	2056	-1	-	HGNC	HGNC:33488	-	-	3	-	-	-	0.7520	-	-	-	-	-	-	-	-	-
rs934935	15:40342976-40342976	A	upstream_gene_variant	MODIFIER	CCDC9B	ENSG00000188549	Transcript	ENST00000558858.1	retained_intron	-	-	-	-	-	-	-	-	-	rs934935	G	G/A	4936	-1	-	HGNC	HGNC:33488	-	-	4	-	-	-	0.7520	-	-	-	-	-	-	-	-	-
rs934935	15:40342976-40342976	A	upstream_gene_variant	MODIFIER	CCDC9B	ENSG00000188549	Transcript	ENST00000558912.1	retained_intron	-	-	-	-	-	-	-	-	-	rs934935	G	G/A	2338	-1	-	HGNC	HGNC:33488	-	-	5	-	-	-	0.7520	-	-	-	-	-	-	-	-	-
rs934935	15:40342976-40342976	A	upstream_gene_variant	MODIFIER	CCDC9B	ENSG00000188549	Transcript	ENST00000559313.6	protein_coding_CDS_not_defined	-	-	-	-	-	-	-	-	-	rs934935	G	G/A	4843	-1	-	HGNC	HGNC:33488	-	-	5	-	-	-	0.7520	-	-	-	-	-	-	-	-	-
rs934935	15:40342976-40342976	A	upstream_gene_variant	MODIFIER	CCDC9B	ENSG00000188549	Transcript	ENST00000560922.1	protein_coding	-	-	-	-	-	-	-	-	-	rs934935	G	G/A	2934	-1	cds_end_NF	HGNC	HGNC:33488	-	-	2	-	-	-	0.7520	-	-	-	-	-	-	-	-	-
rs934935	15:40342976-40342976	A	regulatory_region_variant	MODIFIER	-	-	RegulatoryFeature	ENSR00001330249	open_chromatin_region	-	-	-	-	-	-	-	-	-	rs934935	G	G/A	-	-	-	-	-	-	-	-	-	-	-	0.7520	-	-	-	-	-	-	-	-	-
rs11863623	16:759135-759135	C	upstream_gene_variant	MODIFIER	MSLN	ENSG00000102854	Transcript	ENST00000382862.7	protein_coding	-	-	-	-	-	-	-	-	-	rs11863623	A	A/C/G	1954	1	-	HGNC	HGNC:7371	-	-	5	A2	-	-	0.2103	-	-	-	-	-	-	-	-	-
rs11863623	16:759135-759135	G	upstream_gene_variant	MODIFIER	MSLN	ENSG00000102854	Transcript	ENST00000382862.7	protein_coding	-	-	-	-	-	-	-	-	-	rs11863623	A	A/C/G	1954	1	-	HGNC	HGNC:7371	-	-	5	A2	-	-	-	-	-	-	-	-	-	-	-	-
rs11863623	16:759135-759135	C	upstream_gene_variant	MODIFIER	MSLN	ENSG00000102854	Transcript	ENST00000545450.7	protein_coding	-	-	-	-	-	-	-	-	-	rs11863623	A	A/C/G	1599	1	-	HGNC	HGNC:7371	NM_005823.6	-	1	P2	-	-	0.2103	-	-	-	-	-	-	-	-	-
rs11863623	16:759135-759135	G	upstream_gene_variant	MODIFIER	MSLN	ENSG00000102854	Transcript	ENST00000545450.7	protein_coding	-	-	-	-	-	-	-	-	-	rs11863623	A	A/C/G	1599	1	-	HGNC	HGNC:7371	NM_005823.6	-	1	P2	-	-	-	-	-	-	-	-	-	-	-	-
rs11863623	16:759135-759135	C	upstream_gene_variant	MODIFIER	MSLN	ENSG00000102854	Transcript	ENST00000563651.5	protein_coding	-	-	-	-	-	-	-	-	-	rs11863623	A	A/C/G	1963	1	cds_end_NF	HGNC	HGNC:7371	-	-	5	-	-	-	0.2103	-	-	-	-	-	-	-	-	-
rs11863623	16:759135-759135	G	upstream_gene_variant	MODIFIER	MSLN	ENSG00000102854	Transcript	ENST00000563651.5	protein_coding	-	-	-	-	-	-	-	-	-	rs11863623	A	A/C/G	1963	1	cds_end_NF	HGNC	HGNC:7371	-	-	5	-	-	-	-	-	-	-	-	-	-	-	-	-
rs11863623	16:759135-759135	C	upstream_gene_variant	MODIFIER	MSLN	ENSG00000102854	Transcript	ENST00000563941.5	protein_coding	-	-	-	-	-	-	-	-	-	rs11863623	A	A/C/G	1627	1	-	HGNC	HGNC:7371	-	-	1	P2	-	-	0.2103	-	-	-	-	-	-	-	-	-
rs11863623	16:759135-759135	G	upstream_gene_variant	MODIFIER	MSLN	ENSG00000102854	Transcript	ENST00000563941.5	protein_coding	-	-	-	-	-	-	-	-	-	rs11863623	A	A/C/G	1627	1	-	HGNC	HGNC:7371	-	-	1	P2	-	-	-	-	-	-	-	-	-	-	-	-
rs11863623	16:759135-759135	C	upstream_gene_variant	MODIFIER	MSLN	ENSG00000102854	Transcript	ENST00000566549.5	protein_coding	-	-	-	-	-	-	-	-	-	rs11863623	A	A/C/G	1632	1	-	HGNC	HGNC:7371	-	-	1	P2	-	-	0.2103	-	-	-	-	-	-	-	-	-
rs11863623	16:759135-759135	G	upstream_gene_variant	MODIFIER	MSLN	ENSG00000102854	Transcript	ENST00000566549.5	protein_coding	-	-	-	-	-	-	-	-	-	rs11863623	A	A/C/G	1632	1	-	HGNC	HGNC:7371	-	-	1	P2	-	-	-	-	-	-	-	-	-	-	-	-
rs11863623	16:759135-759135	C	upstream_gene_variant	MODIFIER	MSLN	ENSG00000102854	Transcript	ENST00000569566.2	protein_coding	-	-	-	-	-	-	-	-	-	rs11863623	A	A/C/G	3389	1	cds_end_NF	HGNC	HGNC:7371	-	-	3	-	-	-	0.2103	-	-	-	-	-	-	-	-	-
rs11863623	16:759135-759135	G	upstream_gene_variant	MODIFIER	MSLN	ENSG00000102854	Transcript	ENST00000569566.2	protein_coding	-	-	-	-	-	-	-	-	-	rs11863623	A	A/C/G	3389	1	cds_end_NF	HGNC	HGNC:7371	-	-	3	-	-	-	-	-	-	-	-	-	-	-	-	-
rs8062991	16:60083218-60083218	C	intergenic_variant	MODIFIER	-	-	-	-	-	-	-	-	-	-	-	-	-	-	rs8062991	A	A/C/G/T	-	-	-	-	-	-	-	-	-	-	-	-	-	-	-	-	-	-	-	-	-
rs8062991	16:60083218-60083218	G	intergenic_variant	MODIFIER	-	-	-	-	-	-	-	-	-	-	-	-	-	-	rs8062991	A	A/C/G/T	-	-	-	-	-	-	-	-	-	-	-	-	-	-	-	-	-	-	-	-	-
rs8062991	16:60083218-60083218	T	intergenic_variant	MODIFIER	-	-	-	-	-	-	-	-	-	-	-	-	-	-	rs8062991	A	A/C/G/T	-	-	-	-	-	-	-	-	-	-	-	0.1208	-	-	-	-	-	-	-	-	-
rs74562836	17:7222508-7222508	G	downstream_gene_variant	MODIFIER	DVL2	ENSG00000004975	Transcript	ENST00000005340.10	protein_coding	-	-	-	-	-	-	-	-	-	rs74562836	C	C/G/T	2834	-1	-	HGNC	HGNC:3086	NM_004422.3	-	1	P2	-	-	0.0058	likely_benign	-	1	-	-	-	-	-	-
rs74562836	17:7222508-7222508	T	downstream_gene_variant	MODIFIER	DVL2	ENSG00000004975	Transcript	ENST00000005340.10	protein_coding	-	-	-	-	-	-	-	-	-	rs74562836	C	C/G/T	2834	-1	-	HGNC	HGNC:3086	NM_004422.3	-	1	P2	-	-	-	-	-	1	-	-	-	-	-	-
rs74562836	17:7222508-7222508	G	upstream_gene_variant	MODIFIER	DLG4	ENSG00000132535	Transcript	ENST00000302955.11	protein_coding	-	-	-	-	-	-	-	-	-	rs74562836	C	C/G/T	4899	-1	-	HGNC	HGNC:2903	-	-	5	P4	-	-	0.0058	likely_benign	-	1	-	-	-	-	-	-
rs74562836	17:7222508-7222508	T	upstream_gene_variant	MODIFIER	DLG4	ENSG00000132535	Transcript	ENST00000302955.11	protein_coding	-	-	-	-	-	-	-	-	-	rs74562836	C	C/G/T	4899	-1	-	HGNC	HGNC:2903	-	-	5	P4	-	-	-	-	-	1	-	-	-	-	-	-
rs74562836	17:7222508-7222508	G	intron_variant,NMD_transcript_variant	MODIFIER	ACADVL	ENSG00000072778	Transcript	ENST00000322910.9	nonsense_mediated_decay	-	8/18	-	-	-	-	-	-	-	rs74562836	C	C/G/T	-	1	-	HGNC	HGNC:92	-	-	2	-	-	-	0.0058	likely_benign	-	1	-	-	-	-	-	-
rs74562836	17:7222508-7222508	T	intron_variant,NMD_transcript_variant	MODIFIER	ACADVL	ENSG00000072778	Transcript	ENST00000322910.9	nonsense_mediated_decay	-	8/18	-	-	-	-	-	-	-	rs74562836	C	C/G/T	-	1	-	HGNC	HGNC:92	-	-	2	-	-	-	-	-	-	1	-	-	-	-	-	-
rs74562836	17:7222508-7222508	G	intron_variant	MODIFIER	ACADVL	ENSG00000072778	Transcript	ENST00000350303.9	protein_coding	-	8/18	-	-	-	-	-	-	-	rs74562836	C	C/G/T	-	1	-	HGNC	HGNC:92	-	-	1	-	-	-	0.0058	likely_benign	-	1	-	-	-	-	-	-
rs74562836	17:7222508-7222508	T	intron_variant	MODIFIER	ACADVL	ENSG00000072778	Transcript	ENST00000350303.9	protein_coding	-	8/18	-	-	-	-	-	-	-	rs74562836	C	C/G/T	-	1	-	HGNC	HGNC:92	-	-	1	-	-	-	-	-	-	1	-	-	-	-	-	-
rs74562836	17:7222508-7222508	G	intron_variant	MODIFIER	ACADVL	ENSG00000072778	Transcript	ENST00000356839.10	protein_coding	-	9/19	-	-	-	-	-	-	-	rs74562836	C	C/G/T	-	1	-	HGNC	HGNC:92	NM_000018.4	-	1	P1	-	-	0.0058	likely_benign	-	1	-	-	-	-	-	-
rs74562836	17:7222508-7222508	T	intron_variant	MODIFIER	ACADVL	ENSG00000072778	Transcript	ENST00000356839.10	protein_coding	-	9/19	-	-	-	-	-	-	-	rs74562836	C	C/G/T	-	1	-	HGNC	HGNC:92	NM_000018.4	-	1	P1	-	-	-	-	-	1	-	-	-	-	-	-
rs74562836	17:7222508-7222508	G	downstream_gene_variant	MODIFIER	MIR324	ENSG00000199053	Transcript	ENST00000362183.3	miRNA	-	-	-	-	-	-	-	-	-	rs74562836	C	C/G/T	789	-1	-	HGNC	HGNC:31767	-	-	-	-	-	-	0.0058	likely_benign	-	1	-	-	-	-	-	-
rs74562836	17:7222508-7222508	T	downstream_gene_variant	MODIFIER	MIR324	ENSG00000199053	Transcript	ENST00000362183.3	miRNA	-	-	-	-	-	-	-	-	-	rs74562836	C	C/G/T	789	-1	-	HGNC	HGNC:31767	-	-	-	-	-	-	-	-	-	1	-	-	-	-	-	-
rs74562836	17:7222508-7222508	G	upstream_gene_variant	MODIFIER	DLG4	ENSG00000132535	Transcript	ENST00000399506.9	protein_coding	-	-	-	-	-	-	-	-	-	rs74562836	C	C/G/T	4881	-1	-	HGNC	HGNC:2903	NM_001321075.3	-	2	A1	-	-	0.0058	likely_benign	-	1	-	-	-	-	-	-
rs74562836	17:7222508-7222508	T	upstream_gene_variant	MODIFIER	DLG4	ENSG00000132535	Transcript	ENST00000399506.9	protein_coding	-	-	-	-	-	-	-	-	-	rs74562836	C	C/G/T	4881	-1	-	HGNC	HGNC:2903	NM_001321075.3	-	2	A1	-	-	-	-	-	1	-	-	-	-	-	-
rs74562836	17:7222508-7222508	G	upstream_gene_variant	MODIFIER	DLG4	ENSG00000132535	Transcript	ENST00000399510.8	protein_coding	-	-	-	-	-	-	-	-	-	rs74562836	C	C/G/T	2672	-1	-	HGNC	HGNC:2903	-	-	1	-	-	-	0.0058	likely_benign	-	1	-	-	-	-	-	-
rs74562836	17:7222508-7222508	T	upstream_gene_variant	MODIFIER	DLG4	ENSG00000132535	Transcript	ENST00000399510.8	protein_coding	-	-	-	-	-	-	-	-	-	rs74562836	C	C/G/T	2672	-1	-	HGNC	HGNC:2903	-	-	1	-	-	-	-	-	-	1	-	-	-	-	-	-
rs74562836	17:7222508-7222508	G	upstream_gene_variant	MODIFIER	DLG4	ENSG00000132535	Transcript	ENST00000491753.2	nonsense_mediated_decay	-	-	-	-	-	-	-	-	-	rs74562836	C	C/G/T	2770	-1	-	HGNC	HGNC:2903	-	-	2	-	-	-	0.0058	likely_benign	-	1	-	-	-	-	-	-
rs74562836	17:7222508-7222508	T	upstream_gene_variant	MODIFIER	DLG4	ENSG00000132535	Transcript	ENST00000491753.2	nonsense_mediated_decay	-	-	-	-	-	-	-	-	-	rs74562836	C	C/G/T	2770	-1	-	HGNC	HGNC:2903	-	-	2	-	-	-	-	-	-	1	-	-	-	-	-	-
rs74562836	17:7222508-7222508	G	upstream_gene_variant	MODIFIER	ACADVL	ENSG00000072778	Transcript	ENST00000542255.6	protein_coding	-	-	-	-	-	-	-	-	-	rs74562836	C	C/G/T	690	1	cds_start_NF	HGNC	HGNC:92	-	-	5	-	-	-	0.0058	likely_benign	-	1	-	-	-	-	-	-
rs74562836	17:7222508-7222508	T	upstream_gene_variant	MODIFIER	ACADVL	ENSG00000072778	Transcript	ENST00000542255.6	protein_coding	-	-	-	-	-	-	-	-	-	rs74562836	C	C/G/T	690	1	cds_start_NF	HGNC	HGNC:92	-	-	5	-	-	-	-	-	-	1	-	-	-	-	-	-
rs74562836	17:7222508-7222508	G	intron_variant	MODIFIER	ACADVL	ENSG00000072778	Transcript	ENST00000543245.6	protein_coding	-	10/20	-	-	-	-	-	-	-	rs74562836	C	C/G/T	-	1	-	HGNC	HGNC:92	-	-	2	-	-	-	0.0058	likely_benign	-	1	-	-	-	-	-	-
rs74562836	17:7222508-7222508	T	intron_variant	MODIFIER	ACADVL	ENSG00000072778	Transcript	ENST00000543245.6	protein_coding	-	10/20	-	-	-	-	-	-	-	rs74562836	C	C/G/T	-	1	-	HGNC	HGNC:92	-	-	2	-	-	-	-	-	-	1	-	-	-	-	-	-
rs74562836	17:7222508-7222508	G	downstream_gene_variant	MODIFIER	DVL2	ENSG00000004975	Transcript	ENST00000571745.1	retained_intron	-	-	-	-	-	-	-	-	-	rs74562836	C	C/G/T	4641	-1	-	HGNC	HGNC:3086	-	-	4	-	-	-	0.0058	likely_benign	-	1	-	-	-	-	-	-
rs74562836	17:7222508-7222508	T	downstream_gene_variant	MODIFIER	DVL2	ENSG00000004975	Transcript	ENST00000571745.1	retained_intron	-	-	-	-	-	-	-	-	-	rs74562836	C	C/G/T	4641	-1	-	HGNC	HGNC:3086	-	-	4	-	-	-	-	-	-	1	-	-	-	-	-	-
rs74562836	17:7222508-7222508	G	downstream_gene_variant	MODIFIER	DVL2	ENSG00000004975	Transcript	ENST00000575086.1	protein_coding	-	-	-	-	-	-	-	-	-	rs74562836	C	C/G/T	3629	-1	cds_start_NF,cds_end_NF	HGNC	HGNC:3086	-	-	3	-	-	-	0.0058	likely_benign	-	1	-	-	-	-	-	-
rs74562836	17:7222508-7222508	T	downstream_gene_variant	MODIFIER	DVL2	ENSG00000004975	Transcript	ENST00000575086.1	protein_coding	-	-	-	-	-	-	-	-	-	rs74562836	C	C/G/T	3629	-1	cds_start_NF,cds_end_NF	HGNC	HGNC:3086	-	-	3	-	-	-	-	-	-	1	-	-	-	-	-	-
rs74562836	17:7222508-7222508	G	downstream_gene_variant	MODIFIER	DVL2	ENSG00000004975	Transcript	ENST00000575458.5	protein_coding	-	-	-	-	-	-	-	-	-	rs74562836	C	C/G/T	2947	-1	-	HGNC	HGNC:3086	-	-	2	A2	-	-	0.0058	likely_benign	-	1	-	-	-	-	-	-
rs74562836	17:7222508-7222508	T	downstream_gene_variant	MODIFIER	DVL2	ENSG00000004975	Transcript	ENST00000575458.5	protein_coding	-	-	-	-	-	-	-	-	-	rs74562836	C	C/G/T	2947	-1	-	HGNC	HGNC:3086	-	-	2	A2	-	-	-	-	-	1	-	-	-	-	-	-
rs74562836	17:7222508-7222508	G	downstream_gene_variant	MODIFIER	DVL2	ENSG00000004975	Transcript	ENST00000576285.1	retained_intron	-	-	-	-	-	-	-	-	-	rs74562836	C	C/G/T	4730	-1	-	HGNC	HGNC:3086	-	-	2	-	-	-	0.0058	likely_benign	-	1	-	-	-	-	-	-
rs74562836	17:7222508-7222508	T	downstream_gene_variant	MODIFIER	DVL2	ENSG00000004975	Transcript	ENST00000576285.1	retained_intron	-	-	-	-	-	-	-	-	-	rs74562836	C	C/G/T	4730	-1	-	HGNC	HGNC:3086	-	-	2	-	-	-	-	-	-	1	-	-	-	-	-	-
rs74562836	17:7222508-7222508	G	downstream_gene_variant	MODIFIER	DVL2	ENSG00000004975	Transcript	ENST00000576840.5	retained_intron	-	-	-	-	-	-	-	-	-	rs74562836	C	C/G/T	4148	-1	-	HGNC	HGNC:3086	-	-	2	-	-	-	0.0058	likely_benign	-	1	-	-	-	-	-	-
rs74562836	17:7222508-7222508	T	downstream_gene_variant	MODIFIER	DVL2	ENSG00000004975	Transcript	ENST00000576840.5	retained_intron	-	-	-	-	-	-	-	-	-	rs74562836	C	C/G/T	4148	-1	-	HGNC	HGNC:3086	-	-	2	-	-	-	-	-	-	1	-	-	-	-	-	-
rs74562836	17:7222508-7222508	G	downstream_gene_variant	MODIFIER	ACADVL	ENSG00000072778	Transcript	ENST00000577191.5	retained_intron	-	-	-	-	-	-	-	-	-	rs74562836	C	C/G/T	44	1	-	HGNC	HGNC:92	-	-	2	-	-	-	0.0058	likely_benign	-	1	-	-	-	-	-	-
rs74562836	17:7222508-7222508	T	downstream_gene_variant	MODIFIER	ACADVL	ENSG00000072778	Transcript	ENST00000577191.5	retained_intron	-	-	-	-	-	-	-	-	-	rs74562836	C	C/G/T	44	1	-	HGNC	HGNC:92	-	-	2	-	-	-	-	-	-	1	-	-	-	-	-	-
rs74562836	17:7222508-7222508	G	downstream_gene_variant	MODIFIER	ACADVL	ENSG00000072778	Transcript	ENST00000577433.5	retained_intron	-	-	-	-	-	-	-	-	-	rs74562836	C	C/G/T	853	1	-	HGNC	HGNC:92	-	-	2	-	-	-	0.0058	likely_benign	-	1	-	-	-	-	-	-
rs74562836	17:7222508-7222508	T	downstream_gene_variant	MODIFIER	ACADVL	ENSG00000072778	Transcript	ENST00000577433.5	retained_intron	-	-	-	-	-	-	-	-	-	rs74562836	C	C/G/T	853	1	-	HGNC	HGNC:92	-	-	2	-	-	-	-	-	-	1	-	-	-	-	-	-
rs74562836	17:7222508-7222508	G	downstream_gene_variant	MODIFIER	ACADVL	ENSG00000072778	Transcript	ENST00000577857.5	protein_coding_CDS_not_defined	-	-	-	-	-	-	-	-	-	rs74562836	C	C/G/T	429	1	-	HGNC	HGNC:92	-	-	4	-	-	-	0.0058	likely_benign	-	1	-	-	-	-	-	-
rs74562836	17:7222508-7222508	T	downstream_gene_variant	MODIFIER	ACADVL	ENSG00000072778	Transcript	ENST00000577857.5	protein_coding_CDS_not_defined	-	-	-	-	-	-	-	-	-	rs74562836	C	C/G/T	429	1	-	HGNC	HGNC:92	-	-	4	-	-	-	-	-	-	1	-	-	-	-	-	-
rs74562836	17:7222508-7222508	G	upstream_gene_variant	MODIFIER	ACADVL	ENSG00000072778	Transcript	ENST00000578033.1	retained_intron	-	-	-	-	-	-	-	-	-	rs74562836	C	C/G/T	2125	1	-	HGNC	HGNC:92	-	-	2	-	-	-	0.0058	likely_benign	-	1	-	-	-	-	-	-
rs74562836	17:7222508-7222508	T	upstream_gene_variant	MODIFIER	ACADVL	ENSG00000072778	Transcript	ENST00000578033.1	retained_intron	-	-	-	-	-	-	-	-	-	rs74562836	C	C/G/T	2125	1	-	HGNC	HGNC:92	-	-	2	-	-	-	-	-	-	1	-	-	-	-	-	-
rs74562836	17:7222508-7222508	G	downstream_gene_variant	MODIFIER	ACADVL	ENSG00000072778	Transcript	ENST00000578269.5	retained_intron	-	-	-	-	-	-	-	-	-	rs74562836	C	C/G/T	1832	1	-	HGNC	HGNC:92	-	-	2	-	-	-	0.0058	likely_benign	-	1	-	-	-	-	-	-
rs74562836	17:7222508-7222508	T	downstream_gene_variant	MODIFIER	ACADVL	ENSG00000072778	Transcript	ENST00000578269.5	retained_intron	-	-	-	-	-	-	-	-	-	rs74562836	C	C/G/T	1832	1	-	HGNC	HGNC:92	-	-	2	-	-	-	-	-	-	1	-	-	-	-	-	-
rs74562836	17:7222508-7222508	G	upstream_gene_variant	MODIFIER	ACADVL	ENSG00000072778	Transcript	ENST00000578319.5	retained_intron	-	-	-	-	-	-	-	-	-	rs74562836	C	C/G/T	1709	1	-	HGNC	HGNC:92	-	-	3	-	-	-	0.0058	likely_benign	-	1	-	-	-	-	-	-
rs74562836	17:7222508-7222508	T	upstream_gene_variant	MODIFIER	ACADVL	ENSG00000072778	Transcript	ENST00000578319.5	retained_intron	-	-	-	-	-	-	-	-	-	rs74562836	C	C/G/T	1709	1	-	HGNC	HGNC:92	-	-	3	-	-	-	-	-	-	1	-	-	-	-	-	-
rs74562836	17:7222508-7222508	G	downstream_gene_variant	MODIFIER	ACADVL	ENSG00000072778	Transcript	ENST00000578421.1	retained_intron	-	-	-	-	-	-	-	-	-	rs74562836	C	C/G/T	1769	1	-	HGNC	HGNC:92	-	-	3	-	-	-	0.0058	likely_benign	-	1	-	-	-	-	-	-
rs74562836	17:7222508-7222508	T	downstream_gene_variant	MODIFIER	ACADVL	ENSG00000072778	Transcript	ENST00000578421.1	retained_intron	-	-	-	-	-	-	-	-	-	rs74562836	C	C/G/T	1769	1	-	HGNC	HGNC:92	-	-	3	-	-	-	-	-	-	1	-	-	-	-	-	-
rs74562836	17:7222508-7222508	G	upstream_gene_variant	MODIFIER	ACADVL	ENSG00000072778	Transcript	ENST00000578579.2	retained_intron	-	-	-	-	-	-	-	-	-	rs74562836	C	C/G/T	599	1	-	HGNC	HGNC:92	-	-	3	-	-	-	0.0058	likely_benign	-	1	-	-	-	-	-	-
rs74562836	17:7222508-7222508	T	upstream_gene_variant	MODIFIER	ACADVL	ENSG00000072778	Transcript	ENST00000578579.2	retained_intron	-	-	-	-	-	-	-	-	-	rs74562836	C	C/G/T	599	1	-	HGNC	HGNC:92	-	-	3	-	-	-	-	-	-	1	-	-	-	-	-	-
rs74562836	17:7222508-7222508	G	upstream_gene_variant	MODIFIER	ACADVL	ENSG00000072778	Transcript	ENST00000578711.1	retained_intron	-	-	-	-	-	-	-	-	-	rs74562836	C	C/G/T	997	1	-	HGNC	HGNC:92	-	-	-	-	-	-	0.0058	likely_benign	-	1	-	-	-	-	-	-
rs74562836	17:7222508-7222508	T	upstream_gene_variant	MODIFIER	ACADVL	ENSG00000072778	Transcript	ENST00000578711.1	retained_intron	-	-	-	-	-	-	-	-	-	rs74562836	C	C/G/T	997	1	-	HGNC	HGNC:92	-	-	-	-	-	-	-	-	-	1	-	-	-	-	-	-
rs74562836	17:7222508-7222508	G	upstream_gene_variant	MODIFIER	ACADVL	ENSG00000072778	Transcript	ENST00000578809.5	retained_intron	-	-	-	-	-	-	-	-	-	rs74562836	C	C/G/T	1709	1	-	HGNC	HGNC:92	-	-	2	-	-	-	0.0058	likely_benign	-	1	-	-	-	-	-	-
rs74562836	17:7222508-7222508	T	upstream_gene_variant	MODIFIER	ACADVL	ENSG00000072778	Transcript	ENST00000578809.5	retained_intron	-	-	-	-	-	-	-	-	-	rs74562836	C	C/G/T	1709	1	-	HGNC	HGNC:92	-	-	2	-	-	-	-	-	-	1	-	-	-	-	-	-
rs74562836	17:7222508-7222508	G	upstream_gene_variant	MODIFIER	ACADVL	ENSG00000072778	Transcript	ENST00000578824.5	retained_intron	-	-	-	-	-	-	-	-	-	rs74562836	C	C/G/T	132	1	-	HGNC	HGNC:92	-	-	2	-	-	-	0.0058	likely_benign	-	1	-	-	-	-	-	-
rs74562836	17:7222508-7222508	T	upstream_gene_variant	MODIFIER	ACADVL	ENSG00000072778	Transcript	ENST00000578824.5	retained_intron	-	-	-	-	-	-	-	-	-	rs74562836	C	C/G/T	132	1	-	HGNC	HGNC:92	-	-	2	-	-	-	-	-	-	1	-	-	-	-	-	-
rs74562836	17:7222508-7222508	G	downstream_gene_variant	MODIFIER	ACADVL	ENSG00000072778	Transcript	ENST00000579286.5	retained_intron	-	-	-	-	-	-	-	-	-	rs74562836	C	C/G/T	427	1	-	HGNC	HGNC:92	-	-	3	-	-	-	0.0058	likely_benign	-	1	-	-	-	-	-	-
rs74562836	17:7222508-7222508	T	downstream_gene_variant	MODIFIER	ACADVL	ENSG00000072778	Transcript	ENST00000579286.5	retained_intron	-	-	-	-	-	-	-	-	-	rs74562836	C	C/G/T	427	1	-	HGNC	HGNC:92	-	-	3	-	-	-	-	-	-	1	-	-	-	-	-	-
rs74562836	17:7222508-7222508	G	upstream_gene_variant	MODIFIER	ACADVL	ENSG00000072778	Transcript	ENST00000579391.1	retained_intron	-	-	-	-	-	-	-	-	-	rs74562836	C	C/G/T	1596	1	-	HGNC	HGNC:92	-	-	2	-	-	-	0.0058	likely_benign	-	1	-	-	-	-	-	-
rs74562836	17:7222508-7222508	T	upstream_gene_variant	MODIFIER	ACADVL	ENSG00000072778	Transcript	ENST00000579391.1	retained_intron	-	-	-	-	-	-	-	-	-	rs74562836	C	C/G/T	1596	1	-	HGNC	HGNC:92	-	-	2	-	-	-	-	-	-	1	-	-	-	-	-	-
rs74562836	17:7222508-7222508	G	upstream_gene_variant	MODIFIER	ACADVL	ENSG00000072778	Transcript	ENST00000579425.5	retained_intron	-	-	-	-	-	-	-	-	-	rs74562836	C	C/G/T	524	1	-	HGNC	HGNC:92	-	-	5	-	-	-	0.0058	likely_benign	-	1	-	-	-	-	-	-
rs74562836	17:7222508-7222508	T	upstream_gene_variant	MODIFIER	ACADVL	ENSG00000072778	Transcript	ENST00000579425.5	retained_intron	-	-	-	-	-	-	-	-	-	rs74562836	C	C/G/T	524	1	-	HGNC	HGNC:92	-	-	5	-	-	-	-	-	-	1	-	-	-	-	-	-
rs74562836	17:7222508-7222508	G	upstream_gene_variant	MODIFIER	ACADVL	ENSG00000072778	Transcript	ENST00000579546.1	protein_coding	-	-	-	-	-	-	-	-	-	rs74562836	C	C/G/T	711	1	cds_start_NF,cds_end_NF	HGNC	HGNC:92	-	-	5	-	-	-	0.0058	likely_benign	-	1	-	-	-	-	-	-
rs74562836	17:7222508-7222508	T	upstream_gene_variant	MODIFIER	ACADVL	ENSG00000072778	Transcript	ENST00000579546.1	protein_coding	-	-	-	-	-	-	-	-	-	rs74562836	C	C/G/T	711	1	cds_start_NF,cds_end_NF	HGNC	HGNC:92	-	-	5	-	-	-	-	-	-	1	-	-	-	-	-	-
rs74562836	17:7222508-7222508	G	downstream_gene_variant	MODIFIER	ACADVL	ENSG00000072778	Transcript	ENST00000579886.2	protein_coding	-	-	-	-	-	-	-	-	-	rs74562836	C	C/G/T	552	1	cds_end_NF	HGNC	HGNC:92	-	-	5	-	-	-	0.0058	likely_benign	-	1	-	-	-	-	-	-
rs74562836	17:7222508-7222508	T	downstream_gene_variant	MODIFIER	ACADVL	ENSG00000072778	Transcript	ENST00000579886.2	protein_coding	-	-	-	-	-	-	-	-	-	rs74562836	C	C/G/T	552	1	cds_end_NF	HGNC	HGNC:92	-	-	5	-	-	-	-	-	-	1	-	-	-	-	-	-
rs74562836	17:7222508-7222508	G	upstream_gene_variant	MODIFIER	ACADVL	ENSG00000072778	Transcript	ENST00000579894.5	retained_intron	-	-	-	-	-	-	-	-	-	rs74562836	C	C/G/T	1417	1	-	HGNC	HGNC:92	-	-	2	-	-	-	0.0058	likely_benign	-	1	-	-	-	-	-	-
rs74562836	17:7222508-7222508	T	upstream_gene_variant	MODIFIER	ACADVL	ENSG00000072778	Transcript	ENST00000579894.5	retained_intron	-	-	-	-	-	-	-	-	-	rs74562836	C	C/G/T	1417	1	-	HGNC	HGNC:92	-	-	2	-	-	-	-	-	-	1	-	-	-	-	-	-
rs74562836	17:7222508-7222508	G	downstream_gene_variant	MODIFIER	ACADVL	ENSG00000072778	Transcript	ENST00000580263.5	retained_intron	-	-	-	-	-	-	-	-	-	rs74562836	C	C/G/T	1728	1	-	HGNC	HGNC:92	-	-	2	-	-	-	0.0058	likely_benign	-	1	-	-	-	-	-	-
rs74562836	17:7222508-7222508	T	downstream_gene_variant	MODIFIER	ACADVL	ENSG00000072778	Transcript	ENST00000580263.5	retained_intron	-	-	-	-	-	-	-	-	-	rs74562836	C	C/G/T	1728	1	-	HGNC	HGNC:92	-	-	2	-	-	-	-	-	-	1	-	-	-	-	-	-
rs74562836	17:7222508-7222508	G	downstream_gene_variant	MODIFIER	ACADVL	ENSG00000072778	Transcript	ENST00000580365.1	retained_intron	-	-	-	-	-	-	-	-	-	rs74562836	C	C/G/T	416	1	-	HGNC	HGNC:92	-	-	2	-	-	-	0.0058	likely_benign	-	1	-	-	-	-	-	-
rs74562836	17:7222508-7222508	T	downstream_gene_variant	MODIFIER	ACADVL	ENSG00000072778	Transcript	ENST00000580365.1	retained_intron	-	-	-	-	-	-	-	-	-	rs74562836	C	C/G/T	416	1	-	HGNC	HGNC:92	-	-	2	-	-	-	-	-	-	1	-	-	-	-	-	-
rs74562836	17:7222508-7222508	G	intron_variant,NMD_transcript_variant	MODIFIER	ACADVL	ENSG00000072778	Transcript	ENST00000581378.5	nonsense_mediated_decay	-	5/5	-	-	-	-	-	-	-	rs74562836	C	C/G/T	-	1	cds_start_NF	HGNC	HGNC:92	-	-	3	-	-	-	0.0058	likely_benign	-	1	-	-	-	-	-	-
rs74562836	17:7222508-7222508	T	intron_variant,NMD_transcript_variant	MODIFIER	ACADVL	ENSG00000072778	Transcript	ENST00000581378.5	nonsense_mediated_decay	-	5/5	-	-	-	-	-	-	-	rs74562836	C	C/G/T	-	1	cds_start_NF	HGNC	HGNC:92	-	-	3	-	-	-	-	-	-	1	-	-	-	-	-	-
rs74562836	17:7222508-7222508	G	downstream_gene_variant	MODIFIER	ACADVL	ENSG00000072778	Transcript	ENST00000581562.5	protein_coding_CDS_not_defined	-	-	-	-	-	-	-	-	-	rs74562836	C	C/G/T	510	1	-	HGNC	HGNC:92	-	-	3	-	-	-	0.0058	likely_benign	-	1	-	-	-	-	-	-
rs74562836	17:7222508-7222508	T	downstream_gene_variant	MODIFIER	ACADVL	ENSG00000072778	Transcript	ENST00000581562.5	protein_coding_CDS_not_defined	-	-	-	-	-	-	-	-	-	rs74562836	C	C/G/T	510	1	-	HGNC	HGNC:92	-	-	3	-	-	-	-	-	-	1	-	-	-	-	-	-
rs74562836	17:7222508-7222508	G	downstream_gene_variant	MODIFIER	ACADVL	ENSG00000072778	Transcript	ENST00000582056.5	retained_intron	-	-	-	-	-	-	-	-	-	rs74562836	C	C/G/T	1372	1	-	HGNC	HGNC:92	-	-	2	-	-	-	0.0058	likely_benign	-	1	-	-	-	-	-	-
rs74562836	17:7222508-7222508	T	downstream_gene_variant	MODIFIER	ACADVL	ENSG00000072778	Transcript	ENST00000582056.5	retained_intron	-	-	-	-	-	-	-	-	-	rs74562836	C	C/G/T	1372	1	-	HGNC	HGNC:92	-	-	2	-	-	-	-	-	-	1	-	-	-	-	-	-
rs74562836	17:7222508-7222508	G	downstream_gene_variant	MODIFIER	ACADVL	ENSG00000072778	Transcript	ENST00000582166.1	retained_intron	-	-	-	-	-	-	-	-	-	rs74562836	C	C/G/T	879	1	-	HGNC	HGNC:92	-	-	4	-	-	-	0.0058	likely_benign	-	1	-	-	-	-	-	-
rs74562836	17:7222508-7222508	T	downstream_gene_variant	MODIFIER	ACADVL	ENSG00000072778	Transcript	ENST00000582166.1	retained_intron	-	-	-	-	-	-	-	-	-	rs74562836	C	C/G/T	879	1	-	HGNC	HGNC:92	-	-	4	-	-	-	-	-	-	1	-	-	-	-	-	-
rs74562836	17:7222508-7222508	G	downstream_gene_variant	MODIFIER	ACADVL	ENSG00000072778	Transcript	ENST00000582356.5	retained_intron	-	-	-	-	-	-	-	-	-	rs74562836	C	C/G/T	1586	1	-	HGNC	HGNC:92	-	-	4	-	-	-	0.0058	likely_benign	-	1	-	-	-	-	-	-
rs74562836	17:7222508-7222508	T	downstream_gene_variant	MODIFIER	ACADVL	ENSG00000072778	Transcript	ENST00000582356.5	retained_intron	-	-	-	-	-	-	-	-	-	rs74562836	C	C/G/T	1586	1	-	HGNC	HGNC:92	-	-	4	-	-	-	-	-	-	1	-	-	-	-	-	-
rs74562836	17:7222508-7222508	G	intron_variant,non_coding_transcript_variant	MODIFIER	ACADVL	ENSG00000072778	Transcript	ENST00000582379.1	retained_intron	-	2/2	-	-	-	-	-	-	-	rs74562836	C	C/G/T	-	1	-	HGNC	HGNC:92	-	-	3	-	-	-	0.0058	likely_benign	-	1	-	-	-	-	-	-
rs74562836	17:7222508-7222508	T	intron_variant,non_coding_transcript_variant	MODIFIER	ACADVL	ENSG00000072778	Transcript	ENST00000582379.1	retained_intron	-	2/2	-	-	-	-	-	-	-	rs74562836	C	C/G/T	-	1	-	HGNC	HGNC:92	-	-	3	-	-	-	-	-	-	1	-	-	-	-	-	-
rs74562836	17:7222508-7222508	G	upstream_gene_variant	MODIFIER	ACADVL	ENSG00000072778	Transcript	ENST00000582450.1	retained_intron	-	-	-	-	-	-	-	-	-	rs74562836	C	C/G/T	1773	1	-	HGNC	HGNC:92	-	-	2	-	-	-	0.0058	likely_benign	-	1	-	-	-	-	-	-
rs74562836	17:7222508-7222508	T	upstream_gene_variant	MODIFIER	ACADVL	ENSG00000072778	Transcript	ENST00000582450.1	retained_intron	-	-	-	-	-	-	-	-	-	rs74562836	C	C/G/T	1773	1	-	HGNC	HGNC:92	-	-	2	-	-	-	-	-	-	1	-	-	-	-	-	-
rs74562836	17:7222508-7222508	G	upstream_gene_variant	MODIFIER	ACADVL	ENSG00000072778	Transcript	ENST00000583074.5	protein_coding_CDS_not_defined	-	-	-	-	-	-	-	-	-	rs74562836	C	C/G/T	1317	1	-	HGNC	HGNC:92	-	-	5	-	-	-	0.0058	likely_benign	-	1	-	-	-	-	-	-
rs74562836	17:7222508-7222508	T	upstream_gene_variant	MODIFIER	ACADVL	ENSG00000072778	Transcript	ENST00000583074.5	protein_coding_CDS_not_defined	-	-	-	-	-	-	-	-	-	rs74562836	C	C/G/T	1317	1	-	HGNC	HGNC:92	-	-	5	-	-	-	-	-	-	1	-	-	-	-	-	-
rs74562836	17:7222508-7222508	G	downstream_gene_variant	MODIFIER	ACADVL	ENSG00000072778	Transcript	ENST00000583312.5	protein_coding	-	-	-	-	-	-	-	-	-	rs74562836	C	C/G/T	520	1	cds_end_NF	HGNC	HGNC:92	-	-	3	-	-	-	0.0058	likely_benign	-	1	-	-	-	-	-	-
rs74562836	17:7222508-7222508	T	downstream_gene_variant	MODIFIER	ACADVL	ENSG00000072778	Transcript	ENST00000583312.5	protein_coding	-	-	-	-	-	-	-	-	-	rs74562836	C	C/G/T	520	1	cds_end_NF	HGNC	HGNC:92	-	-	3	-	-	-	-	-	-	1	-	-	-	-	-	-
rs74562836	17:7222508-7222508	G	downstream_gene_variant	MODIFIER	ACADVL	ENSG00000072778	Transcript	ENST00000583760.1	retained_intron	-	-	-	-	-	-	-	-	-	rs74562836	C	C/G/T	362	1	-	HGNC	HGNC:92	-	-	2	-	-	-	0.0058	likely_benign	-	1	-	-	-	-	-	-
rs74562836	17:7222508-7222508	T	downstream_gene_variant	MODIFIER	ACADVL	ENSG00000072778	Transcript	ENST00000583760.1	retained_intron	-	-	-	-	-	-	-	-	-	rs74562836	C	C/G/T	362	1	-	HGNC	HGNC:92	-	-	2	-	-	-	-	-	-	1	-	-	-	-	-	-
rs74562836	17:7222508-7222508	G	upstream_gene_variant	MODIFIER	ACADVL	ENSG00000072778	Transcript	ENST00000583848.5	nonsense_mediated_decay	-	-	-	-	-	-	-	-	-	rs74562836	C	C/G/T	1981	1	cds_start_NF	HGNC	HGNC:92	-	-	3	-	-	-	0.0058	likely_benign	-	1	-	-	-	-	-	-
rs74562836	17:7222508-7222508	T	upstream_gene_variant	MODIFIER	ACADVL	ENSG00000072778	Transcript	ENST00000583848.5	nonsense_mediated_decay	-	-	-	-	-	-	-	-	-	rs74562836	C	C/G/T	1981	1	cds_start_NF	HGNC	HGNC:92	-	-	3	-	-	-	-	-	-	1	-	-	-	-	-	-
rs74562836	17:7222508-7222508	G	upstream_gene_variant	MODIFIER	ACADVL	ENSG00000072778	Transcript	ENST00000583850.5	retained_intron	-	-	-	-	-	-	-	-	-	rs74562836	C	C/G/T	1179	1	-	HGNC	HGNC:92	-	-	2	-	-	-	0.0058	likely_benign	-	1	-	-	-	-	-	-
rs74562836	17:7222508-7222508	T	upstream_gene_variant	MODIFIER	ACADVL	ENSG00000072778	Transcript	ENST00000583850.5	retained_intron	-	-	-	-	-	-	-	-	-	rs74562836	C	C/G/T	1179	1	-	HGNC	HGNC:92	-	-	2	-	-	-	-	-	-	1	-	-	-	-	-	-
rs74562836	17:7222508-7222508	G	upstream_gene_variant	MODIFIER	ACADVL	ENSG00000072778	Transcript	ENST00000583858.5	nonsense_mediated_decay	-	-	-	-	-	-	-	-	-	rs74562836	C	C/G/T	252	1	cds_start_NF	HGNC	HGNC:92	-	-	5	-	-	-	0.0058	likely_benign	-	1	-	-	-	-	-	-
rs74562836	17:7222508-7222508	T	upstream_gene_variant	MODIFIER	ACADVL	ENSG00000072778	Transcript	ENST00000583858.5	nonsense_mediated_decay	-	-	-	-	-	-	-	-	-	rs74562836	C	C/G/T	252	1	cds_start_NF	HGNC	HGNC:92	-	-	5	-	-	-	-	-	-	1	-	-	-	-	-	-
rs74562836	17:7222508-7222508	G	downstream_gene_variant	MODIFIER	ACADVL	ENSG00000072778	Transcript	ENST00000584103.5	protein_coding	-	-	-	-	-	-	-	-	-	rs74562836	C	C/G/T	1487	1	cds_end_NF	HGNC	HGNC:92	-	-	4	-	-	-	0.0058	likely_benign	-	1	-	-	-	-	-	-
rs74562836	17:7222508-7222508	T	downstream_gene_variant	MODIFIER	ACADVL	ENSG00000072778	Transcript	ENST00000584103.5	protein_coding	-	-	-	-	-	-	-	-	-	rs74562836	C	C/G/T	1487	1	cds_end_NF	HGNC	HGNC:92	-	-	4	-	-	-	-	-	-	1	-	-	-	-	-	-
rs74562836	17:7222508-7222508	G	upstream_gene_variant	MODIFIER	ACADVL	ENSG00000072778	Transcript	ENST00000585203.6	retained_intron	-	-	-	-	-	-	-	-	-	rs74562836	C	C/G/T	340	1	-	HGNC	HGNC:92	-	-	5	-	-	-	0.0058	likely_benign	-	1	-	-	-	-	-	-
rs74562836	17:7222508-7222508	T	upstream_gene_variant	MODIFIER	ACADVL	ENSG00000072778	Transcript	ENST00000585203.6	retained_intron	-	-	-	-	-	-	-	-	-	rs74562836	C	C/G/T	340	1	-	HGNC	HGNC:92	-	-	5	-	-	-	-	-	-	1	-	-	-	-	-	-
rs74562836	17:7222508-7222508	G	upstream_gene_variant	MODIFIER	DLG4	ENSG00000132535	Transcript	ENST00000648172.9	protein_coding	-	-	-	-	-	-	-	-	-	rs74562836	C	C/G/T	2672	-1	-	HGNC	HGNC:2903	-	-	-	-	-	-	0.0058	likely_benign	-	1	-	-	-	-	-	-
rs74562836	17:7222508-7222508	T	upstream_gene_variant	MODIFIER	DLG4	ENSG00000132535	Transcript	ENST00000648172.9	protein_coding	-	-	-	-	-	-	-	-	-	rs74562836	C	C/G/T	2672	-1	-	HGNC	HGNC:2903	-	-	-	-	-	-	-	-	-	1	-	-	-	-	-	-
rs74562836	17:7222508-7222508	G	upstream_gene_variant	MODIFIER	DLG4	ENSG00000132535	Transcript	ENST00000648707.1	retained_intron	-	-	-	-	-	-	-	-	-	rs74562836	C	C/G/T	4203	-1	-	HGNC	HGNC:2903	-	-	-	-	-	-	0.0058	likely_benign	-	1	-	-	-	-	-	-
rs74562836	17:7222508-7222508	T	upstream_gene_variant	MODIFIER	DLG4	ENSG00000132535	Transcript	ENST00000648707.1	retained_intron	-	-	-	-	-	-	-	-	-	rs74562836	C	C/G/T	4203	-1	-	HGNC	HGNC:2903	-	-	-	-	-	-	-	-	-	1	-	-	-	-	-	-
rs74562836	17:7222508-7222508	G	regulatory_region_variant	MODIFIER	-	-	RegulatoryFeature	ENSR00001339525	promoter	-	-	-	-	-	-	-	-	-	rs74562836	C	C/G/T	-	-	-	-	-	-	-	-	-	-	-	0.0058	likely_benign	-	1	-	-	-	-	-	-
rs74562836	17:7222508-7222508	T	regulatory_region_variant	MODIFIER	-	-	RegulatoryFeature	ENSR00001339525	promoter	-	-	-	-	-	-	-	-	-	rs74562836	C	C/G/T	-	-	-	-	-	-	-	-	-	-	-	-	-	-	1	-	-	-	-	-	-
rs8080754	17:64300285-64300285	A	regulatory_region_variant	MODIFIER	-	-	RegulatoryFeature	ENSR00001012232	enhancer	-	-	-	-	-	-	-	-	-	rs8080754	C	C/A/T	-	-	-	-	-	-	-	-	-	-	-	-	-	-	-	-	-	-	-	-	-
rs8080754	17:64300285-64300285	T	regulatory_region_variant	MODIFIER	-	-	RegulatoryFeature	ENSR00001012232	enhancer	-	-	-	-	-	-	-	-	-	rs8080754	C	C/A/T	-	-	-	-	-	-	-	-	-	-	-	0.7336	-	-	-	-	-	-	-	-	-
rs8080754	17:64300285-64300285	A	intergenic_variant	MODIFIER	-	-	-	-	-	-	-	-	-	-	-	-	-	-	rs8080754	C	C/A/T	-	-	-	-	-	-	-	-	-	-	-	-	-	-	-	-	-	-	-	-	-
rs8080754	17:64300285-64300285	T	intergenic_variant	MODIFIER	-	-	-	-	-	-	-	-	-	-	-	-	-	-	rs8080754	C	C/A/T	-	-	-	-	-	-	-	-	-	-	-	0.7336	-	-	-	-	-	-	-	-	-
rs8087818	18:4441676-4441676	A	intron_variant	MODIFIER	DLGAP1	ENSG00000170579	Transcript	ENST00000315677.8	protein_coding	-	1/12	-	-	-	-	-	-	-	rs8087818	G	G/A/T	-	-1	-	HGNC	HGNC:2905	NM_004746.4	-	5	P1	-	-	-	-	-	-	-	-	-	-	-	-
rs8087818	18:4441676-4441676	T	intron_variant	MODIFIER	DLGAP1	ENSG00000170579	Transcript	ENST00000315677.8	protein_coding	-	1/12	-	-	-	-	-	-	-	rs8087818	G	G/A/T	-	-1	-	HGNC	HGNC:2905	NM_004746.4	-	5	P1	-	-	0.3317	-	-	-	-	-	-	-	-	-
rs8087818	18:4441676-4441676	A	intron_variant,non_coding_transcript_variant	MODIFIER	DLGAP1	ENSG00000170579	Transcript	ENST00000579652.1	protein_coding_CDS_not_defined	-	1/1	-	-	-	-	-	-	-	rs8087818	G	G/A/T	-	-1	-	HGNC	HGNC:2905	-	-	5	-	-	-	-	-	-	-	-	-	-	-	-	-
rs8087818	18:4441676-4441676	T	intron_variant,non_coding_transcript_variant	MODIFIER	DLGAP1	ENSG00000170579	Transcript	ENST00000579652.1	protein_coding_CDS_not_defined	-	1/1	-	-	-	-	-	-	-	rs8087818	G	G/A/T	-	-1	-	HGNC	HGNC:2905	-	-	5	-	-	-	0.3317	-	-	-	-	-	-	-	-	-
rs8087818	18:4441676-4441676	A	intron_variant	MODIFIER	DLGAP1	ENSG00000170579	Transcript	ENST00000581527.5	protein_coding	-	1/11	-	-	-	-	-	-	-	rs8087818	G	G/A/T	-	-1	-	HGNC	HGNC:2905	-	-	2	-	-	-	-	-	-	-	-	-	-	-	-	-
rs8087818	18:4441676-4441676	T	intron_variant	MODIFIER	DLGAP1	ENSG00000170579	Transcript	ENST00000581527.5	protein_coding	-	1/11	-	-	-	-	-	-	-	rs8087818	G	G/A/T	-	-1	-	HGNC	HGNC:2905	-	-	2	-	-	-	0.3317	-	-	-	-	-	-	-	-	-
rs8087818	18:4441676-4441676	A	regulatory_region_variant	MODIFIER	-	-	RegulatoryFeature	ENSR00000568050	enhancer	-	-	-	-	-	-	-	-	-	rs8087818	G	G/A/T	-	-	-	-	-	-	-	-	-	-	-	-	-	-	-	-	-	-	-	-	-
rs8087818	18:4441676-4441676	T	regulatory_region_variant	MODIFIER	-	-	RegulatoryFeature	ENSR00000568050	enhancer	-	-	-	-	-	-	-	-	-	rs8087818	G	G/A/T	-	-	-	-	-	-	-	-	-	-	-	0.3317	-	-	-	-	-	-	-	-	-
rs621742	18:26782785-26782785	G	intron_variant,non_coding_transcript_variant	MODIFIER	AQP4-AS1	ENSG00000260372	Transcript	ENST00000579964.6	lncRNA	-	1/4	-	-	-	-	-	-	-	rs621742	A	A/G/T	-	1	-	HGNC	HGNC:26399	-	-	5	-	-	-	0.5629	-	-	-	-	-	-	-	-	-
rs621742	18:26782785-26782785	T	intron_variant,non_coding_transcript_variant	MODIFIER	AQP4-AS1	ENSG00000260372	Transcript	ENST00000579964.6	lncRNA	-	1/4	-	-	-	-	-	-	-	rs621742	A	A/G/T	-	1	-	HGNC	HGNC:26399	-	-	5	-	-	-	-	-	-	-	-	-	-	-	-	-
rs621742	18:26782785-26782785	G	intron_variant,non_coding_transcript_variant	MODIFIER	AQP4-AS1	ENSG00000260372	Transcript	ENST00000582605.5	lncRNA	-	3/5	-	-	-	-	-	-	-	rs621742	A	A/G/T	-	1	-	HGNC	HGNC:26399	-	-	4	-	-	-	0.5629	-	-	-	-	-	-	-	-	-
rs621742	18:26782785-26782785	T	intron_variant,non_coding_transcript_variant	MODIFIER	AQP4-AS1	ENSG00000260372	Transcript	ENST00000582605.5	lncRNA	-	3/5	-	-	-	-	-	-	-	rs621742	A	A/G/T	-	1	-	HGNC	HGNC:26399	-	-	4	-	-	-	-	-	-	-	-	-	-	-	-	-
rs621742	18:26782785-26782785	G	intron_variant,non_coding_transcript_variant	MODIFIER	AQP4-AS1	ENSG00000260372	Transcript	ENST00000627963.2	lncRNA	-	1/3	-	-	-	-	-	-	-	rs621742	A	A/G/T	-	1	-	HGNC	HGNC:26399	-	-	5	-	-	-	0.5629	-	-	-	-	-	-	-	-	-
rs621742	18:26782785-26782785	T	intron_variant,non_coding_transcript_variant	MODIFIER	AQP4-AS1	ENSG00000260372	Transcript	ENST00000627963.2	lncRNA	-	1/3	-	-	-	-	-	-	-	rs621742	A	A/G/T	-	1	-	HGNC	HGNC:26399	-	-	5	-	-	-	-	-	-	-	-	-	-	-	-	-
rs621742	18:26782785-26782785	G	intron_variant,non_coding_transcript_variant	MODIFIER	AQP4-AS1	ENSG00000260372	Transcript	ENST00000628174.2	lncRNA	-	2/3	-	-	-	-	-	-	-	rs621742	A	A/G/T	-	1	-	HGNC	HGNC:26399	-	-	5	-	-	-	0.5629	-	-	-	-	-	-	-	-	-
rs621742	18:26782785-26782785	T	intron_variant,non_coding_transcript_variant	MODIFIER	AQP4-AS1	ENSG00000260372	Transcript	ENST00000628174.2	lncRNA	-	2/3	-	-	-	-	-	-	-	rs621742	A	A/G/T	-	1	-	HGNC	HGNC:26399	-	-	5	-	-	-	-	-	-	-	-	-	-	-	-	-
rs621742	18:26782785-26782785	G	regulatory_region_variant	MODIFIER	-	-	RegulatoryFeature	ENSR00000571539	enhancer	-	-	-	-	-	-	-	-	-	rs621742	A	A/G/T	-	-	-	-	-	-	-	-	-	-	-	0.5629	-	-	-	-	-	-	-	-	-
rs621742	18:26782785-26782785	T	regulatory_region_variant	MODIFIER	-	-	RegulatoryFeature	ENSR00000571539	enhancer	-	-	-	-	-	-	-	-	-	rs621742	A	A/G/T	-	-	-	-	-	-	-	-	-	-	-	-	-	-	-	-	-	-	-	-	-
rs2931066	18:78661197-78661197	C	intergenic_variant	MODIFIER	-	-	-	-	-	-	-	-	-	-	-	-	-	-	rs2931066	A	A/C/G/T	-	-	-	-	-	-	-	-	-	-	-	-	-	-	-	-	-	-	-	-	-
rs2931066	18:78661197-78661197	G	intergenic_variant	MODIFIER	-	-	-	-	-	-	-	-	-	-	-	-	-	-	rs2931066	A	A/C/G/T	-	-	-	-	-	-	-	-	-	-	-	0.7556	-	-	-	-	-	-	-	-	-
rs2931066	18:78661197-78661197	T	intergenic_variant	MODIFIER	-	-	-	-	-	-	-	-	-	-	-	-	-	-	rs2931066	A	A/C/G/T	-	-	-	-	-	-	-	-	-	-	-	-	-	-	-	-	-	-	-	-	-
rs78469339	19:40794564-40794564	C	upstream_gene_variant	MODIFIER	EGLN2	ENSG00000269858	Transcript	ENST00000303961.9	protein_coding	-	-	-	-	-	-	-	-	-	rs78469339	A	A/C/T	4627	1	-	HGNC	HGNC:14660	NM_080732.4	-	1	P1	-	-	-	-	-	-	-	-	-	-	-	-
rs78469339	19:40794564-40794564	T	upstream_gene_variant	MODIFIER	EGLN2	ENSG00000269858	Transcript	ENST00000303961.9	protein_coding	-	-	-	-	-	-	-	-	-	rs78469339	A	A/C/T	4627	1	-	HGNC	HGNC:14660	NM_080732.4	-	1	P1	-	-	0.0517	-	-	-	-	-	-	-	-	-
rs78469339	19:40794564-40794564	C	intron_variant	MODIFIER	RAB4B	ENSG00000167578	Transcript	ENST00000357052.8	protein_coding	-	7/7	-	-	-	-	-	-	-	rs78469339	A	A/C/T	-	1	-	HGNC	HGNC:9782	NM_016154.5	-	1	P1	-	-	-	-	-	-	-	-	-	-	-	-
rs78469339	19:40794564-40794564	T	intron_variant	MODIFIER	RAB4B	ENSG00000167578	Transcript	ENST00000357052.8	protein_coding	-	7/7	-	-	-	-	-	-	-	rs78469339	A	A/C/T	-	1	-	HGNC	HGNC:9782	NM_016154.5	-	1	P1	-	-	0.0517	-	-	-	-	-	-	-	-	-
rs78469339	19:40794564-40794564	C	intron_variant,NMD_transcript_variant	MODIFIER	RAB4B	ENSG00000167578	Transcript	ENST00000378307.9	nonsense_mediated_decay	-	6/6	-	-	-	-	-	-	-	rs78469339	A	A/C/T	-	1	-	HGNC	HGNC:9782	-	-	1	-	-	-	-	-	-	-	-	-	-	-	-	-
rs78469339	19:40794564-40794564	T	intron_variant,NMD_transcript_variant	MODIFIER	RAB4B	ENSG00000167578	Transcript	ENST00000378307.9	nonsense_mediated_decay	-	6/6	-	-	-	-	-	-	-	rs78469339	A	A/C/T	-	1	-	HGNC	HGNC:9782	-	-	1	-	-	-	0.0517	-	-	-	-	-	-	-	-	-
rs78469339	19:40794564-40794564	C	upstream_gene_variant	MODIFIER	EGLN2	ENSG00000269858	Transcript	ENST00000406058.6	protein_coding	-	-	-	-	-	-	-	-	-	rs78469339	A	A/C/T	4951	1	-	HGNC	HGNC:14660	-	-	1	P1	-	-	-	-	-	-	-	-	-	-	-	-
rs78469339	19:40794564-40794564	T	upstream_gene_variant	MODIFIER	EGLN2	ENSG00000269858	Transcript	ENST00000406058.6	protein_coding	-	-	-	-	-	-	-	-	-	rs78469339	A	A/C/T	4951	1	-	HGNC	HGNC:14660	-	-	1	P1	-	-	0.0517	-	-	-	-	-	-	-	-	-
rs78469339	19:40794564-40794564	C	upstream_gene_variant	MODIFIER	EGLN2	ENSG00000269858	Transcript	ENST00000593726.5	protein_coding	-	-	-	-	-	-	-	-	-	rs78469339	A	A/C/T	4981	1	-	HGNC	HGNC:14660	-	-	1	P1	-	-	-	-	-	-	-	-	-	-	-	-
rs78469339	19:40794564-40794564	T	upstream_gene_variant	MODIFIER	EGLN2	ENSG00000269858	Transcript	ENST00000593726.5	protein_coding	-	-	-	-	-	-	-	-	-	rs78469339	A	A/C/T	4981	1	-	HGNC	HGNC:14660	-	-	1	P1	-	-	0.0517	-	-	-	-	-	-	-	-	-
rs78469339	19:40794564-40794564	C	upstream_gene_variant	MODIFIER	EGLN2	ENSG00000269858	Transcript	ENST00000593972.1	protein_coding	-	-	-	-	-	-	-	-	-	rs78469339	A	A/C/T	4861	1	cds_end_NF	HGNC	HGNC:14660	-	-	2	-	-	-	-	-	-	-	-	-	-	-	-	-
rs78469339	19:40794564-40794564	T	upstream_gene_variant	MODIFIER	EGLN2	ENSG00000269858	Transcript	ENST00000593972.1	protein_coding	-	-	-	-	-	-	-	-	-	rs78469339	A	A/C/T	4861	1	cds_end_NF	HGNC	HGNC:14660	-	-	2	-	-	-	0.0517	-	-	-	-	-	-	-	-	-
rs78469339	19:40794564-40794564	C	downstream_gene_variant	MODIFIER	RAB4B	ENSG00000167578	Transcript	ENST00000594800.5	protein_coding	-	-	-	-	-	-	-	-	-	rs78469339	A	A/C/T	1992	1	-	HGNC	HGNC:9782	-	-	5	P1	-	-	-	-	-	-	-	-	-	-	-	-
rs78469339	19:40794564-40794564	T	downstream_gene_variant	MODIFIER	RAB4B	ENSG00000167578	Transcript	ENST00000594800.5	protein_coding	-	-	-	-	-	-	-	-	-	rs78469339	A	A/C/T	1992	1	-	HGNC	HGNC:9782	-	-	5	P1	-	-	0.0517	-	-	-	-	-	-	-	-	-
rs78469339	19:40794564-40794564	C	non_coding_transcript_exon_variant	MODIFIER	-	ENSG00000282951	Transcript	ENST00000595728.2	lncRNA	2/3	-	-	-	953	-	-	-	-	rs78469339	A	A/C/T	-	-1	-	-	-	-	-	5	-	-	-	-	-	-	-	-	-	-	-	-	-
rs78469339	19:40794564-40794564	T	non_coding_transcript_exon_variant	MODIFIER	-	ENSG00000282951	Transcript	ENST00000595728.2	lncRNA	2/3	-	-	-	953	-	-	-	-	rs78469339	A	A/C/T	-	-1	-	-	-	-	-	5	-	-	-	0.0517	-	-	-	-	-	-	-	-	-
rs78469339	19:40794564-40794564	C	intron_variant,non_coding_transcript_variant	MODIFIER	RAB4B	ENSG00000167578	Transcript	ENST00000597476.5	retained_intron	-	6/6	-	-	-	-	-	-	-	rs78469339	A	A/C/T	-	1	-	HGNC	HGNC:9782	-	-	2	-	-	-	-	-	-	-	-	-	-	-	-	-
rs78469339	19:40794564-40794564	T	intron_variant,non_coding_transcript_variant	MODIFIER	RAB4B	ENSG00000167578	Transcript	ENST00000597476.5	retained_intron	-	6/6	-	-	-	-	-	-	-	rs78469339	A	A/C/T	-	1	-	HGNC	HGNC:9782	-	-	2	-	-	-	0.0517	-	-	-	-	-	-	-	-	-
rs78469339	19:40794564-40794564	C	intron_variant,non_coding_transcript_variant	MODIFIER	RAB4B	ENSG00000167578	Transcript	ENST00000598430.1	retained_intron	-	2/2	-	-	-	-	-	-	-	rs78469339	A	A/C/T	-	1	-	HGNC	HGNC:9782	-	-	2	-	-	-	-	-	-	-	-	-	-	-	-	-
rs78469339	19:40794564-40794564	T	intron_variant,non_coding_transcript_variant	MODIFIER	RAB4B	ENSG00000167578	Transcript	ENST00000598430.1	retained_intron	-	2/2	-	-	-	-	-	-	-	rs78469339	A	A/C/T	-	1	-	HGNC	HGNC:9782	-	-	2	-	-	-	0.0517	-	-	-	-	-	-	-	-	-
rs78469339	19:40794564-40794564	C	upstream_gene_variant	MODIFIER	EGLN2	ENSG00000269858	Transcript	ENST00000598654.1	protein_coding	-	-	-	-	-	-	-	-	-	rs78469339	A	A/C/T	4432	1	cds_end_NF	HGNC	HGNC:14660	-	-	3	-	-	-	-	-	-	-	-	-	-	-	-	-
rs78469339	19:40794564-40794564	T	upstream_gene_variant	MODIFIER	EGLN2	ENSG00000269858	Transcript	ENST00000598654.1	protein_coding	-	-	-	-	-	-	-	-	-	rs78469339	A	A/C/T	4432	1	cds_end_NF	HGNC	HGNC:14660	-	-	3	-	-	-	0.0517	-	-	-	-	-	-	-	-	-
rs768710	2:40339095-40339095	A	intron_variant	MODIFIER	SLC8A1	ENSG00000183023	Transcript	ENST00000332839.9	protein_coding	-	2/10	-	-	-	-	-	-	-	rs768710	C	C/A	-	-1	-	HGNC	HGNC:11068	NM_021097.5	-	1	P4	-	-	0.2853	-	-	-	-	-	-	-	-	-
rs768710	2:40339095-40339095	A	intron_variant	MODIFIER	SLC8A1	ENSG00000183023	Transcript	ENST00000402441.5	protein_coding	-	2/7	-	-	-	-	-	-	-	rs768710	C	C/A	-	-1	-	HGNC	HGNC:11068	-	-	2	-	-	-	0.2853	-	-	-	-	-	-	-	-	-
rs768710	2:40339095-40339095	A	intron_variant	MODIFIER	SLC8A1	ENSG00000183023	Transcript	ENST00000403092.5	protein_coding	-	2/10	-	-	-	-	-	-	-	rs768710	C	C/A	-	-1	-	HGNC	HGNC:11068	-	-	1	P4	-	-	0.2853	-	-	-	-	-	-	-	-	-
rs768710	2:40339095-40339095	A	intron_variant	MODIFIER	SLC8A1	ENSG00000183023	Transcript	ENST00000405269.5	protein_coding	-	2/7	-	-	-	-	-	-	-	rs768710	C	C/A	-	-1	-	HGNC	HGNC:11068	-	-	5	-	-	-	0.2853	-	-	-	-	-	-	-	-	-
rs768710	2:40339095-40339095	A	intron_variant	MODIFIER	SLC8A1	ENSG00000183023	Transcript	ENST00000405901.7	protein_coding	-	1/8	-	-	-	-	-	-	-	rs768710	C	C/A	-	-1	-	HGNC	HGNC:11068	-	-	1	A1	-	-	0.2853	-	-	-	-	-	-	-	-	-
rs768710	2:40339095-40339095	A	intron_variant	MODIFIER	SLC8A1	ENSG00000183023	Transcript	ENST00000406391.2	protein_coding	-	1/6	-	-	-	-	-	-	-	rs768710	C	C/A	-	-1	-	HGNC	HGNC:11068	-	-	1	-	-	-	0.2853	-	-	-	-	-	-	-	-	-
rs768710	2:40339095-40339095	A	intron_variant	MODIFIER	SLC8A1	ENSG00000183023	Transcript	ENST00000406785.7	protein_coding	-	2/7	-	-	-	-	-	-	-	rs768710	C	C/A	-	-1	-	HGNC	HGNC:11068	-	-	1	-	-	-	0.2853	-	-	-	-	-	-	-	-	-
rs768710	2:40339095-40339095	A	intron_variant,NMD_transcript_variant	MODIFIER	SLC8A1	ENSG00000183023	Transcript	ENST00000407929.6	nonsense_mediated_decay	-	1/7	-	-	-	-	-	-	-	rs768710	C	C/A	-	-1	-	HGNC	HGNC:11068	-	-	5	-	-	-	0.2853	-	-	-	-	-	-	-	-	-
rs768710	2:40339095-40339095	A	intron_variant	MODIFIER	SLC8A1	ENSG00000183023	Transcript	ENST00000408028.6	protein_coding	-	1/8	-	-	-	-	-	-	-	rs768710	C	C/A	-	-1	-	HGNC	HGNC:11068	-	-	5	-	-	-	0.2853	-	-	-	-	-	-	-	-	-
rs768710	2:40339095-40339095	A	intron_variant	MODIFIER	SLC8A1	ENSG00000183023	Transcript	ENST00000417271.2	protein_coding	-	3/9	-	-	-	-	-	-	-	rs768710	C	C/A	-	-1	-	HGNC	HGNC:11068	-	-	1	A2	-	-	0.2853	-	-	-	-	-	-	-	-	-
rs768710	2:40339095-40339095	A	intron_variant	MODIFIER	SLC8A1	ENSG00000183023	Transcript	ENST00000705281.1	protein_coding	-	2/8	-	-	-	-	-	-	-	rs768710	C	C/A	-	-1	-	HGNC	HGNC:11068	-	-	-	-	-	-	0.2853	-	-	-	-	-	-	-	-	-
rs768710	2:40339095-40339095	A	intron_variant	MODIFIER	SLC8A1	ENSG00000183023	Transcript	ENST00000705282.1	protein_coding	-	2/8	-	-	-	-	-	-	-	rs768710	C	C/A	-	-1	-	HGNC	HGNC:11068	-	-	-	-	-	-	0.2853	-	-	-	-	-	-	-	-	-
rs768710	2:40339095-40339095	A	intron_variant	MODIFIER	SLC8A1	ENSG00000183023	Transcript	ENST00000705603.1	protein_coding	-	2/8	-	-	-	-	-	-	-	rs768710	C	C/A	-	-1	-	HGNC	HGNC:11068	-	-	-	-	-	-	0.2853	-	-	-	-	-	-	-	-	-
rs768710	2:40339095-40339095	A	intron_variant	MODIFIER	SLC8A1	ENSG00000183023	Transcript	ENST00000705604.1	protein_coding	-	2/8	-	-	-	-	-	-	-	rs768710	C	C/A	-	-1	-	HGNC	HGNC:11068	-	-	-	-	-	-	0.2853	-	-	-	-	-	-	-	-	-
rs768710	2:40339095-40339095	A	intron_variant	MODIFIER	SLC8A1	ENSG00000183023	Transcript	ENST00000705605.1	protein_coding	-	1/6	-	-	-	-	-	-	-	rs768710	C	C/A	-	-1	-	HGNC	HGNC:11068	-	-	-	A2	-	-	0.2853	-	-	-	-	-	-	-	-	-
rs7580868	2:43886164-43886164	A	downstream_gene_variant	MODIFIER	LRPPRC	ENSG00000138095	Transcript	ENST00000260665.12	protein_coding	-	-	-	-	-	-	-	-	-	rs7580868	G	G/A	60	-1	-	HGNC	HGNC:15714	NM_133259.4	-	1	P2	-	-	0.1122	-	-	-	-	-	-	-	-	-
rs7580868	2:43886164-43886164	A	downstream_gene_variant	MODIFIER	ABCG8	ENSG00000143921	Transcript	ENST00000272286.4	protein_coding	-	-	-	-	-	-	-	-	-	rs7580868	G	G/A	3176	1	-	HGNC	HGNC:13887	NM_022437.3	-	1	P1	-	-	0.1122	-	-	-	-	-	-	-	-	-
rs7580868	2:43886164-43886164	A	downstream_gene_variant	MODIFIER	LRPPRC	ENSG00000138095	Transcript	ENST00000419884.6	nonsense_mediated_decay	-	-	-	-	-	-	-	-	-	rs7580868	G	G/A	2109	-1	cds_start_NF	HGNC	HGNC:15714	-	-	5	-	-	-	0.1122	-	-	-	-	-	-	-	-	-
rs7580868	2:43886164-43886164	A	downstream_gene_variant	MODIFIER	LRPPRC	ENSG00000138095	Transcript	ENST00000463456.5	retained_intron	-	-	-	-	-	-	-	-	-	rs7580868	G	G/A	2115	-1	-	HGNC	HGNC:15714	-	-	2	-	-	-	0.1122	-	-	-	-	-	-	-	-	-
rs7580868	2:43886164-43886164	A	downstream_gene_variant	MODIFIER	LRPPRC	ENSG00000138095	Transcript	ENST00000681993.1	retained_intron	-	-	-	-	-	-	-	-	-	rs7580868	G	G/A	1595	-1	-	HGNC	HGNC:15714	-	-	-	-	-	-	0.1122	-	-	-	-	-	-	-	-	-
rs7580868	2:43886164-43886164	A	downstream_gene_variant	MODIFIER	LRPPRC	ENSG00000138095	Transcript	ENST00000682154.1	retained_intron	-	-	-	-	-	-	-	-	-	rs7580868	G	G/A	1583	-1	-	HGNC	HGNC:15714	-	-	-	-	-	-	0.1122	-	-	-	-	-	-	-	-	-
rs7580868	2:43886164-43886164	A	downstream_gene_variant	MODIFIER	LRPPRC	ENSG00000138095	Transcript	ENST00000682303.1	nonsense_mediated_decay	-	-	-	-	-	-	-	-	-	rs7580868	G	G/A	2129	-1	-	HGNC	HGNC:15714	-	-	-	-	-	-	0.1122	-	-	-	-	-	-	-	-	-
rs7580868	2:43886164-43886164	A	downstream_gene_variant	MODIFIER	LRPPRC	ENSG00000138095	Transcript	ENST00000682308.1	protein_coding	-	-	-	-	-	-	-	-	-	rs7580868	G	G/A	1329	-1	-	HGNC	HGNC:15714	-	-	-	-	-	-	0.1122	-	-	-	-	-	-	-	-	-
rs7580868	2:43886164-43886164	A	downstream_gene_variant	MODIFIER	LRPPRC	ENSG00000138095	Transcript	ENST00000682353.1	retained_intron	-	-	-	-	-	-	-	-	-	rs7580868	G	G/A	1669	-1	-	HGNC	HGNC:15714	-	-	-	-	-	-	0.1122	-	-	-	-	-	-	-	-	-
rs7580868	2:43886164-43886164	A	downstream_gene_variant	MODIFIER	LRPPRC	ENSG00000138095	Transcript	ENST00000682434.1	retained_intron	-	-	-	-	-	-	-	-	-	rs7580868	G	G/A	2441	-1	-	HGNC	HGNC:15714	-	-	-	-	-	-	0.1122	-	-	-	-	-	-	-	-	-
rs7580868	2:43886164-43886164	A	downstream_gene_variant	MODIFIER	LRPPRC	ENSG00000138095	Transcript	ENST00000682480.1	protein_coding	-	-	-	-	-	-	-	-	-	rs7580868	G	G/A	2346	-1	-	HGNC	HGNC:15714	-	-	-	A1	-	-	0.1122	-	-	-	-	-	-	-	-	-
rs7580868	2:43886164-43886164	A	downstream_gene_variant	MODIFIER	LRPPRC	ENSG00000138095	Transcript	ENST00000682546.1	protein_coding	-	-	-	-	-	-	-	-	-	rs7580868	G	G/A	1593	-1	-	HGNC	HGNC:15714	-	-	-	A1	-	-	0.1122	-	-	-	-	-	-	-	-	-
rs7580868	2:43886164-43886164	A	downstream_gene_variant	MODIFIER	LRPPRC	ENSG00000138095	Transcript	ENST00000682585.1	nonsense_mediated_decay	-	-	-	-	-	-	-	-	-	rs7580868	G	G/A	1598	-1	-	HGNC	HGNC:15714	-	-	-	-	-	-	0.1122	-	-	-	-	-	-	-	-	-
rs7580868	2:43886164-43886164	A	downstream_gene_variant	MODIFIER	LRPPRC	ENSG00000138095	Transcript	ENST00000682607.1	nonsense_mediated_decay	-	-	-	-	-	-	-	-	-	rs7580868	G	G/A	1599	-1	cds_start_NF	HGNC	HGNC:15714	-	-	-	-	-	-	0.1122	-	-	-	-	-	-	-	-	-
rs7580868	2:43886164-43886164	A	downstream_gene_variant	MODIFIER	LRPPRC	ENSG00000138095	Transcript	ENST00000682612.1	nonsense_mediated_decay	-	-	-	-	-	-	-	-	-	rs7580868	G	G/A	60	-1	cds_start_NF	HGNC	HGNC:15714	-	-	-	-	-	-	0.1122	-	-	-	-	-	-	-	-	-
rs7580868	2:43886164-43886164	A	downstream_gene_variant	MODIFIER	LRPPRC	ENSG00000138095	Transcript	ENST00000682696.1	nonsense_mediated_decay	-	-	-	-	-	-	-	-	-	rs7580868	G	G/A	1585	-1	cds_start_NF	HGNC	HGNC:15714	-	-	-	-	-	-	0.1122	-	-	-	-	-	-	-	-	-
rs7580868	2:43886164-43886164	A	downstream_gene_variant	MODIFIER	LRPPRC	ENSG00000138095	Transcript	ENST00000682779.1	protein_coding	-	-	-	-	-	-	-	-	-	rs7580868	G	G/A	1870	-1	-	HGNC	HGNC:15714	-	-	-	A1	-	-	0.1122	-	-	-	-	-	-	-	-	-
rs7580868	2:43886164-43886164	A	downstream_gene_variant	MODIFIER	LRPPRC	ENSG00000138095	Transcript	ENST00000682885.1	protein_coding	-	-	-	-	-	-	-	-	-	rs7580868	G	G/A	2105	-1	-	HGNC	HGNC:15714	-	-	-	-	-	-	0.1122	-	-	-	-	-	-	-	-	-
rs7580868	2:43886164-43886164	A	downstream_gene_variant	MODIFIER	LRPPRC	ENSG00000138095	Transcript	ENST00000682933.1	retained_intron	-	-	-	-	-	-	-	-	-	rs7580868	G	G/A	2311	-1	-	HGNC	HGNC:15714	-	-	-	-	-	-	0.1122	-	-	-	-	-	-	-	-	-
rs7580868	2:43886164-43886164	A	downstream_gene_variant	MODIFIER	LRPPRC	ENSG00000138095	Transcript	ENST00000683002.1	nonsense_mediated_decay	-	-	-	-	-	-	-	-	-	rs7580868	G	G/A	1585	-1	cds_start_NF	HGNC	HGNC:15714	-	-	-	-	-	-	0.1122	-	-	-	-	-	-	-	-	-
rs7580868	2:43886164-43886164	A	downstream_gene_variant	MODIFIER	LRPPRC	ENSG00000138095	Transcript	ENST00000683072.1	retained_intron	-	-	-	-	-	-	-	-	-	rs7580868	G	G/A	2121	-1	-	HGNC	HGNC:15714	-	-	-	-	-	-	0.1122	-	-	-	-	-	-	-	-	-
rs7580868	2:43886164-43886164	A	downstream_gene_variant	MODIFIER	LRPPRC	ENSG00000138095	Transcript	ENST00000683080.1	retained_intron	-	-	-	-	-	-	-	-	-	rs7580868	G	G/A	1593	-1	-	HGNC	HGNC:15714	-	-	-	-	-	-	0.1122	-	-	-	-	-	-	-	-	-
rs7580868	2:43886164-43886164	A	downstream_gene_variant	MODIFIER	LRPPRC	ENSG00000138095	Transcript	ENST00000683096.1	retained_intron	-	-	-	-	-	-	-	-	-	rs7580868	G	G/A	2216	-1	-	HGNC	HGNC:15714	-	-	-	-	-	-	0.1122	-	-	-	-	-	-	-	-	-
rs7580868	2:43886164-43886164	A	downstream_gene_variant	MODIFIER	LRPPRC	ENSG00000138095	Transcript	ENST00000683125.1	protein_coding	-	-	-	-	-	-	-	-	-	rs7580868	G	G/A	1589	-1	-	HGNC	HGNC:15714	-	-	-	-	-	-	0.1122	-	-	-	-	-	-	-	-	-
rs7580868	2:43886164-43886164	A	downstream_gene_variant	MODIFIER	LRPPRC	ENSG00000138095	Transcript	ENST00000683213.1	protein_coding	-	-	-	-	-	-	-	-	-	rs7580868	G	G/A	1605	-1	-	HGNC	HGNC:15714	-	-	-	A1	-	-	0.1122	-	-	-	-	-	-	-	-	-
rs7580868	2:43886164-43886164	A	downstream_gene_variant	MODIFIER	LRPPRC	ENSG00000138095	Transcript	ENST00000683220.1	protein_coding	-	-	-	-	-	-	-	-	-	rs7580868	G	G/A	1599	-1	-	HGNC	HGNC:15714	-	-	-	-	-	-	0.1122	-	-	-	-	-	-	-	-	-
rs7580868	2:43886164-43886164	A	downstream_gene_variant	MODIFIER	LRPPRC	ENSG00000138095	Transcript	ENST00000683329.1	retained_intron	-	-	-	-	-	-	-	-	-	rs7580868	G	G/A	2134	-1	-	HGNC	HGNC:15714	-	-	-	-	-	-	0.1122	-	-	-	-	-	-	-	-	-
rs7580868	2:43886164-43886164	A	downstream_gene_variant	MODIFIER	LRPPRC	ENSG00000138095	Transcript	ENST00000683346.1	nonsense_mediated_decay	-	-	-	-	-	-	-	-	-	rs7580868	G	G/A	2121	-1	-	HGNC	HGNC:15714	-	-	-	-	-	-	0.1122	-	-	-	-	-	-	-	-	-
rs7580868	2:43886164-43886164	A	downstream_gene_variant	MODIFIER	LRPPRC	ENSG00000138095	Transcript	ENST00000683409.1	retained_intron	-	-	-	-	-	-	-	-	-	rs7580868	G	G/A	1605	-1	-	HGNC	HGNC:15714	-	-	-	-	-	-	0.1122	-	-	-	-	-	-	-	-	-
rs7580868	2:43886164-43886164	A	downstream_gene_variant	MODIFIER	LRPPRC	ENSG00000138095	Transcript	ENST00000683459.1	retained_intron	-	-	-	-	-	-	-	-	-	rs7580868	G	G/A	1584	-1	-	HGNC	HGNC:15714	-	-	-	-	-	-	0.1122	-	-	-	-	-	-	-	-	-
rs7580868	2:43886164-43886164	A	downstream_gene_variant	MODIFIER	LRPPRC	ENSG00000138095	Transcript	ENST00000683590.1	protein_coding	-	-	-	-	-	-	-	-	-	rs7580868	G	G/A	1600	-1	-	HGNC	HGNC:15714	-	-	-	-	-	-	0.1122	-	-	-	-	-	-	-	-	-
rs7580868	2:43886164-43886164	A	downstream_gene_variant	MODIFIER	LRPPRC	ENSG00000138095	Transcript	ENST00000683623.1	protein_coding	-	-	-	-	-	-	-	-	-	rs7580868	G	G/A	1584	-1	-	HGNC	HGNC:15714	-	-	-	-	-	-	0.1122	-	-	-	-	-	-	-	-	-
rs7580868	2:43886164-43886164	A	downstream_gene_variant	MODIFIER	LRPPRC	ENSG00000138095	Transcript	ENST00000683796.1	nonsense_mediated_decay	-	-	-	-	-	-	-	-	-	rs7580868	G	G/A	1599	-1	-	HGNC	HGNC:15714	-	-	-	-	-	-	0.1122	-	-	-	-	-	-	-	-	-
rs7580868	2:43886164-43886164	A	downstream_gene_variant	MODIFIER	LRPPRC	ENSG00000138095	Transcript	ENST00000683833.1	protein_coding	-	-	-	-	-	-	-	-	-	rs7580868	G	G/A	1593	-1	-	HGNC	HGNC:15714	-	-	-	-	-	-	0.1122	-	-	-	-	-	-	-	-	-
rs7580868	2:43886164-43886164	A	downstream_gene_variant	MODIFIER	LRPPRC	ENSG00000138095	Transcript	ENST00000683994.1	nonsense_mediated_decay	-	-	-	-	-	-	-	-	-	rs7580868	G	G/A	1590	-1	-	HGNC	HGNC:15714	-	-	-	-	-	-	0.1122	-	-	-	-	-	-	-	-	-
rs7580868	2:43886164-43886164	A	downstream_gene_variant	MODIFIER	LRPPRC	ENSG00000138095	Transcript	ENST00000684290.1	nonsense_mediated_decay	-	-	-	-	-	-	-	-	-	rs7580868	G	G/A	2352	-1	-	HGNC	HGNC:15714	-	-	-	-	-	-	0.1122	-	-	-	-	-	-	-	-	-
rs7580868	2:43886164-43886164	A	downstream_gene_variant	MODIFIER	LRPPRC	ENSG00000138095	Transcript	ENST00000684306.1	nonsense_mediated_decay	-	-	-	-	-	-	-	-	-	rs7580868	G	G/A	1602	-1	-	HGNC	HGNC:15714	-	-	-	-	-	-	0.1122	-	-	-	-	-	-	-	-	-
rs7580868	2:43886164-43886164	A	downstream_gene_variant	MODIFIER	LRPPRC	ENSG00000138095	Transcript	ENST00000684383.1	nonsense_mediated_decay	-	-	-	-	-	-	-	-	-	rs7580868	G	G/A	2339	-1	-	HGNC	HGNC:15714	-	-	-	-	-	-	0.1122	-	-	-	-	-	-	-	-	-
rs7580868	2:43886164-43886164	A	downstream_gene_variant	MODIFIER	LRPPRC	ENSG00000138095	Transcript	ENST00000684418.1	retained_intron	-	-	-	-	-	-	-	-	-	rs7580868	G	G/A	1620	-1	-	HGNC	HGNC:15714	-	-	-	-	-	-	0.1122	-	-	-	-	-	-	-	-	-
rs7580868	2:43886164-43886164	A	downstream_gene_variant	MODIFIER	LRPPRC	ENSG00000138095	Transcript	ENST00000684433.1	retained_intron	-	-	-	-	-	-	-	-	-	rs7580868	G	G/A	1949	-1	-	HGNC	HGNC:15714	-	-	-	-	-	-	0.1122	-	-	-	-	-	-	-	-	-
rs7580868	2:43886164-43886164	A	downstream_gene_variant	MODIFIER	LRPPRC	ENSG00000138095	Transcript	ENST00000684454.1	retained_intron	-	-	-	-	-	-	-	-	-	rs7580868	G	G/A	236	-1	-	HGNC	HGNC:15714	-	-	-	-	-	-	0.1122	-	-	-	-	-	-	-	-	-
rs7580868	2:43886164-43886164	A	downstream_gene_variant	MODIFIER	LRPPRC	ENSG00000138095	Transcript	ENST00000684619.1	nonsense_mediated_decay	-	-	-	-	-	-	-	-	-	rs7580868	G	G/A	1593	-1	-	HGNC	HGNC:15714	-	-	-	-	-	-	0.1122	-	-	-	-	-	-	-	-	-
rs7580868	2:43886164-43886164	A	downstream_gene_variant	MODIFIER	LRPPRC	ENSG00000138095	Transcript	ENST00000684743.1	retained_intron	-	-	-	-	-	-	-	-	-	rs7580868	G	G/A	2111	-1	-	HGNC	HGNC:15714	-	-	-	-	-	-	0.1122	-	-	-	-	-	-	-	-	-
rs72818708	2:75618767-75618767	C	intergenic_variant	MODIFIER	-	-	-	-	-	-	-	-	-	-	-	-	-	-	rs72818708	A	A/C	-	-	-	-	-	-	-	-	-	-	-	0.0627	-	-	-	-	-	-	-	-	-
rs6436346	2:222809603-222809603	A	intergenic_variant	MODIFIER	-	-	-	-	-	-	-	-	-	-	-	-	-	-	rs6436346	G	G/A/C/T	-	-	-	-	-	-	-	-	-	-	-	0.6947	-	-	1	19461586,36224396	-	-	-	-	-
rs6436346	2:222809603-222809603	C	intergenic_variant	MODIFIER	-	-	-	-	-	-	-	-	-	-	-	-	-	-	rs6436346	G	G/A/C/T	-	-	-	-	-	-	-	-	-	-	-	-	-	-	1	19461586,36224396	-	-	-	-	-
rs6436346	2:222809603-222809603	T	intergenic_variant	MODIFIER	-	-	-	-	-	-	-	-	-	-	-	-	-	-	rs6436346	G	G/A/C/T	-	-	-	-	-	-	-	-	-	-	-	-	-	-	1	19461586,36224396	-	-	-	-	-
rs6038556	20:6610363-6610363	A	intergenic_variant	MODIFIER	-	-	-	-	-	-	-	-	-	-	-	-	-	-	rs6038556	T	T/A/C	-	-	-	-	-	-	-	-	-	-	-	-	-	-	-	-	-	-	-	-	-
rs6038556	20:6610363-6610363	C	intergenic_variant	MODIFIER	-	-	-	-	-	-	-	-	-	-	-	-	-	-	rs6038556	T	T/A/C	-	-	-	-	-	-	-	-	-	-	-	0.2234	-	-	-	-	-	-	-	-	-
rs6046528	20:20003823-20003823	A	downstream_gene_variant	MODIFIER	RIN2	ENSG00000132669	Transcript	ENST00000255006.12	protein_coding	-	-	-	-	-	-	-	-	-	rs6046528	T	T/A/C	1367	1	-	HGNC	HGNC:18750	NM_018993.4	-	2	P1	-	-	-	-	-	-	-	-	-	-	-	-
rs6046528	20:20003823-20003823	C	downstream_gene_variant	MODIFIER	RIN2	ENSG00000132669	Transcript	ENST00000255006.12	protein_coding	-	-	-	-	-	-	-	-	-	rs6046528	T	T/A/C	1367	1	-	HGNC	HGNC:18750	NM_018993.4	-	2	P1	-	-	0.3630	-	-	-	-	-	-	-	-	-
rs6046528	20:20003823-20003823	A	downstream_gene_variant	MODIFIER	RIN2	ENSG00000132669	Transcript	ENST00000440354.2	protein_coding	-	-	-	-	-	-	-	-	-	rs6046528	T	T/A/C	2475	1	-	HGNC	HGNC:18750	-	-	1	-	-	-	-	-	-	-	-	-	-	-	-	-
rs6046528	20:20003823-20003823	C	downstream_gene_variant	MODIFIER	RIN2	ENSG00000132669	Transcript	ENST00000440354.2	protein_coding	-	-	-	-	-	-	-	-	-	rs6046528	T	T/A/C	2475	1	-	HGNC	HGNC:18750	-	-	1	-	-	-	0.3630	-	-	-	-	-	-	-	-	-
rs6046528	20:20003823-20003823	A	downstream_gene_variant	MODIFIER	RIN2	ENSG00000132669	Transcript	ENST00000484638.1	protein_coding_CDS_not_defined	-	-	-	-	-	-	-	-	-	rs6046528	T	T/A/C	1366	1	-	HGNC	HGNC:18750	-	-	1	-	-	-	-	-	-	-	-	-	-	-	-	-
rs6046528	20:20003823-20003823	C	downstream_gene_variant	MODIFIER	RIN2	ENSG00000132669	Transcript	ENST00000484638.1	protein_coding_CDS_not_defined	-	-	-	-	-	-	-	-	-	rs6046528	T	T/A/C	1366	1	-	HGNC	HGNC:18750	-	-	1	-	-	-	0.3630	-	-	-	-	-	-	-	-	-
rs6046528	20:20003823-20003823	A	downstream_gene_variant	MODIFIER	RIN2	ENSG00000132669	Transcript	ENST00000648440.1	protein_coding	-	-	-	-	-	-	-	-	-	rs6046528	T	T/A/C	1366	1	-	HGNC	HGNC:18750	-	-	-	P1	-	-	-	-	-	-	-	-	-	-	-	-
rs6046528	20:20003823-20003823	C	downstream_gene_variant	MODIFIER	RIN2	ENSG00000132669	Transcript	ENST00000648440.1	protein_coding	-	-	-	-	-	-	-	-	-	rs6046528	T	T/A/C	1366	1	-	HGNC	HGNC:18750	-	-	-	P1	-	-	0.3630	-	-	-	-	-	-	-	-	-
rs2294984	20:62817114-62817114	A	downstream_gene_variant	MODIFIER	OGFR	ENSG00000060491	Transcript	ENST00000290291.10	protein_coding	-	-	-	-	-	-	-	-	-	rs2294984,CM108147,COSV51702900	G	G/A	3114	1	-	HGNC	HGNC:15768	NM_007346.4	-	1	P1	-	-	0.0901	benign	0,1,1	1,1,1	25741868,24033266	-	-	-	-	-
rs2294984	20:62817114-62817114	A	downstream_gene_variant	MODIFIER	OGFR	ENSG00000060491	Transcript	ENST00000370461.5	protein_coding	-	-	-	-	-	-	-	-	-	rs2294984,CM108147,COSV51702900	G	G/A	3114	1	-	HGNC	HGNC:15768	-	-	2	-	-	-	0.0901	benign	0,1,1	1,1,1	25741868,24033266	-	-	-	-	-
rs2294984	20:62817114-62817114	A	upstream_gene_variant	MODIFIER	COL9A3	ENSG00000092758	Transcript	ENST00000452372.2	protein_coding	-	-	-	-	-	-	-	-	-	rs2294984,CM108147,COSV51702900	G	G/A	676	1	cds_end_NF	HGNC	HGNC:2219	-	-	5	-	-	-	0.0901	benign	0,1,1	1,1,1	25741868,24033266	-	-	-	-	-
rs2294984	20:62817114-62817114	A	intron_variant,non_coding_transcript_variant	MODIFIER	COL9A3	ENSG00000092758	Transcript	ENST00000477612.5	protein_coding_CDS_not_defined	-	1/11	-	-	-	-	-	-	-	rs2294984,CM108147,COSV51702900	G	G/A	-	1	-	HGNC	HGNC:2219	-	-	3	-	-	-	0.0901	benign	0,1,1	1,1,1	25741868,24033266	-	-	-	-	-
rs2294984	20:62817114-62817114	A	upstream_gene_variant	MODIFIER	COL9A3	ENSG00000092758	Transcript	ENST00000489045.5	protein_coding_CDS_not_defined	-	-	-	-	-	-	-	-	-	rs2294984,CM108147,COSV51702900	G	G/A	329	1	-	HGNC	HGNC:2219	-	-	5	-	-	-	0.0901	benign	0,1,1	1,1,1	25741868,24033266	-	-	-	-	-
rs2294984	20:62817114-62817114	A	missense_variant	MODERATE	COL9A3	ENSG00000092758	Transcript	ENST00000649368.1	protein_coding	1/32	-	-	-	65	50	17	G/E	gGg/gAg	rs2294984,CM108147,COSV51702900	G	G/A	-	1	-	HGNC	HGNC:2219	NM_001853.4	-	-	P1	tolerated(0.29)	unknown(0)	0.0901	benign	0,1,1	1,1,1	25741868,24033266	-	-	-	-	-
rs2294984	20:62817114-62817114	A	regulatory_region_variant	MODIFIER	-	-	RegulatoryFeature	ENSR00001364578	promoter	-	-	-	-	-	-	-	-	-	rs2294984,CM108147,COSV51702900	G	G/A	-	-	-	-	-	-	-	-	-	-	-	0.0901	benign	0,1,1	1,1,1	25741868,24033266	-	-	-	-	-
rs4599221	21:42728869-42728869	G	intron_variant	MODIFIER	PDE9A	ENSG00000160191	Transcript	ENST00000291539.11	protein_coding	-	4/19	-	-	-	-	-	-	-	rs4599221	C	C/G/T	-	1	-	HGNC	HGNC:8795	NM_002606.3	-	1	-	-	-	-	-	-	-	-	-	-	-	-	-
rs4599221	21:42728869-42728869	T	intron_variant	MODIFIER	PDE9A	ENSG00000160191	Transcript	ENST00000291539.11	protein_coding	-	4/19	-	-	-	-	-	-	-	rs4599221	C	C/G/T	-	1	-	HGNC	HGNC:8795	NM_002606.3	-	1	-	-	-	0.3792	-	-	-	-	-	-	-	-	-
rs4599221	21:42728869-42728869	G	intron_variant	MODIFIER	PDE9A	ENSG00000160191	Transcript	ENST00000328862.10	protein_coding	-	3/18	-	-	-	-	-	-	-	rs4599221	C	C/G/T	-	1	-	HGNC	HGNC:8795	-	-	1	-	-	-	-	-	-	-	-	-	-	-	-	-
rs4599221	21:42728869-42728869	T	intron_variant	MODIFIER	PDE9A	ENSG00000160191	Transcript	ENST00000328862.10	protein_coding	-	3/18	-	-	-	-	-	-	-	rs4599221	C	C/G/T	-	1	-	HGNC	HGNC:8795	-	-	1	-	-	-	0.3792	-	-	-	-	-	-	-	-	-
rs4599221	21:42728869-42728869	G	intron_variant	MODIFIER	PDE9A	ENSG00000160191	Transcript	ENST00000335440.10	protein_coding	-	3/16	-	-	-	-	-	-	-	rs4599221	C	C/G/T	-	1	-	HGNC	HGNC:8795	-	-	1	-	-	-	-	-	-	-	-	-	-	-	-	-
rs4599221	21:42728869-42728869	T	intron_variant	MODIFIER	PDE9A	ENSG00000160191	Transcript	ENST00000335440.10	protein_coding	-	3/16	-	-	-	-	-	-	-	rs4599221	C	C/G/T	-	1	-	HGNC	HGNC:8795	-	-	1	-	-	-	0.3792	-	-	-	-	-	-	-	-	-
rs4599221	21:42728869-42728869	G	intron_variant	MODIFIER	PDE9A	ENSG00000160191	Transcript	ENST00000335512.8	protein_coding	-	4/18	-	-	-	-	-	-	-	rs4599221	C	C/G/T	-	1	-	HGNC	HGNC:8795	-	-	1	P1	-	-	-	-	-	-	-	-	-	-	-	-
rs4599221	21:42728869-42728869	T	intron_variant	MODIFIER	PDE9A	ENSG00000160191	Transcript	ENST00000335512.8	protein_coding	-	4/18	-	-	-	-	-	-	-	rs4599221	C	C/G/T	-	1	-	HGNC	HGNC:8795	-	-	1	P1	-	-	0.3792	-	-	-	-	-	-	-	-	-
rs4599221	21:42728869-42728869	G	intron_variant	MODIFIER	PDE9A	ENSG00000160191	Transcript	ENST00000349112.7	protein_coding	-	2/15	-	-	-	-	-	-	-	rs4599221	C	C/G/T	-	1	-	HGNC	HGNC:8795	-	-	1	-	-	-	-	-	-	-	-	-	-	-	-	-
rs4599221	21:42728869-42728869	T	intron_variant	MODIFIER	PDE9A	ENSG00000160191	Transcript	ENST00000349112.7	protein_coding	-	2/15	-	-	-	-	-	-	-	rs4599221	C	C/G/T	-	1	-	HGNC	HGNC:8795	-	-	1	-	-	-	0.3792	-	-	-	-	-	-	-	-	-
rs4599221	21:42728869-42728869	G	intron_variant	MODIFIER	PDE9A	ENSG00000160191	Transcript	ENST00000380328.6	protein_coding	-	5/18	-	-	-	-	-	-	-	rs4599221	C	C/G/T	-	1	-	HGNC	HGNC:8795	-	-	1	-	-	-	-	-	-	-	-	-	-	-	-	-
rs4599221	21:42728869-42728869	T	intron_variant	MODIFIER	PDE9A	ENSG00000160191	Transcript	ENST00000380328.6	protein_coding	-	5/18	-	-	-	-	-	-	-	rs4599221	C	C/G/T	-	1	-	HGNC	HGNC:8795	-	-	1	-	-	-	0.3792	-	-	-	-	-	-	-	-	-
rs4599221	21:42728869-42728869	G	intron_variant	MODIFIER	PDE9A	ENSG00000160191	Transcript	ENST00000398224.3	protein_coding	-	2/16	-	-	-	-	-	-	-	rs4599221	C	C/G/T	-	1	-	HGNC	HGNC:8795	-	-	1	-	-	-	-	-	-	-	-	-	-	-	-	-
rs4599221	21:42728869-42728869	T	intron_variant	MODIFIER	PDE9A	ENSG00000160191	Transcript	ENST00000398224.3	protein_coding	-	2/16	-	-	-	-	-	-	-	rs4599221	C	C/G/T	-	1	-	HGNC	HGNC:8795	-	-	1	-	-	-	0.3792	-	-	-	-	-	-	-	-	-
rs4599221	21:42728869-42728869	G	intron_variant	MODIFIER	PDE9A	ENSG00000160191	Transcript	ENST00000398225.7	protein_coding	-	3/18	-	-	-	-	-	-	-	rs4599221	C	C/G/T	-	1	-	HGNC	HGNC:8795	-	-	1	-	-	-	-	-	-	-	-	-	-	-	-	-
rs4599221	21:42728869-42728869	T	intron_variant	MODIFIER	PDE9A	ENSG00000160191	Transcript	ENST00000398225.7	protein_coding	-	3/18	-	-	-	-	-	-	-	rs4599221	C	C/G/T	-	1	-	HGNC	HGNC:8795	-	-	1	-	-	-	0.3792	-	-	-	-	-	-	-	-	-
rs4599221	21:42728869-42728869	G	intron_variant	MODIFIER	PDE9A	ENSG00000160191	Transcript	ENST00000398227.7	protein_coding	-	1/14	-	-	-	-	-	-	-	rs4599221	C	C/G/T	-	1	-	HGNC	HGNC:8795	-	-	1	-	-	-	-	-	-	-	-	-	-	-	-	-
rs4599221	21:42728869-42728869	T	intron_variant	MODIFIER	PDE9A	ENSG00000160191	Transcript	ENST00000398227.7	protein_coding	-	1/14	-	-	-	-	-	-	-	rs4599221	C	C/G/T	-	1	-	HGNC	HGNC:8795	-	-	1	-	-	-	0.3792	-	-	-	-	-	-	-	-	-
rs4599221	21:42728869-42728869	G	intron_variant	MODIFIER	PDE9A	ENSG00000160191	Transcript	ENST00000398229.7	protein_coding	-	2/15	-	-	-	-	-	-	-	rs4599221	C	C/G/T	-	1	-	HGNC	HGNC:8795	-	-	1	-	-	-	-	-	-	-	-	-	-	-	-	-
rs4599221	21:42728869-42728869	T	intron_variant	MODIFIER	PDE9A	ENSG00000160191	Transcript	ENST00000398229.7	protein_coding	-	2/15	-	-	-	-	-	-	-	rs4599221	C	C/G/T	-	1	-	HGNC	HGNC:8795	-	-	1	-	-	-	0.3792	-	-	-	-	-	-	-	-	-
rs4599221	21:42728869-42728869	G	intron_variant	MODIFIER	PDE9A	ENSG00000160191	Transcript	ENST00000398232.7	protein_coding	-	2/17	-	-	-	-	-	-	-	rs4599221	C	C/G/T	-	1	-	HGNC	HGNC:8795	-	-	1	-	-	-	-	-	-	-	-	-	-	-	-	-
rs4599221	21:42728869-42728869	T	intron_variant	MODIFIER	PDE9A	ENSG00000160191	Transcript	ENST00000398232.7	protein_coding	-	2/17	-	-	-	-	-	-	-	rs4599221	C	C/G/T	-	1	-	HGNC	HGNC:8795	-	-	1	-	-	-	0.3792	-	-	-	-	-	-	-	-	-
rs4599221	21:42728869-42728869	G	intron_variant	MODIFIER	PDE9A	ENSG00000160191	Transcript	ENST00000398234.7	protein_coding	-	3/17	-	-	-	-	-	-	-	rs4599221	C	C/G/T	-	1	-	HGNC	HGNC:8795	-	-	1	-	-	-	-	-	-	-	-	-	-	-	-	-
rs4599221	21:42728869-42728869	T	intron_variant	MODIFIER	PDE9A	ENSG00000160191	Transcript	ENST00000398234.7	protein_coding	-	3/17	-	-	-	-	-	-	-	rs4599221	C	C/G/T	-	1	-	HGNC	HGNC:8795	-	-	1	-	-	-	0.3792	-	-	-	-	-	-	-	-	-
rs4599221	21:42728869-42728869	G	intron_variant	MODIFIER	PDE9A	ENSG00000160191	Transcript	ENST00000398236.7	protein_coding	-	3/17	-	-	-	-	-	-	-	rs4599221	C	C/G/T	-	1	-	HGNC	HGNC:8795	-	-	1	-	-	-	-	-	-	-	-	-	-	-	-	-
rs4599221	21:42728869-42728869	T	intron_variant	MODIFIER	PDE9A	ENSG00000160191	Transcript	ENST00000398236.7	protein_coding	-	3/17	-	-	-	-	-	-	-	rs4599221	C	C/G/T	-	1	-	HGNC	HGNC:8795	-	-	1	-	-	-	0.3792	-	-	-	-	-	-	-	-	-
rs4599221	21:42728869-42728869	G	downstream_gene_variant	MODIFIER	PDE9A-AS1	ENSG00000225731	Transcript	ENST00000437426.1	lncRNA	-	-	-	-	-	-	-	-	-	rs4599221	C	C/G/T	4725	-1	-	HGNC	HGNC:40440	-	-	1	-	-	-	-	-	-	-	-	-	-	-	-	-
rs4599221	21:42728869-42728869	T	downstream_gene_variant	MODIFIER	PDE9A-AS1	ENSG00000225731	Transcript	ENST00000437426.1	lncRNA	-	-	-	-	-	-	-	-	-	rs4599221	C	C/G/T	4725	-1	-	HGNC	HGNC:40440	-	-	1	-	-	-	0.3792	-	-	-	-	-	-	-	-	-
rs4599221	21:42728869-42728869	G	intron_variant,non_coding_transcript_variant	MODIFIER	PDE9A	ENSG00000160191	Transcript	ENST00000460905.5	protein_coding_CDS_not_defined	-	2/6	-	-	-	-	-	-	-	rs4599221	C	C/G/T	-	1	-	HGNC	HGNC:8795	-	-	5	-	-	-	-	-	-	-	-	-	-	-	-	-
rs4599221	21:42728869-42728869	T	intron_variant,non_coding_transcript_variant	MODIFIER	PDE9A	ENSG00000160191	Transcript	ENST00000460905.5	protein_coding_CDS_not_defined	-	2/6	-	-	-	-	-	-	-	rs4599221	C	C/G/T	-	1	-	HGNC	HGNC:8795	-	-	5	-	-	-	0.3792	-	-	-	-	-	-	-	-	-
rs4599221	21:42728869-42728869	G	intron_variant,non_coding_transcript_variant	MODIFIER	PDE9A	ENSG00000160191	Transcript	ENST00000460989.5	protein_coding_CDS_not_defined	-	1/13	-	-	-	-	-	-	-	rs4599221	C	C/G/T	-	1	-	HGNC	HGNC:8795	-	-	1	-	-	-	-	-	-	-	-	-	-	-	-	-
rs4599221	21:42728869-42728869	T	intron_variant,non_coding_transcript_variant	MODIFIER	PDE9A	ENSG00000160191	Transcript	ENST00000460989.5	protein_coding_CDS_not_defined	-	1/13	-	-	-	-	-	-	-	rs4599221	C	C/G/T	-	1	-	HGNC	HGNC:8795	-	-	1	-	-	-	0.3792	-	-	-	-	-	-	-	-	-
rs4599221	21:42728869-42728869	G	intron_variant,non_coding_transcript_variant	MODIFIER	PDE9A	ENSG00000160191	Transcript	ENST00000462571.5	protein_coding_CDS_not_defined	-	3/17	-	-	-	-	-	-	-	rs4599221	C	C/G/T	-	1	-	HGNC	HGNC:8795	-	-	1	-	-	-	-	-	-	-	-	-	-	-	-	-
rs4599221	21:42728869-42728869	T	intron_variant,non_coding_transcript_variant	MODIFIER	PDE9A	ENSG00000160191	Transcript	ENST00000462571.5	protein_coding_CDS_not_defined	-	3/17	-	-	-	-	-	-	-	rs4599221	C	C/G/T	-	1	-	HGNC	HGNC:8795	-	-	1	-	-	-	0.3792	-	-	-	-	-	-	-	-	-
rs4599221	21:42728869-42728869	G	intron_variant,non_coding_transcript_variant	MODIFIER	PDE9A	ENSG00000160191	Transcript	ENST00000467162.5	protein_coding_CDS_not_defined	-	3/10	-	-	-	-	-	-	-	rs4599221	C	C/G/T	-	1	-	HGNC	HGNC:8795	-	-	3	-	-	-	-	-	-	-	-	-	-	-	-	-
rs4599221	21:42728869-42728869	T	intron_variant,non_coding_transcript_variant	MODIFIER	PDE9A	ENSG00000160191	Transcript	ENST00000467162.5	protein_coding_CDS_not_defined	-	3/10	-	-	-	-	-	-	-	rs4599221	C	C/G/T	-	1	-	HGNC	HGNC:8795	-	-	3	-	-	-	0.3792	-	-	-	-	-	-	-	-	-
rs4599221	21:42728869-42728869	G	intron_variant,non_coding_transcript_variant	MODIFIER	PDE9A	ENSG00000160191	Transcript	ENST00000467403.5	protein_coding_CDS_not_defined	-	1/15	-	-	-	-	-	-	-	rs4599221	C	C/G/T	-	1	-	HGNC	HGNC:8795	-	-	1	-	-	-	-	-	-	-	-	-	-	-	-	-
rs4599221	21:42728869-42728869	T	intron_variant,non_coding_transcript_variant	MODIFIER	PDE9A	ENSG00000160191	Transcript	ENST00000467403.5	protein_coding_CDS_not_defined	-	1/15	-	-	-	-	-	-	-	rs4599221	C	C/G/T	-	1	-	HGNC	HGNC:8795	-	-	1	-	-	-	0.3792	-	-	-	-	-	-	-	-	-
rs4599221	21:42728869-42728869	G	intron_variant,non_coding_transcript_variant	MODIFIER	PDE9A	ENSG00000160191	Transcript	ENST00000468805.5	protein_coding_CDS_not_defined	-	3/16	-	-	-	-	-	-	-	rs4599221	C	C/G/T	-	1	-	HGNC	HGNC:8795	-	-	1	-	-	-	-	-	-	-	-	-	-	-	-	-
rs4599221	21:42728869-42728869	T	intron_variant,non_coding_transcript_variant	MODIFIER	PDE9A	ENSG00000160191	Transcript	ENST00000468805.5	protein_coding_CDS_not_defined	-	3/16	-	-	-	-	-	-	-	rs4599221	C	C/G/T	-	1	-	HGNC	HGNC:8795	-	-	1	-	-	-	0.3792	-	-	-	-	-	-	-	-	-
rs4599221	21:42728869-42728869	G	intron_variant,non_coding_transcript_variant	MODIFIER	PDE9A	ENSG00000160191	Transcript	ENST00000470987.5	protein_coding_CDS_not_defined	-	5/19	-	-	-	-	-	-	-	rs4599221	C	C/G/T	-	1	-	HGNC	HGNC:8795	-	-	1	-	-	-	-	-	-	-	-	-	-	-	-	-
rs4599221	21:42728869-42728869	T	intron_variant,non_coding_transcript_variant	MODIFIER	PDE9A	ENSG00000160191	Transcript	ENST00000470987.5	protein_coding_CDS_not_defined	-	5/19	-	-	-	-	-	-	-	rs4599221	C	C/G/T	-	1	-	HGNC	HGNC:8795	-	-	1	-	-	-	0.3792	-	-	-	-	-	-	-	-	-
rs4599221	21:42728869-42728869	G	intron_variant,non_coding_transcript_variant	MODIFIER	PDE9A	ENSG00000160191	Transcript	ENST00000490803.5	protein_coding_CDS_not_defined	-	1/16	-	-	-	-	-	-	-	rs4599221	C	C/G/T	-	1	-	HGNC	HGNC:8795	-	-	1	-	-	-	-	-	-	-	-	-	-	-	-	-
rs4599221	21:42728869-42728869	T	intron_variant,non_coding_transcript_variant	MODIFIER	PDE9A	ENSG00000160191	Transcript	ENST00000490803.5	protein_coding_CDS_not_defined	-	1/16	-	-	-	-	-	-	-	rs4599221	C	C/G/T	-	1	-	HGNC	HGNC:8795	-	-	1	-	-	-	0.3792	-	-	-	-	-	-	-	-	-
rs4599221	21:42728869-42728869	G	upstream_gene_variant	MODIFIER	PDE9A	ENSG00000160191	Transcript	ENST00000495343.5	protein_coding_CDS_not_defined	-	-	-	-	-	-	-	-	-	rs4599221	C	C/G/T	2889	1	-	HGNC	HGNC:8795	-	-	5	-	-	-	-	-	-	-	-	-	-	-	-	-
rs4599221	21:42728869-42728869	T	upstream_gene_variant	MODIFIER	PDE9A	ENSG00000160191	Transcript	ENST00000495343.5	protein_coding_CDS_not_defined	-	-	-	-	-	-	-	-	-	rs4599221	C	C/G/T	2889	1	-	HGNC	HGNC:8795	-	-	5	-	-	-	0.3792	-	-	-	-	-	-	-	-	-
rs4599221	21:42728869-42728869	G	intron_variant,non_coding_transcript_variant	MODIFIER	PDE9A	ENSG00000160191	Transcript	ENST00000495521.5	protein_coding_CDS_not_defined	-	2/14	-	-	-	-	-	-	-	rs4599221	C	C/G/T	-	1	-	HGNC	HGNC:8795	-	-	1	-	-	-	-	-	-	-	-	-	-	-	-	-
rs4599221	21:42728869-42728869	T	intron_variant,non_coding_transcript_variant	MODIFIER	PDE9A	ENSG00000160191	Transcript	ENST00000495521.5	protein_coding_CDS_not_defined	-	2/14	-	-	-	-	-	-	-	rs4599221	C	C/G/T	-	1	-	HGNC	HGNC:8795	-	-	1	-	-	-	0.3792	-	-	-	-	-	-	-	-	-
rs4599221	21:42728869-42728869	G	intron_variant,non_coding_transcript_variant	MODIFIER	PDE9A	ENSG00000160191	Transcript	ENST00000497805.5	protein_coding_CDS_not_defined	-	3/17	-	-	-	-	-	-	-	rs4599221	C	C/G/T	-	1	-	HGNC	HGNC:8795	-	-	1	-	-	-	-	-	-	-	-	-	-	-	-	-
rs4599221	21:42728869-42728869	T	intron_variant,non_coding_transcript_variant	MODIFIER	PDE9A	ENSG00000160191	Transcript	ENST00000497805.5	protein_coding_CDS_not_defined	-	3/17	-	-	-	-	-	-	-	rs4599221	C	C/G/T	-	1	-	HGNC	HGNC:8795	-	-	1	-	-	-	0.3792	-	-	-	-	-	-	-	-	-
rs2272837	22:50144197-50144197	C	missense_variant	MODERATE	MOV10L1	ENSG00000073146	Transcript	ENST00000262794.10	protein_coding	18/27	-	-	-	2542	2459	820	Q/P	cAg/cCg	rs2272837,COSV53168336	A	A/C/G	-	1	-	HGNC	HGNC:7201	NM_018995.3	-	1	P1	tolerated(0.06)	benign(0.15)	-	-	0,1	0,1	24817005,29766145,29736186	-	-	-	-	-
rs2272837	22:50144197-50144197	G	missense_variant	MODERATE	MOV10L1	ENSG00000073146	Transcript	ENST00000262794.10	protein_coding	18/27	-	-	-	2542	2459	820	Q/R	cAg/cGg	rs2272837,COSV53168336	A	A/C/G	-	1	-	HGNC	HGNC:7201	NM_018995.3	-	1	P1	tolerated(0.66)	benign(0)	0.3375	-	0,1	0,1	24817005,29766145,29736186	-	-	-	-	-
rs2272837	22:50144197-50144197	C	upstream_gene_variant	MODIFIER	MOV10L1	ENSG00000073146	Transcript	ENST00000395852.5	protein_coding	-	-	-	-	-	-	-	-	-	rs2272837,COSV53168336	A	A/C/G	2768	1	-	HGNC	HGNC:7201	-	-	2	-	-	-	-	-	0,1	0,1	24817005,29766145,29736186	-	-	-	-	-
rs2272837	22:50144197-50144197	G	upstream_gene_variant	MODIFIER	MOV10L1	ENSG00000073146	Transcript	ENST00000395852.5	protein_coding	-	-	-	-	-	-	-	-	-	rs2272837,COSV53168336	A	A/C/G	2768	1	-	HGNC	HGNC:7201	-	-	2	-	-	-	0.3375	-	0,1	0,1	24817005,29766145,29736186	-	-	-	-	-
rs2272837	22:50144197-50144197	C	missense_variant	MODERATE	MOV10L1	ENSG00000073146	Transcript	ENST00000395858.7	protein_coding	18/26	-	-	-	2483	2459	820	Q/P	cAg/cCg	rs2272837,COSV53168336	A	A/C/G	-	1	-	HGNC	HGNC:7201	-	-	1	-	tolerated(0.06)	benign(0.006)	-	-	0,1	0,1	24817005,29766145,29736186	-	-	-	-	-
rs2272837	22:50144197-50144197	G	missense_variant	MODERATE	MOV10L1	ENSG00000073146	Transcript	ENST00000395858.7	protein_coding	18/26	-	-	-	2483	2459	820	Q/R	cAg/cGg	rs2272837,COSV53168336	A	A/C/G	-	1	-	HGNC	HGNC:7201	-	-	1	-	tolerated(0.7)	benign(0)	0.3375	-	0,1	0,1	24817005,29766145,29736186	-	-	-	-	-
rs2272837	22:50144197-50144197	C	downstream_gene_variant	MODIFIER	MOV10L1	ENSG00000073146	Transcript	ENST00000434497.1	nonsense_mediated_decay	-	-	-	-	-	-	-	-	-	rs2272837,COSV53168336	A	A/C/G	2011	1	cds_start_NF	HGNC	HGNC:7201	-	-	1	-	-	-	-	-	0,1	0,1	24817005,29766145,29736186	-	-	-	-	-
rs2272837	22:50144197-50144197	G	downstream_gene_variant	MODIFIER	MOV10L1	ENSG00000073146	Transcript	ENST00000434497.1	nonsense_mediated_decay	-	-	-	-	-	-	-	-	-	rs2272837,COSV53168336	A	A/C/G	2011	1	cds_start_NF	HGNC	HGNC:7201	-	-	1	-	-	-	0.3375	-	0,1	0,1	24817005,29766145,29736186	-	-	-	-	-
rs2272837	22:50144197-50144197	C	missense_variant	MODERATE	MOV10L1	ENSG00000073146	Transcript	ENST00000540615.5	protein_coding	18/26	-	-	-	2619	2399	800	Q/P	cAg/cCg	rs2272837,COSV53168336	A	A/C/G	-	1	-	HGNC	HGNC:7201	-	-	2	-	tolerated(0.05)	benign(0.122)	-	-	0,1	0,1	24817005,29766145,29736186	-	-	-	-	-
rs2272837	22:50144197-50144197	G	missense_variant	MODERATE	MOV10L1	ENSG00000073146	Transcript	ENST00000540615.5	protein_coding	18/26	-	-	-	2619	2399	800	Q/R	cAg/cGg	rs2272837,COSV53168336	A	A/C/G	-	1	-	HGNC	HGNC:7201	-	-	2	-	tolerated(0.65)	benign(0)	0.3375	-	0,1	0,1	24817005,29766145,29736186	-	-	-	-	-
rs4684351	3:2752650-2752650	A	intron_variant	MODIFIER	CNTN4	ENSG00000144619	Transcript	ENST00000397461.5	protein_coding	-	5/23	-	-	-	-	-	-	-	rs4684351	T	T/A/C/G	-	1	-	HGNC	HGNC:2174	-	-	5	P1	-	-	-	-	-	-	-	-	-	-	-	-
rs4684351	3:2752650-2752650	C	intron_variant	MODIFIER	CNTN4	ENSG00000144619	Transcript	ENST00000397461.5	protein_coding	-	5/23	-	-	-	-	-	-	-	rs4684351	T	T/A/C/G	-	1	-	HGNC	HGNC:2174	-	-	5	P1	-	-	0.8474	-	-	-	-	-	-	-	-	-
rs4684351	3:2752650-2752650	G	intron_variant	MODIFIER	CNTN4	ENSG00000144619	Transcript	ENST00000397461.5	protein_coding	-	5/23	-	-	-	-	-	-	-	rs4684351	T	T/A/C/G	-	1	-	HGNC	HGNC:2174	-	-	5	P1	-	-	-	-	-	-	-	-	-	-	-	-
rs4684351	3:2752650-2752650	A	intron_variant	MODIFIER	CNTN4	ENSG00000144619	Transcript	ENST00000418658.6	protein_coding	-	6/24	-	-	-	-	-	-	-	rs4684351	T	T/A/C/G	-	1	-	HGNC	HGNC:2174	NM_175607.3	-	5	P1	-	-	-	-	-	-	-	-	-	-	-	-
rs4684351	3:2752650-2752650	C	intron_variant	MODIFIER	CNTN4	ENSG00000144619	Transcript	ENST00000418658.6	protein_coding	-	6/24	-	-	-	-	-	-	-	rs4684351	T	T/A/C/G	-	1	-	HGNC	HGNC:2174	NM_175607.3	-	5	P1	-	-	0.8474	-	-	-	-	-	-	-	-	-
rs4684351	3:2752650-2752650	G	intron_variant	MODIFIER	CNTN4	ENSG00000144619	Transcript	ENST00000418658.6	protein_coding	-	6/24	-	-	-	-	-	-	-	rs4684351	T	T/A/C/G	-	1	-	HGNC	HGNC:2174	NM_175607.3	-	5	P1	-	-	-	-	-	-	-	-	-	-	-	-
rs4684351	3:2752650-2752650	A	intron_variant	MODIFIER	CNTN4	ENSG00000144619	Transcript	ENST00000427331.5	protein_coding	-	3/21	-	-	-	-	-	-	-	rs4684351	T	T/A/C/G	-	1	-	HGNC	HGNC:2174	-	-	5	P1	-	-	-	-	-	-	-	-	-	-	-	-
rs4684351	3:2752650-2752650	C	intron_variant	MODIFIER	CNTN4	ENSG00000144619	Transcript	ENST00000427331.5	protein_coding	-	3/21	-	-	-	-	-	-	-	rs4684351	T	T/A/C/G	-	1	-	HGNC	HGNC:2174	-	-	5	P1	-	-	0.8474	-	-	-	-	-	-	-	-	-
rs4684351	3:2752650-2752650	G	intron_variant	MODIFIER	CNTN4	ENSG00000144619	Transcript	ENST00000427331.5	protein_coding	-	3/21	-	-	-	-	-	-	-	rs4684351	T	T/A/C/G	-	1	-	HGNC	HGNC:2174	-	-	5	P1	-	-	-	-	-	-	-	-	-	-	-	-
rs4684351	3:2752650-2752650	A	intron_variant,NMD_transcript_variant	MODIFIER	CNTN4	ENSG00000144619	Transcript	ENST00000427741.5	nonsense_mediated_decay	-	6/20	-	-	-	-	-	-	-	rs4684351	T	T/A/C/G	-	1	-	HGNC	HGNC:2174	-	-	2	-	-	-	-	-	-	-	-	-	-	-	-	-
rs4684351	3:2752650-2752650	C	intron_variant,NMD_transcript_variant	MODIFIER	CNTN4	ENSG00000144619	Transcript	ENST00000427741.5	nonsense_mediated_decay	-	6/20	-	-	-	-	-	-	-	rs4684351	T	T/A/C/G	-	1	-	HGNC	HGNC:2174	-	-	2	-	-	-	0.8474	-	-	-	-	-	-	-	-	-
rs4684351	3:2752650-2752650	G	intron_variant,NMD_transcript_variant	MODIFIER	CNTN4	ENSG00000144619	Transcript	ENST00000427741.5	nonsense_mediated_decay	-	6/20	-	-	-	-	-	-	-	rs4684351	T	T/A/C/G	-	1	-	HGNC	HGNC:2174	-	-	2	-	-	-	-	-	-	-	-	-	-	-	-	-
rs4684351	3:2752650-2752650	A	intron_variant,non_coding_transcript_variant	MODIFIER	CNTN4	ENSG00000144619	Transcript	ENST00000430505.6	retained_intron	-	4/15	-	-	-	-	-	-	-	rs4684351	T	T/A/C/G	-	1	-	HGNC	HGNC:2174	-	-	2	-	-	-	-	-	-	-	-	-	-	-	-	-
rs4684351	3:2752650-2752650	C	intron_variant,non_coding_transcript_variant	MODIFIER	CNTN4	ENSG00000144619	Transcript	ENST00000430505.6	retained_intron	-	4/15	-	-	-	-	-	-	-	rs4684351	T	T/A/C/G	-	1	-	HGNC	HGNC:2174	-	-	2	-	-	-	0.8474	-	-	-	-	-	-	-	-	-
rs4684351	3:2752650-2752650	G	intron_variant,non_coding_transcript_variant	MODIFIER	CNTN4	ENSG00000144619	Transcript	ENST00000430505.6	retained_intron	-	4/15	-	-	-	-	-	-	-	rs4684351	T	T/A/C/G	-	1	-	HGNC	HGNC:2174	-	-	2	-	-	-	-	-	-	-	-	-	-	-	-	-
rs4684351	3:2752650-2752650	A	intron_variant,non_coding_transcript_variant	MODIFIER	CNTN4	ENSG00000144619	Transcript	ENST00000438282.6	retained_intron	-	4/11	-	-	-	-	-	-	-	rs4684351	T	T/A/C/G	-	1	-	HGNC	HGNC:2174	-	-	5	-	-	-	-	-	-	-	-	-	-	-	-	-
rs4684351	3:2752650-2752650	C	intron_variant,non_coding_transcript_variant	MODIFIER	CNTN4	ENSG00000144619	Transcript	ENST00000438282.6	retained_intron	-	4/11	-	-	-	-	-	-	-	rs4684351	T	T/A/C/G	-	1	-	HGNC	HGNC:2174	-	-	5	-	-	-	0.8474	-	-	-	-	-	-	-	-	-
rs4684351	3:2752650-2752650	G	intron_variant,non_coding_transcript_variant	MODIFIER	CNTN4	ENSG00000144619	Transcript	ENST00000438282.6	retained_intron	-	4/11	-	-	-	-	-	-	-	rs4684351	T	T/A/C/G	-	1	-	HGNC	HGNC:2174	-	-	5	-	-	-	-	-	-	-	-	-	-	-	-	-
rs147481315	3:2786018-2786018	T	intron_variant	MODIFIER	CNTN4	ENSG00000144619	Transcript	ENST00000397461.5	protein_coding	-	5/23	-	-	-	-	-	-	-	rs147481315	C	C/T	-	1	-	HGNC	HGNC:2174	-	-	5	P1	-	-	0.0294	-	-	-	-	-	-	-	-	-
rs147481315	3:2786018-2786018	T	intron_variant	MODIFIER	CNTN4	ENSG00000144619	Transcript	ENST00000418658.6	protein_coding	-	6/24	-	-	-	-	-	-	-	rs147481315	C	C/T	-	1	-	HGNC	HGNC:2174	NM_175607.3	-	5	P1	-	-	0.0294	-	-	-	-	-	-	-	-	-
rs147481315	3:2786018-2786018	T	intron_variant	MODIFIER	CNTN4	ENSG00000144619	Transcript	ENST00000427331.5	protein_coding	-	3/21	-	-	-	-	-	-	-	rs147481315	C	C/T	-	1	-	HGNC	HGNC:2174	-	-	5	P1	-	-	0.0294	-	-	-	-	-	-	-	-	-
rs147481315	3:2786018-2786018	T	intron_variant,NMD_transcript_variant	MODIFIER	CNTN4	ENSG00000144619	Transcript	ENST00000427741.5	nonsense_mediated_decay	-	6/20	-	-	-	-	-	-	-	rs147481315	C	C/T	-	1	-	HGNC	HGNC:2174	-	-	2	-	-	-	0.0294	-	-	-	-	-	-	-	-	-
rs147481315	3:2786018-2786018	T	intron_variant,non_coding_transcript_variant	MODIFIER	CNTN4	ENSG00000144619	Transcript	ENST00000430505.6	retained_intron	-	4/15	-	-	-	-	-	-	-	rs147481315	C	C/T	-	1	-	HGNC	HGNC:2174	-	-	2	-	-	-	0.0294	-	-	-	-	-	-	-	-	-
rs147481315	3:2786018-2786018	T	intron_variant,non_coding_transcript_variant	MODIFIER	CNTN4	ENSG00000144619	Transcript	ENST00000438282.6	retained_intron	-	4/11	-	-	-	-	-	-	-	rs147481315	C	C/T	-	1	-	HGNC	HGNC:2174	-	-	5	-	-	-	0.0294	-	-	-	-	-	-	-	-	-
rs3856898	3:9074121-9074121	A	intron_variant	MODIFIER	SRGAP3	ENSG00000196220	Transcript	ENST00000360413.7	protein_coding	-	4/21	-	-	-	-	-	-	-	rs3856898	C	C/A/G/T	-	-1	-	HGNC	HGNC:19744	-	-	1	-	-	-	-	-	-	-	-	-	-	-	-	-
rs3856898	3:9074121-9074121	G	intron_variant	MODIFIER	SRGAP3	ENSG00000196220	Transcript	ENST00000360413.7	protein_coding	-	4/21	-	-	-	-	-	-	-	rs3856898	C	C/A/G/T	-	-1	-	HGNC	HGNC:19744	-	-	1	-	-	-	-	-	-	-	-	-	-	-	-	-
rs3856898	3:9074121-9074121	T	intron_variant	MODIFIER	SRGAP3	ENSG00000196220	Transcript	ENST00000360413.7	protein_coding	-	4/21	-	-	-	-	-	-	-	rs3856898	C	C/A/G/T	-	-1	-	HGNC	HGNC:19744	-	-	1	-	-	-	0.8626	-	-	-	-	-	-	-	-	-
rs3856898	3:9074121-9074121	A	intron_variant	MODIFIER	SRGAP3	ENSG00000196220	Transcript	ENST00000383836.8	protein_coding	-	4/21	-	-	-	-	-	-	-	rs3856898	C	C/A/G/T	-	-1	-	HGNC	HGNC:19744	NM_014850.4	-	1	P1	-	-	-	-	-	-	-	-	-	-	-	-
rs3856898	3:9074121-9074121	G	intron_variant	MODIFIER	SRGAP3	ENSG00000196220	Transcript	ENST00000383836.8	protein_coding	-	4/21	-	-	-	-	-	-	-	rs3856898	C	C/A/G/T	-	-1	-	HGNC	HGNC:19744	NM_014850.4	-	1	P1	-	-	-	-	-	-	-	-	-	-	-	-
rs3856898	3:9074121-9074121	T	intron_variant	MODIFIER	SRGAP3	ENSG00000196220	Transcript	ENST00000383836.8	protein_coding	-	4/21	-	-	-	-	-	-	-	rs3856898	C	C/A/G/T	-	-1	-	HGNC	HGNC:19744	NM_014850.4	-	1	P1	-	-	0.8626	-	-	-	-	-	-	-	-	-
rs3856898	3:9074121-9074121	A	intron_variant,non_coding_transcript_variant	MODIFIER	SRGAP3	ENSG00000196220	Transcript	ENST00000433332.7	protein_coding_CDS_not_defined	-	4/17	-	-	-	-	-	-	-	rs3856898	C	C/A/G/T	-	-1	-	HGNC	HGNC:19744	-	-	5	-	-	-	-	-	-	-	-	-	-	-	-	-
rs3856898	3:9074121-9074121	G	intron_variant,non_coding_transcript_variant	MODIFIER	SRGAP3	ENSG00000196220	Transcript	ENST00000433332.7	protein_coding_CDS_not_defined	-	4/17	-	-	-	-	-	-	-	rs3856898	C	C/A/G/T	-	-1	-	HGNC	HGNC:19744	-	-	5	-	-	-	-	-	-	-	-	-	-	-	-	-
rs3856898	3:9074121-9074121	T	intron_variant,non_coding_transcript_variant	MODIFIER	SRGAP3	ENSG00000196220	Transcript	ENST00000433332.7	protein_coding_CDS_not_defined	-	4/17	-	-	-	-	-	-	-	rs3856898	C	C/A/G/T	-	-1	-	HGNC	HGNC:19744	-	-	5	-	-	-	0.8626	-	-	-	-	-	-	-	-	-
rs3856898	3:9074121-9074121	A	intron_variant,non_coding_transcript_variant	MODIFIER	SRGAP3	ENSG00000196220	Transcript	ENST00000470951.5	retained_intron	-	4/5	-	-	-	-	-	-	-	rs3856898	C	C/A/G/T	-	-1	-	HGNC	HGNC:19744	-	-	2	-	-	-	-	-	-	-	-	-	-	-	-	-
rs3856898	3:9074121-9074121	G	intron_variant,non_coding_transcript_variant	MODIFIER	SRGAP3	ENSG00000196220	Transcript	ENST00000470951.5	retained_intron	-	4/5	-	-	-	-	-	-	-	rs3856898	C	C/A/G/T	-	-1	-	HGNC	HGNC:19744	-	-	2	-	-	-	-	-	-	-	-	-	-	-	-	-
rs3856898	3:9074121-9074121	T	intron_variant,non_coding_transcript_variant	MODIFIER	SRGAP3	ENSG00000196220	Transcript	ENST00000470951.5	retained_intron	-	4/5	-	-	-	-	-	-	-	rs3856898	C	C/A/G/T	-	-1	-	HGNC	HGNC:19744	-	-	2	-	-	-	0.8626	-	-	-	-	-	-	-	-	-
rs3856898	3:9074121-9074121	A	intron_variant,non_coding_transcript_variant	MODIFIER	SRGAP3	ENSG00000196220	Transcript	ENST00000485983.6	retained_intron	-	2/8	-	-	-	-	-	-	-	rs3856898	C	C/A/G/T	-	-1	-	HGNC	HGNC:19744	-	-	1	-	-	-	-	-	-	-	-	-	-	-	-	-
rs3856898	3:9074121-9074121	G	intron_variant,non_coding_transcript_variant	MODIFIER	SRGAP3	ENSG00000196220	Transcript	ENST00000485983.6	retained_intron	-	2/8	-	-	-	-	-	-	-	rs3856898	C	C/A/G/T	-	-1	-	HGNC	HGNC:19744	-	-	1	-	-	-	-	-	-	-	-	-	-	-	-	-
rs3856898	3:9074121-9074121	T	intron_variant,non_coding_transcript_variant	MODIFIER	SRGAP3	ENSG00000196220	Transcript	ENST00000485983.6	retained_intron	-	2/8	-	-	-	-	-	-	-	rs3856898	C	C/A/G/T	-	-1	-	HGNC	HGNC:19744	-	-	1	-	-	-	0.8626	-	-	-	-	-	-	-	-	-
rs3856898	3:9074121-9074121	A	regulatory_region_variant	MODIFIER	-	-	RegulatoryFeature	ENSR00001408325	enhancer	-	-	-	-	-	-	-	-	-	rs3856898	C	C/A/G/T	-	-	-	-	-	-	-	-	-	-	-	-	-	-	-	-	-	-	-	-	-
rs3856898	3:9074121-9074121	G	regulatory_region_variant	MODIFIER	-	-	RegulatoryFeature	ENSR00001408325	enhancer	-	-	-	-	-	-	-	-	-	rs3856898	C	C/A/G/T	-	-	-	-	-	-	-	-	-	-	-	-	-	-	-	-	-	-	-	-	-
rs3856898	3:9074121-9074121	T	regulatory_region_variant	MODIFIER	-	-	RegulatoryFeature	ENSR00001408325	enhancer	-	-	-	-	-	-	-	-	-	rs3856898	C	C/A/G/T	-	-	-	-	-	-	-	-	-	-	-	0.8626	-	-	-	-	-	-	-	-	-
rs7621140	3:25589366-25589366	C	intron_variant	MODIFIER	RARB	ENSG00000077092	Transcript	ENST00000330688.9	protein_coding	-	5/7	-	-	-	-	-	-	-	rs7621140	T	T/C	-	1	-	HGNC	HGNC:9865	NM_000965.5	-	1	P1	-	-	0.2093	-	-	-	-	-	-	-	-	-
rs7621140	3:25589366-25589366	C	intron_variant	MODIFIER	RARB	ENSG00000077092	Transcript	ENST00000383772.9	protein_coding	-	9/11	-	-	-	-	-	-	-	rs7621140	T	T/C	-	1	-	HGNC	HGNC:9865	-	-	5	-	-	-	0.2093	-	-	-	-	-	-	-	-	-
rs7621140	3:25589366-25589366	C	intron_variant	MODIFIER	RARB	ENSG00000077092	Transcript	ENST00000437042.7	protein_coding	-	5/7	-	-	-	-	-	-	-	rs7621140	T	T/C	-	1	-	HGNC	HGNC:9865	-	-	1	-	-	-	0.2093	-	-	-	-	-	-	-	-	-
rs7621140	3:25589366-25589366	C	intron_variant	MODIFIER	RARB	ENSG00000077092	Transcript	ENST00000458646.2	protein_coding	-	5/7	-	-	-	-	-	-	-	rs7621140	T	T/C	-	1	-	HGNC	HGNC:9865	-	-	1	-	-	-	0.2093	-	-	-	-	-	-	-	-	-
rs7621140	3:25589366-25589366	C	intron_variant,non_coding_transcript_variant	MODIFIER	RARB	ENSG00000077092	Transcript	ENST00000462272.6	protein_coding_CDS_not_defined	-	7/9	-	-	-	-	-	-	-	rs7621140	T	T/C	-	1	-	HGNC	HGNC:9865	-	-	3	-	-	-	0.2093	-	-	-	-	-	-	-	-	-
rs7621140	3:25589366-25589366	C	intron_variant,NMD_transcript_variant	MODIFIER	RARB	ENSG00000077092	Transcript	ENST00000479097.6	nonsense_mediated_decay	-	4/6	-	-	-	-	-	-	-	rs7621140	T	T/C	-	1	-	HGNC	HGNC:9865	-	-	3	-	-	-	0.2093	-	-	-	-	-	-	-	-	-
rs7621140	3:25589366-25589366	C	intron_variant,NMD_transcript_variant	MODIFIER	RARB	ENSG00000077092	Transcript	ENST00000480001.6	nonsense_mediated_decay	-	5/6	-	-	-	-	-	-	-	rs7621140	T	T/C	-	1	-	HGNC	HGNC:9865	-	-	3	-	-	-	0.2093	-	-	-	-	-	-	-	-	-
rs7621140	3:25589366-25589366	C	intron_variant,NMD_transcript_variant	MODIFIER	RARB	ENSG00000077092	Transcript	ENST00000685523.1	nonsense_mediated_decay	-	5/7	-	-	-	-	-	-	-	rs7621140	T	T/C	-	1	-	HGNC	HGNC:9865	-	-	-	-	-	-	0.2093	-	-	-	-	-	-	-	-	-
rs7621140	3:25589366-25589366	C	intron_variant	MODIFIER	RARB	ENSG00000077092	Transcript	ENST00000686715.1	protein_coding	-	9/11	-	-	-	-	-	-	-	rs7621140	T	T/C	-	1	-	HGNC	HGNC:9865	-	-	-	-	-	-	0.2093	-	-	-	-	-	-	-	-	-
rs7621140	3:25589366-25589366	C	intron_variant	MODIFIER	RARB	ENSG00000077092	Transcript	ENST00000687083.1	protein_coding	-	5/5	-	-	-	-	-	-	-	rs7621140	T	T/C	-	1	-	HGNC	HGNC:9865	-	-	-	-	-	-	0.2093	-	-	-	-	-	-	-	-	-
rs7621140	3:25589366-25589366	C	intron_variant	MODIFIER	RARB	ENSG00000077092	Transcript	ENST00000687353.1	protein_coding	-	10/12	-	-	-	-	-	-	-	rs7621140	T	T/C	-	1	-	HGNC	HGNC:9865	-	-	-	-	-	-	0.2093	-	-	-	-	-	-	-	-	-
rs7621140	3:25589366-25589366	C	intron_variant	MODIFIER	RARB	ENSG00000077092	Transcript	ENST00000687676.1	protein_coding	-	9/11	-	-	-	-	-	-	-	rs7621140	T	T/C	-	1	-	HGNC	HGNC:9865	-	-	-	-	-	-	0.2093	-	-	-	-	-	-	-	-	-
rs7621140	3:25589366-25589366	C	intron_variant	MODIFIER	RARB	ENSG00000077092	Transcript	ENST00000688892.1	protein_coding	-	8/10	-	-	-	-	-	-	-	rs7621140	T	T/C	-	1	-	HGNC	HGNC:9865	-	-	-	-	-	-	0.2093	-	-	-	-	-	-	-	-	-
rs7621140	3:25589366-25589366	C	intron_variant,NMD_transcript_variant	MODIFIER	RARB	ENSG00000077092	Transcript	ENST00000689700.1	nonsense_mediated_decay	-	4/6	-	-	-	-	-	-	-	rs7621140	T	T/C	-	1	cds_start_NF	HGNC	HGNC:9865	-	-	-	-	-	-	0.2093	-	-	-	-	-	-	-	-	-
rs7621140	3:25589366-25589366	C	intron_variant,NMD_transcript_variant	MODIFIER	RARB	ENSG00000077092	Transcript	ENST00000690398.1	nonsense_mediated_decay	-	7/9	-	-	-	-	-	-	-	rs7621140	T	T/C	-	1	-	HGNC	HGNC:9865	-	-	-	-	-	-	0.2093	-	-	-	-	-	-	-	-	-
rs7621140	3:25589366-25589366	C	intron_variant,NMD_transcript_variant	MODIFIER	RARB	ENSG00000077092	Transcript	ENST00000691580.1	nonsense_mediated_decay	-	4/6	-	-	-	-	-	-	-	rs7621140	T	T/C	-	1	cds_start_NF	HGNC	HGNC:9865	-	-	-	-	-	-	0.2093	-	-	-	-	-	-	-	-	-
rs7621140	3:25589366-25589366	C	intron_variant	MODIFIER	RARB	ENSG00000077092	Transcript	ENST00000691912.1	protein_coding	-	5/7	-	-	-	-	-	-	-	rs7621140	T	T/C	-	1	-	HGNC	HGNC:9865	-	-	-	-	-	-	0.2093	-	-	-	-	-	-	-	-	-
rs7621140	3:25589366-25589366	C	intron_variant	MODIFIER	RARB	ENSG00000077092	Transcript	ENST00000693261.1	protein_coding	-	5/7	-	-	-	-	-	-	-	rs7621140	T	T/C	-	1	-	HGNC	HGNC:9865	-	-	-	-	-	-	0.2093	-	-	-	-	-	-	-	-	-
rs7621140	3:25589366-25589366	C	intron_variant,NMD_transcript_variant	MODIFIER	RARB	ENSG00000077092	Transcript	ENST00000693580.1	nonsense_mediated_decay	-	2/3	-	-	-	-	-	-	-	rs7621140	T	T/C	-	1	cds_start_NF	HGNC	HGNC:9865	-	-	-	-	-	-	0.2093	-	-	-	-	-	-	-	-	-
rs7621140	3:25589366-25589366	C	regulatory_region_variant	MODIFIER	-	-	RegulatoryFeature	ENSR00000680534	enhancer	-	-	-	-	-	-	-	-	-	rs7621140	T	T/C	-	-	-	-	-	-	-	-	-	-	-	0.2093	-	-	-	-	-	-	-	-	-
rs34606057	3:32646761-32646761	G	intergenic_variant	MODIFIER	-	-	-	-	-	-	-	-	-	-	-	-	-	-	rs34606057	A	A/G/T	-	-	-	-	-	-	-	-	-	-	-	0.6240	-	-	-	-	-	-	-	-	-
rs34606057	3:32646761-32646761	T	intergenic_variant	MODIFIER	-	-	-	-	-	-	-	-	-	-	-	-	-	-	rs34606057	A	A/G/T	-	-	-	-	-	-	-	-	-	-	-	-	-	-	-	-	-	-	-	-	-
rs9847789	3:64850186-64850186	A	intron_variant,non_coding_transcript_variant	MODIFIER	ADAMTS9-AS2	ENSG00000241684	Transcript	ENST00000474768.5	lncRNA	-	3/4	-	-	-	-	-	-	-	rs9847789	G	G/A	-	1	-	HGNC	HGNC:42435	-	-	2	-	-	-	0.1304	-	-	-	-	-	-	-	-	-
rs9847789	3:64850186-64850186	A	intron_variant,non_coding_transcript_variant	MODIFIER	ADAMTS9-AS2	ENSG00000241684	Transcript	ENST00000481312.2	lncRNA	-	3/5	-	-	-	-	-	-	-	rs9847789	G	G/A	-	1	-	HGNC	HGNC:42435	-	-	1	-	-	-	0.1304	-	-	-	-	-	-	-	-	-
rs9847789	3:64850186-64850186	A	intron_variant,non_coding_transcript_variant	MODIFIER	ADAMTS9-AS2	ENSG00000241684	Transcript	ENST00000650103.1	lncRNA	-	3/11	-	-	-	-	-	-	-	rs9847789	G	G/A	-	1	-	HGNC	HGNC:42435	-	-	-	-	-	-	0.1304	-	-	-	-	-	-	-	-	-
rs9847789	3:64850186-64850186	A	intron_variant,non_coding_transcript_variant	MODIFIER	ADAMTS9-AS2	ENSG00000241684	Transcript	ENST00000691998.1	lncRNA	-	3/5	-	-	-	-	-	-	-	rs9847789	G	G/A	-	1	-	HGNC	HGNC:42435	-	-	-	-	-	-	0.1304	-	-	-	-	-	-	-	-	-
rs9847789	3:64850186-64850186	A	intron_variant,non_coding_transcript_variant	MODIFIER	ADAMTS9-AS2	ENSG00000241684	Transcript	ENST00000692372.1	lncRNA	-	2/7	-	-	-	-	-	-	-	rs9847789	G	G/A	-	1	-	HGNC	HGNC:42435	-	-	-	-	-	-	0.1304	-	-	-	-	-	-	-	-	-
rs9847789	3:64850186-64850186	A	intron_variant,non_coding_transcript_variant	MODIFIER	ADAMTS9-AS2	ENSG00000241684	Transcript	ENST00000702102.1	lncRNA	-	3/4	-	-	-	-	-	-	-	rs9847789	G	G/A	-	1	-	HGNC	HGNC:42435	-	-	-	-	-	-	0.1304	-	-	-	-	-	-	-	-	-
rs9847789	3:64850186-64850186	A	intron_variant,non_coding_transcript_variant	MODIFIER	ADAMTS9-AS2	ENSG00000241684	Transcript	ENST00000702331.1	lncRNA	-	2/4	-	-	-	-	-	-	-	rs9847789	G	G/A	-	1	-	HGNC	HGNC:42435	-	-	-	-	-	-	0.1304	-	-	-	-	-	-	-	-	-
rs9883490	3:86309425-86309425	G	intergenic_variant	MODIFIER	-	-	-	-	-	-	-	-	-	-	-	-	-	-	rs9883490	C	C/G/T	-	-	-	-	-	-	-	-	-	-	-	-	-	-	-	-	-	-	-	-	-
rs9883490	3:86309425-86309425	T	intergenic_variant	MODIFIER	-	-	-	-	-	-	-	-	-	-	-	-	-	-	rs9883490	C	C/G/T	-	-	-	-	-	-	-	-	-	-	-	0.2254	-	-	-	-	-	-	-	-	-
rs58144263	3:139582171-139582171	G	intron_variant	MODIFIER	NMNAT3	ENSG00000163864	Transcript	ENST00000296202.12	protein_coding	-	3/5	-	-	-	-	-	-	-	rs58144263	A	A/G	-	-1	-	HGNC	HGNC:20989	-	-	5	-	-	-	0.0659	-	-	-	-	-	-	-	-	-
rs58144263	3:139582171-139582171	G	intron_variant	MODIFIER	NMNAT3	ENSG00000163864	Transcript	ENST00000339837.9	protein_coding	-	2/4	-	-	-	-	-	-	-	rs58144263	A	A/G	-	-1	-	HGNC	HGNC:20989	-	-	1	-	-	-	0.0659	-	-	-	-	-	-	-	-	-
rs58144263	3:139582171-139582171	G	downstream_gene_variant	MODIFIER	RN7SKP124	ENSG00000201600	Transcript	ENST00000364730.1	misc_RNA	-	-	-	-	-	-	-	-	-	rs58144263	A	A/G	1934	-1	-	HGNC	HGNC:45848	-	-	-	-	-	-	0.0659	-	-	-	-	-	-	-	-	-
rs58144263	3:139582171-139582171	G	intron_variant,non_coding_transcript_variant	MODIFIER	COPB2-DT	ENSG00000248932	Transcript	ENST00000381790.3	lncRNA	-	2/2	-	-	-	-	-	-	-	rs58144263	A	A/G	-	1	-	HGNC	HGNC:55579	-	-	4	-	-	-	0.0659	-	-	-	-	-	-	-	-	-
rs58144263	3:139582171-139582171	G	intron_variant	MODIFIER	NMNAT3	ENSG00000163864	Transcript	ENST00000413939.6	protein_coding	-	3/3	-	-	-	-	-	-	-	rs58144263	A	A/G	-	-1	-	HGNC	HGNC:20989	-	-	2	-	-	-	0.0659	-	-	-	-	-	-	-	-	-
rs58144263	3:139582171-139582171	G	intron_variant,NMD_transcript_variant	MODIFIER	NMNAT3	ENSG00000163864	Transcript	ENST00000506254.5	nonsense_mediated_decay	-	3/6	-	-	-	-	-	-	-	rs58144263	A	A/G	-	-1	-	HGNC	HGNC:20989	-	-	1	-	-	-	0.0659	-	-	-	-	-	-	-	-	-
rs58144263	3:139582171-139582171	G	intron_variant,non_coding_transcript_variant	MODIFIER	NMNAT3	ENSG00000163864	Transcript	ENST00000507242.5	protein_coding_CDS_not_defined	-	1/3	-	-	-	-	-	-	-	rs58144263	A	A/G	-	-1	-	HGNC	HGNC:20989	-	-	3	-	-	-	0.0659	-	-	-	-	-	-	-	-	-
rs58144263	3:139582171-139582171	G	intron_variant	MODIFIER	NMNAT3	ENSG00000163864	Transcript	ENST00000509291.5	protein_coding	-	4/5	-	-	-	-	-	-	-	rs58144263	A	A/G	-	-1	cds_end_NF	HGNC	HGNC:20989	-	-	5	-	-	-	0.0659	-	-	-	-	-	-	-	-	-
rs58144263	3:139582171-139582171	G	intron_variant	MODIFIER	NMNAT3	ENSG00000163864	Transcript	ENST00000511444.5	protein_coding	-	2/3	-	-	-	-	-	-	-	rs58144263	A	A/G	-	-1	-	HGNC	HGNC:20989	-	-	3	-	-	-	0.0659	-	-	-	-	-	-	-	-	-
rs58144263	3:139582171-139582171	G	intron_variant	MODIFIER	NMNAT3	ENSG00000163864	Transcript	ENST00000512391.5	protein_coding	-	3/4	-	-	-	-	-	-	-	rs58144263	A	A/G	-	-1	-	HGNC	HGNC:20989	-	-	3	-	-	-	0.0659	-	-	-	-	-	-	-	-	-
rs58144263	3:139582171-139582171	G	downstream_gene_variant	MODIFIER	DTWD1P1	ENSG00000214280	Transcript	ENST00000514454.1	processed_pseudogene	-	-	-	-	-	-	-	-	-	rs58144263	A	A/G	757	-1	-	HGNC	HGNC:56550	-	-	-	-	-	-	0.0659	-	-	-	-	-	-	-	-	-
rs58144263	3:139582171-139582171	G	intron_variant,non_coding_transcript_variant	MODIFIER	COPB2-DT	ENSG00000248932	Transcript	ENST00000515247.5	lncRNA	-	4/4	-	-	-	-	-	-	-	rs58144263	A	A/G	-	1	-	HGNC	HGNC:55579	-	-	4	-	-	-	0.0659	-	-	-	-	-	-	-	-	-
rs58144263	3:139582171-139582171	G	intron_variant	MODIFIER	NMNAT3	ENSG00000163864	Transcript	ENST00000642987.1	protein_coding	-	3/4	-	-	-	-	-	-	-	rs58144263	A	A/G	-	-1	-	HGNC	HGNC:20989	-	-	-	-	-	-	0.0659	-	-	-	-	-	-	-	-	-
rs58144263	3:139582171-139582171	G	intron_variant	MODIFIER	NMNAT3	ENSG00000163864	Transcript	ENST00000643695.2	protein_coding	-	4/6	-	-	-	-	-	-	-	rs58144263	A	A/G	-	-1	-	HGNC	HGNC:20989	-	-	-	P1	-	-	0.0659	-	-	-	-	-	-	-	-	-
rs58144263	3:139582171-139582171	G	intron_variant	MODIFIER	NMNAT3	ENSG00000163864	Transcript	ENST00000645290.1	protein_coding	-	3/6	-	-	-	-	-	-	-	rs58144263	A	A/G	-	-1	-	HGNC	HGNC:20989	-	-	-	-	-	-	0.0659	-	-	-	-	-	-	-	-	-
rs58144263	3:139582171-139582171	G	intron_variant	MODIFIER	NMNAT3	ENSG00000163864	Transcript	ENST00000645507.1	protein_coding	-	2/5	-	-	-	-	-	-	-	rs58144263	A	A/G	-	-1	-	HGNC	HGNC:20989	-	-	-	-	-	-	0.0659	-	-	-	-	-	-	-	-	-
rs58144263	3:139582171-139582171	G	intron_variant	MODIFIER	NMNAT3	ENSG00000163864	Transcript	ENST00000646611.1	protein_coding	-	5/7	-	-	-	-	-	-	-	rs58144263	A	A/G	-	-1	-	HGNC	HGNC:20989	-	-	-	P1	-	-	0.0659	-	-	-	-	-	-	-	-	-
rs58144263	3:139582171-139582171	G	intron_variant	MODIFIER	NMNAT3	ENSG00000163864	Transcript	ENST00000647257.1	protein_coding	-	3/6	-	-	-	-	-	-	-	rs58144263	A	A/G	-	-1	-	HGNC	HGNC:20989	-	-	-	-	-	-	0.0659	-	-	-	-	-	-	-	-	-
rs58144263	3:139582171-139582171	G	intron_variant,non_coding_transcript_variant	MODIFIER	COPB2-DT	ENSG00000248932	Transcript	ENST00000655667.1	lncRNA	-	4/5	-	-	-	-	-	-	-	rs58144263	A	A/G	-	1	-	HGNC	HGNC:55579	-	-	-	-	-	-	0.0659	-	-	-	-	-	-	-	-	-
rs58144263	3:139582171-139582171	G	intron_variant,non_coding_transcript_variant	MODIFIER	COPB2-DT	ENSG00000248932	Transcript	ENST00000658348.1	lncRNA	-	4/6	-	-	-	-	-	-	-	rs58144263	A	A/G	-	1	-	HGNC	HGNC:55579	-	-	-	-	-	-	0.0659	-	-	-	-	-	-	-	-	-
rs58144263	3:139582171-139582171	G	downstream_gene_variant	MODIFIER	COPB2-DT	ENSG00000248932	Transcript	ENST00000659546.1	lncRNA	-	-	-	-	-	-	-	-	-	rs58144263	A	A/G	3076	1	-	HGNC	HGNC:55579	-	-	-	-	-	-	0.0659	-	-	-	-	-	-	-	-	-
rs58144263	3:139582171-139582171	G	intron_variant,non_coding_transcript_variant	MODIFIER	COPB2-DT	ENSG00000248932	Transcript	ENST00000660194.1	lncRNA	-	4/5	-	-	-	-	-	-	-	rs58144263	A	A/G	-	1	-	HGNC	HGNC:55579	-	-	-	-	-	-	0.0659	-	-	-	-	-	-	-	-	-
rs58144263	3:139582171-139582171	G	intron_variant,non_coding_transcript_variant	MODIFIER	COPB2-DT	ENSG00000248932	Transcript	ENST00000661884.1	lncRNA	-	4/4	-	-	-	-	-	-	-	rs58144263	A	A/G	-	1	-	HGNC	HGNC:55579	-	-	-	-	-	-	0.0659	-	-	-	-	-	-	-	-	-
rs58144263	3:139582171-139582171	G	intron_variant,non_coding_transcript_variant	MODIFIER	COPB2-DT	ENSG00000248932	Transcript	ENST00000662234.1	lncRNA	-	6/7	-	-	-	-	-	-	-	rs58144263	A	A/G	-	1	-	HGNC	HGNC:55579	-	-	-	-	-	-	0.0659	-	-	-	-	-	-	-	-	-
rs58144263	3:139582171-139582171	G	intron_variant	MODIFIER	NMNAT3	ENSG00000163864	Transcript	ENST00000704800.1	protein_coding	-	4/6	-	-	-	-	-	-	-	rs58144263	A	A/G	-	-1	-	HGNC	HGNC:20989	NM_001401600.1	-	-	-	-	-	0.0659	-	-	-	-	-	-	-	-	-
rs3101239	4:42704463-42704463	G	upstream_gene_variant	MODIFIER	-	ENSG00000251517	Transcript	ENST00000511279.1	lncRNA	-	-	-	-	-	-	-	-	-	rs3101239	C	C/G/T	1644	1	-	-	-	-	-	1	-	-	-	-	-	-	-	-	-	-	-	-	-
rs3101239	4:42704463-42704463	T	upstream_gene_variant	MODIFIER	-	ENSG00000251517	Transcript	ENST00000511279.1	lncRNA	-	-	-	-	-	-	-	-	-	rs3101239	C	C/G/T	1644	1	-	-	-	-	-	1	-	-	-	0.1414	-	-	-	-	-	-	-	-	-
rs72724657	4:136716031-136716031	G	intergenic_variant	MODIFIER	-	-	-	-	-	-	-	-	-	-	-	-	-	-	rs72724657	A	A/G	-	-	-	-	-	-	-	-	-	-	-	0.2184	-	-	-	-	-	-	-	-	-
rs34790866	5:73866989-73866989	A	intron_variant	MODIFIER	ARHGEF28	ENSG00000214944	Transcript	ENST00000296794.10	protein_coding	-	18/34	-	-	-	-	-	-	-	rs34790866	G	G/A	-	1	-	HGNC	HGNC:30322	-	-	5	-	-	-	0.1873	-	-	-	-	-	-	-	-	-
rs34790866	5:73866989-73866989	A	intron_variant	MODIFIER	ARHGEF28	ENSG00000214944	Transcript	ENST00000296799.8	protein_coding	-	10/27	-	-	-	-	-	-	-	rs34790866	G	G/A	-	1	-	HGNC	HGNC:30322	-	-	2	P1	-	-	0.1873	-	-	-	-	-	-	-	-	-
rs34790866	5:73866989-73866989	A	intron_variant	MODIFIER	ARHGEF28	ENSG00000214944	Transcript	ENST00000426542.6	protein_coding	-	17/34	-	-	-	-	-	-	-	rs34790866	G	G/A	-	1	-	HGNC	HGNC:30322	-	-	1	-	-	-	0.1873	-	-	-	-	-	-	-	-	-
rs34790866	5:73866989-73866989	A	intron_variant	MODIFIER	ARHGEF28	ENSG00000214944	Transcript	ENST00000437974.5	protein_coding	-	17/35	-	-	-	-	-	-	-	rs34790866	G	G/A	-	1	-	HGNC	HGNC:30322	-	-	1	-	-	-	0.1873	-	-	-	-	-	-	-	-	-
rs34790866	5:73866989-73866989	A	intron_variant,non_coding_transcript_variant	MODIFIER	ARHGEF28	ENSG00000214944	Transcript	ENST00000506334.1	protein_coding_CDS_not_defined	-	3/3	-	-	-	-	-	-	-	rs34790866	G	G/A	-	1	-	HGNC	HGNC:30322	-	-	4	-	-	-	0.1873	-	-	-	-	-	-	-	-	-
rs34790866	5:73866989-73866989	A	intron_variant	MODIFIER	ARHGEF28	ENSG00000214944	Transcript	ENST00000513042.7	protein_coding	-	18/35	-	-	-	-	-	-	-	rs34790866	G	G/A	-	1	-	HGNC	HGNC:30322	NM_001177693.2	-	5	-	-	-	0.1873	-	-	-	-	-	-	-	-	-
rs34790866	5:73866989-73866989	A	intron_variant	MODIFIER	ARHGEF28	ENSG00000214944	Transcript	ENST00000545377.5	protein_coding	-	18/36	-	-	-	-	-	-	-	rs34790866	G	G/A	-	1	-	HGNC	HGNC:30322	-	-	5	-	-	-	0.1873	-	-	-	-	-	-	-	-	-
rs3797102	5:180628188-180628188	C	intron_variant	MODIFIER	FLT4	ENSG00000037280	Transcript	ENST00000261937.11	protein_coding	-	8/29	-	-	-	-	-	-	-	rs3797102,COSV56104318	A	A/C/G	-	-1	-	HGNC	HGNC:3767	NM_182925.5	-	1	P1	-	-	-	-	0,1	0,1	22404826,23613720,35991579	-	-	-	-	-
rs3797102	5:180628188-180628188	G	intron_variant	MODIFIER	FLT4	ENSG00000037280	Transcript	ENST00000261937.11	protein_coding	-	8/29	-	-	-	-	-	-	-	rs3797102,COSV56104318	A	A/C/G	-	-1	-	HGNC	HGNC:3767	NM_182925.5	-	1	P1	-	-	0.3171	-	0,1	0,1	22404826,23613720,35991579	-	-	-	-	-
rs3797102	5:180628188-180628188	C	intron_variant	MODIFIER	FLT4	ENSG00000037280	Transcript	ENST00000393347.7	protein_coding	-	8/29	-	-	-	-	-	-	-	rs3797102,COSV56104318	A	A/C/G	-	-1	-	HGNC	HGNC:3767	-	-	1	-	-	-	-	-	0,1	0,1	22404826,23613720,35991579	-	-	-	-	-
rs3797102	5:180628188-180628188	G	intron_variant	MODIFIER	FLT4	ENSG00000037280	Transcript	ENST00000393347.7	protein_coding	-	8/29	-	-	-	-	-	-	-	rs3797102,COSV56104318	A	A/C/G	-	-1	-	HGNC	HGNC:3767	-	-	1	-	-	-	0.3171	-	0,1	0,1	22404826,23613720,35991579	-	-	-	-	-
rs3797102	5:180628188-180628188	C	intron_variant,non_coding_transcript_variant	MODIFIER	FLT4	ENSG00000037280	Transcript	ENST00000424276.6	protein_coding_CDS_not_defined	-	8/13	-	-	-	-	-	-	-	rs3797102,COSV56104318	A	A/C/G	-	-1	-	HGNC	HGNC:3767	-	-	1	-	-	-	-	-	0,1	0,1	22404826,23613720,35991579	-	-	-	-	-
rs3797102	5:180628188-180628188	G	intron_variant,non_coding_transcript_variant	MODIFIER	FLT4	ENSG00000037280	Transcript	ENST00000424276.6	protein_coding_CDS_not_defined	-	8/13	-	-	-	-	-	-	-	rs3797102,COSV56104318	A	A/C/G	-	-1	-	HGNC	HGNC:3767	-	-	1	-	-	-	0.3171	-	0,1	0,1	22404826,23613720,35991579	-	-	-	-	-
rs3797102	5:180628188-180628188	C	downstream_gene_variant	MODIFIER	FLT4	ENSG00000037280	Transcript	ENST00000502293.5	protein_coding_CDS_not_defined	-	-	-	-	-	-	-	-	-	rs3797102,COSV56104318	A	A/C/G	740	-1	-	HGNC	HGNC:3767	-	-	1	-	-	-	-	-	0,1	0,1	22404826,23613720,35991579	-	-	-	-	-
rs3797102	5:180628188-180628188	G	downstream_gene_variant	MODIFIER	FLT4	ENSG00000037280	Transcript	ENST00000502293.5	protein_coding_CDS_not_defined	-	-	-	-	-	-	-	-	-	rs3797102,COSV56104318	A	A/C/G	740	-1	-	HGNC	HGNC:3767	-	-	1	-	-	-	0.3171	-	0,1	0,1	22404826,23613720,35991579	-	-	-	-	-
rs3797102	5:180628188-180628188	C	intron_variant	MODIFIER	FLT4	ENSG00000037280	Transcript	ENST00000502649.5	protein_coding	-	8/29	-	-	-	-	-	-	-	rs3797102,COSV56104318	A	A/C/G	-	-1	-	HGNC	HGNC:3767	-	-	1	-	-	-	-	-	0,1	0,1	22404826,23613720,35991579	-	-	-	-	-
rs3797102	5:180628188-180628188	G	intron_variant	MODIFIER	FLT4	ENSG00000037280	Transcript	ENST00000502649.5	protein_coding	-	8/29	-	-	-	-	-	-	-	rs3797102,COSV56104318	A	A/C/G	-	-1	-	HGNC	HGNC:3767	-	-	1	-	-	-	0.3171	-	0,1	0,1	22404826,23613720,35991579	-	-	-	-	-
rs3797102	5:180628188-180628188	C	intron_variant,non_coding_transcript_variant	MODIFIER	FLT4	ENSG00000037280	Transcript	ENST00000507059.5	retained_intron	-	2/20	-	-	-	-	-	-	-	rs3797102,COSV56104318	A	A/C/G	-	-1	-	HGNC	HGNC:3767	-	-	2	-	-	-	-	-	0,1	0,1	22404826,23613720,35991579	-	-	-	-	-
rs3797102	5:180628188-180628188	G	intron_variant,non_coding_transcript_variant	MODIFIER	FLT4	ENSG00000037280	Transcript	ENST00000507059.5	retained_intron	-	2/20	-	-	-	-	-	-	-	rs3797102,COSV56104318	A	A/C/G	-	-1	-	HGNC	HGNC:3767	-	-	2	-	-	-	0.3171	-	0,1	0,1	22404826,23613720,35991579	-	-	-	-	-
rs3797102	5:180628188-180628188	C	downstream_gene_variant	MODIFIER	FLT4	ENSG00000037280	Transcript	ENST00000513527.1	protein_coding_CDS_not_defined	-	-	-	-	-	-	-	-	-	rs3797102,COSV56104318	A	A/C/G	1591	-1	-	HGNC	HGNC:3767	-	-	1	-	-	-	-	-	0,1	0,1	22404826,23613720,35991579	-	-	-	-	-
rs3797102	5:180628188-180628188	G	downstream_gene_variant	MODIFIER	FLT4	ENSG00000037280	Transcript	ENST00000513527.1	protein_coding_CDS_not_defined	-	-	-	-	-	-	-	-	-	rs3797102,COSV56104318	A	A/C/G	1591	-1	-	HGNC	HGNC:3767	-	-	1	-	-	-	0.3171	-	0,1	0,1	22404826,23613720,35991579	-	-	-	-	-
rs3797102	5:180628188-180628188	C	intron_variant	MODIFIER	FLT4	ENSG00000037280	Transcript	ENST00000619105.4	protein_coding	-	7/27	-	-	-	-	-	-	-	rs3797102,COSV56104318	A	A/C/G	-	-1	-	HGNC	HGNC:3767	-	-	5	-	-	-	-	-	0,1	0,1	22404826,23613720,35991579	-	-	-	-	-
rs3797102	5:180628188-180628188	G	intron_variant	MODIFIER	FLT4	ENSG00000037280	Transcript	ENST00000619105.4	protein_coding	-	7/27	-	-	-	-	-	-	-	rs3797102,COSV56104318	A	A/C/G	-	-1	-	HGNC	HGNC:3767	-	-	5	-	-	-	0.3171	-	0,1	0,1	22404826,23613720,35991579	-	-	-	-	-
rs34213790	6:31350802-31350802	A	downstream_gene_variant	MODIFIER	HLA-B	ENSG00000234745	Transcript	ENST00000412585.7	protein_coding	-	-	-	-	-	-	-	-	-	rs34213790	G	G/A	3073	-1	-	HGNC	HGNC:4932	NM_005514.8	-	-	P1	-	-	0.3077	-	-	1	28062682	-	-	-	-	-
rs34213790	6:31350802-31350802	A	downstream_gene_variant	MODIFIER	HLA-B	ENSG00000234745	Transcript	ENST00000434333.1	retained_intron	-	-	-	-	-	-	-	-	-	rs34213790	G	G/A	4705	-1	-	HGNC	HGNC:4932	-	-	-	-	-	-	0.3077	-	-	1	28062682	-	-	-	-	-
rs34213790	6:31350802-31350802	A	downstream_gene_variant	MODIFIER	HLA-B	ENSG00000234745	Transcript	ENST00000463574.1	retained_intron	-	-	-	-	-	-	-	-	-	rs34213790	G	G/A	4320	-1	-	HGNC	HGNC:4932	-	-	-	-	-	-	0.3077	-	-	1	28062682	-	-	-	-	-
rs34213790	6:31350802-31350802	A	downstream_gene_variant	MODIFIER	HLA-B	ENSG00000234745	Transcript	ENST00000474381.2	retained_intron	-	-	-	-	-	-	-	-	-	rs34213790	G	G/A	3088	-1	-	HGNC	HGNC:4932	-	-	-	-	-	-	0.3077	-	-	1	28062682	-	-	-	-	-
rs34213790	6:31350802-31350802	A	downstream_gene_variant	MODIFIER	HLA-B	ENSG00000234745	Transcript	ENST00000481849.6	retained_intron	-	-	-	-	-	-	-	-	-	rs34213790	G	G/A	3070	-1	-	HGNC	HGNC:4932	-	-	-	-	-	-	0.3077	-	-	1	28062682	-	-	-	-	-
rs34213790	6:31350802-31350802	A	downstream_gene_variant	MODIFIER	HLA-B	ENSG00000234745	Transcript	ENST00000497377.6	retained_intron	-	-	-	-	-	-	-	-	-	rs34213790	G	G/A	3070	-1	-	HGNC	HGNC:4932	-	-	-	-	-	-	0.3077	-	-	1	28062682	-	-	-	-	-
rs34213790	6:31350802-31350802	A	downstream_gene_variant	MODIFIER	HLA-B	ENSG00000234745	Transcript	ENST00000498007.1	retained_intron	-	-	-	-	-	-	-	-	-	rs34213790	G	G/A	4589	-1	-	HGNC	HGNC:4932	-	-	-	-	-	-	0.3077	-	-	1	28062682	-	-	-	-	-
rs34213790	6:31350802-31350802	A	downstream_gene_variant	MODIFIER	MIR6891	ENSG00000277402	Transcript	ENST00000618788.1	miRNA	-	-	-	-	-	-	-	-	-	rs34213790	G	G/A	4422	-1	-	HGNC	HGNC:50243	-	-	-	-	-	-	0.3077	-	-	1	28062682	-	-	-	-	-
rs34213790	6:31350802-31350802	A	downstream_gene_variant	MODIFIER	HLA-B	ENSG00000234745	Transcript	ENST00000640094.2	protein_coding	-	-	-	-	-	-	-	-	-	rs34213790	G	G/A	3681	-1	-	HGNC	HGNC:4932	-	-	-	-	-	-	0.3077	-	-	1	28062682	-	-	-	-	-
rs34213790	6:31350802-31350802	A	downstream_gene_variant	MODIFIER	HLA-B	ENSG00000234745	Transcript	ENST00000696558.1	nonsense_mediated_decay	-	-	-	-	-	-	-	-	-	rs34213790	G	G/A	3073	-1	-	HGNC	HGNC:4932	-	-	-	-	-	-	0.3077	-	-	1	28062682	-	-	-	-	-
rs34213790	6:31350802-31350802	A	downstream_gene_variant	MODIFIER	HLA-B	ENSG00000234745	Transcript	ENST00000696559.1	protein_coding	-	-	-	-	-	-	-	-	-	rs34213790	G	G/A	3073	-1	-	HGNC	HGNC:4932	-	-	-	P1	-	-	0.3077	-	-	1	28062682	-	-	-	-	-
rs34213790	6:31350802-31350802	A	downstream_gene_variant	MODIFIER	HLA-B	ENSG00000234745	Transcript	ENST00000696560.1	protein_coding	-	-	-	-	-	-	-	-	-	rs34213790	G	G/A	3073	-1	-	HGNC	HGNC:4932	-	-	-	P1	-	-	0.3077	-	-	1	28062682	-	-	-	-	-
rs34213790	6:31350802-31350802	A	downstream_gene_variant	MODIFIER	HLA-B	ENSG00000234745	Transcript	ENST00000696561.1	protein_coding	-	-	-	-	-	-	-	-	-	rs34213790	G	G/A	3080	-1	-	HGNC	HGNC:4932	-	-	-	P1	-	-	0.3077	-	-	1	28062682	-	-	-	-	-
rs34213790	6:31350802-31350802	A	downstream_gene_variant	MODIFIER	HLA-B	ENSG00000234745	Transcript	ENST00000696562.1	protein_coding	-	-	-	-	-	-	-	-	-	rs34213790	G	G/A	3080	-1	-	HGNC	HGNC:4932	-	-	-	P1	-	-	0.3077	-	-	1	28062682	-	-	-	-	-
rs34213790	6:31350802-31350802	A	regulatory_region_variant	MODIFIER	-	-	RegulatoryFeature	ENSR00001386689	open_chromatin_region	-	-	-	-	-	-	-	-	-	rs34213790	G	G/A	-	-	-	-	-	-	-	-	-	-	-	0.3077	-	-	1	28062682	-	-	-	-	-
rs17786207	6:74763981-74763981	G	intergenic_variant	MODIFIER	-	-	-	-	-	-	-	-	-	-	-	-	-	-	rs17786207	A	A/G	-	-	-	-	-	-	-	-	-	-	-	0.0725	-	-	-	-	-	-	-	-	-
rs34959665	6:138017959-138017959	A	intergenic_variant	MODIFIER	-	-	-	-	-	-	-	-	-	-	-	-	-	-	rs34959665	G	G/A/C/T	-	-	-	-	-	-	-	-	-	-	-	-	-	-	-	-	-	-	-	-	-
rs34959665	6:138017959-138017959	C	intergenic_variant	MODIFIER	-	-	-	-	-	-	-	-	-	-	-	-	-	-	rs34959665	G	G/A/C/T	-	-	-	-	-	-	-	-	-	-	-	0.0673	-	-	-	-	-	-	-	-	-
rs34959665	6:138017959-138017959	T	intergenic_variant	MODIFIER	-	-	-	-	-	-	-	-	-	-	-	-	-	-	rs34959665	G	G/A/C/T	-	-	-	-	-	-	-	-	-	-	-	-	-	-	-	-	-	-	-	-	-
rs55746791	6:164025638-164025638	A	intergenic_variant	MODIFIER	-	-	-	-	-	-	-	-	-	-	-	-	-	-	rs55746791	C	C/A/T	-	-	-	-	-	-	-	-	-	-	-	0.3329	-	-	-	-	-	-	-	-	-
rs55746791	6:164025638-164025638	T	intergenic_variant	MODIFIER	-	-	-	-	-	-	-	-	-	-	-	-	-	-	rs55746791	C	C/A/T	-	-	-	-	-	-	-	-	-	-	-	-	-	-	-	-	-	-	-	-	-
rs6945054	7:24794722-24794722	C	downstream_gene_variant	MODIFIER	OSBPL3	ENSG00000070882	Transcript	ENST00000313367.7	protein_coding	-	-	-	-	-	-	-	-	-	rs6945054	T	T/C	1818	-1	-	HGNC	HGNC:16370	NM_015550.4	-	1	P3	-	-	0.1925	-	-	-	-	-	-	-	-	-
rs6945054	7:24794722-24794722	C	intron_variant,non_coding_transcript_variant	MODIFIER	-	ENSG00000287093	Transcript	ENST00000666237.1	lncRNA	-	1/2	-	-	-	-	-	-	-	rs6945054	T	T/C	-	-1	-	-	-	-	-	-	-	-	-	0.1925	-	-	-	-	-	-	-	-	-
rs57871463	7:28191484-28191484	A	intron_variant,non_coding_transcript_variant	MODIFIER	JAZF1-AS1	ENSG00000234336	Transcript	ENST00000436758.2	lncRNA	-	2/3	-	-	-	-	-	-	-	rs57871463	C	C/A/T	-	1	-	HGNC	HGNC:41218	-	-	2	-	-	-	-	-	-	-	-	-	-	-	-	-
rs57871463	7:28191484-28191484	T	intron_variant,non_coding_transcript_variant	MODIFIER	JAZF1-AS1	ENSG00000234336	Transcript	ENST00000436758.2	lncRNA	-	2/3	-	-	-	-	-	-	-	rs57871463	C	C/A/T	-	1	-	HGNC	HGNC:41218	-	-	2	-	-	-	0.1020	-	-	-	-	-	-	-	-	-
rs57871463	7:28191484-28191484	A	intron_variant,non_coding_transcript_variant	MODIFIER	JAZF1-AS1	ENSG00000234336	Transcript	ENST00000444500.3	lncRNA	-	2/4	-	-	-	-	-	-	-	rs57871463	C	C/A/T	-	1	-	HGNC	HGNC:41218	-	-	1	-	-	-	-	-	-	-	-	-	-	-	-	-
rs57871463	7:28191484-28191484	T	intron_variant,non_coding_transcript_variant	MODIFIER	JAZF1-AS1	ENSG00000234336	Transcript	ENST00000444500.3	lncRNA	-	2/4	-	-	-	-	-	-	-	rs57871463	C	C/A/T	-	1	-	HGNC	HGNC:41218	-	-	1	-	-	-	0.1020	-	-	-	-	-	-	-	-	-
rs57871463	7:28191484-28191484	A	intron_variant,non_coding_transcript_variant	MODIFIER	JAZF1-AS1	ENSG00000234336	Transcript	ENST00000455963.6	lncRNA	-	2/2	-	-	-	-	-	-	-	rs57871463	C	C/A/T	-	1	-	HGNC	HGNC:41218	-	-	2	-	-	-	-	-	-	-	-	-	-	-	-	-
rs57871463	7:28191484-28191484	T	intron_variant,non_coding_transcript_variant	MODIFIER	JAZF1-AS1	ENSG00000234336	Transcript	ENST00000455963.6	lncRNA	-	2/2	-	-	-	-	-	-	-	rs57871463	C	C/A/T	-	1	-	HGNC	HGNC:41218	-	-	2	-	-	-	0.1020	-	-	-	-	-	-	-	-	-
rs57871463	7:28191484-28191484	A	intron_variant,non_coding_transcript_variant	MODIFIER	JAZF1-AS1	ENSG00000234336	Transcript	ENST00000657365.1	lncRNA	-	1/2	-	-	-	-	-	-	-	rs57871463	C	C/A/T	-	1	-	HGNC	HGNC:41218	-	-	-	-	-	-	-	-	-	-	-	-	-	-	-	-
rs57871463	7:28191484-28191484	T	intron_variant,non_coding_transcript_variant	MODIFIER	JAZF1-AS1	ENSG00000234336	Transcript	ENST00000657365.1	lncRNA	-	1/2	-	-	-	-	-	-	-	rs57871463	C	C/A/T	-	1	-	HGNC	HGNC:41218	-	-	-	-	-	-	0.1020	-	-	-	-	-	-	-	-	-
rs57871463	7:28191484-28191484	A	regulatory_region_variant	MODIFIER	-	-	RegulatoryFeature	ENSR00001122994	enhancer	-	-	-	-	-	-	-	-	-	rs57871463	C	C/A/T	-	-	-	-	-	-	-	-	-	-	-	-	-	-	-	-	-	-	-	-	-
rs57871463	7:28191484-28191484	T	regulatory_region_variant	MODIFIER	-	-	RegulatoryFeature	ENSR00001122994	enhancer	-	-	-	-	-	-	-	-	-	rs57871463	C	C/A/T	-	-	-	-	-	-	-	-	-	-	-	0.1020	-	-	-	-	-	-	-	-	-
rs10487071	7:87108266-87108266	A	upstream_gene_variant	MODIFIER	-	ENSG00000261462	Transcript	ENST00000561473.1	lncRNA	-	-	-	-	-	-	-	-	-	rs10487071	G	G/A/C	1273	1	-	-	-	-	-	-	-	-	-	0.2776	-	-	-	-	-	-	-	-	-
rs10487071	7:87108266-87108266	C	upstream_gene_variant	MODIFIER	-	ENSG00000261462	Transcript	ENST00000561473.1	lncRNA	-	-	-	-	-	-	-	-	-	rs10487071	G	G/A/C	1273	1	-	-	-	-	-	-	-	-	-	-	-	-	-	-	-	-	-	-	-
rs10487071	7:87108266-87108266	A	regulatory_region_variant	MODIFIER	-	-	RegulatoryFeature	ENSR00000831028	TF_binding_site	-	-	-	-	-	-	-	-	-	rs10487071	G	G/A/C	-	-	-	-	-	-	-	-	-	-	-	0.2776	-	-	-	-	-	-	-	-	-
rs10487071	7:87108266-87108266	C	regulatory_region_variant	MODIFIER	-	-	RegulatoryFeature	ENSR00000831028	TF_binding_site	-	-	-	-	-	-	-	-	-	rs10487071	G	G/A/C	-	-	-	-	-	-	-	-	-	-	-	-	-	-	-	-	-	-	-	-	-
rs73164983	7:136002241-136002241	A	intergenic_variant	MODIFIER	-	-	-	-	-	-	-	-	-	-	-	-	-	-	rs73164983	G	G/A	-	-	-	-	-	-	-	-	-	-	-	0.0873	-	-	-	-	-	-	-	-	-
rs72626643	8:10146220-10146220	C	intron_variant	MODIFIER	MSRA	ENSG00000175806	Transcript	ENST00000317173.9	protein_coding	-	1/5	-	-	-	-	-	-	-	rs72626643	T	T/C	-	1	-	HGNC	HGNC:7377	NM_012331.5	-	1	P1	-	-	0.2628	-	-	-	-	-	-	-	-	-
rs72626643	8:10146220-10146220	C	intron_variant	MODIFIER	MSRA	ENSG00000175806	Transcript	ENST00000382490.9	protein_coding	-	1/5	-	-	-	-	-	-	-	rs72626643	T	T/C	-	1	-	HGNC	HGNC:7377	-	-	1	-	-	-	0.2628	-	-	-	-	-	-	-	-	-
rs72626643	8:10146220-10146220	C	intron_variant	MODIFIER	MSRA	ENSG00000175806	Transcript	ENST00000441698.6	protein_coding	-	1/4	-	-	-	-	-	-	-	rs72626643	T	T/C	-	1	-	HGNC	HGNC:7377	-	-	2	-	-	-	0.2628	-	-	-	-	-	-	-	-	-
rs72626643	8:10146220-10146220	C	intron_variant	MODIFIER	MSRA	ENSG00000175806	Transcript	ENST00000518255.5	protein_coding	-	1/5	-	-	-	-	-	-	-	rs72626643	T	T/C	-	1	-	HGNC	HGNC:7377	-	-	5	-	-	-	0.2628	-	-	-	-	-	-	-	-	-
rs72626643	8:10146220-10146220	C	intron_variant	MODIFIER	MSRA	ENSG00000175806	Transcript	ENST00000521209.6	protein_coding	-	1/3	-	-	-	-	-	-	-	rs72626643	T	T/C	-	1	-	HGNC	HGNC:7377	-	-	3	-	-	-	0.2628	-	-	-	-	-	-	-	-	-
rs72626643	8:10146220-10146220	C	intron_variant	MODIFIER	MSRA	ENSG00000175806	Transcript	ENST00000522907.5	protein_coding	-	2/5	-	-	-	-	-	-	-	rs72626643	T	T/C	-	1	cds_end_NF	HGNC	HGNC:7377	-	-	5	-	-	-	0.2628	-	-	-	-	-	-	-	-	-
rs72626643	8:10146220-10146220	C	intron_variant,non_coding_transcript_variant	MODIFIER	MSRA	ENSG00000175806	Transcript	ENST00000523637.2	retained_intron	-	1/4	-	-	-	-	-	-	-	rs72626643	T	T/C	-	1	-	HGNC	HGNC:7377	-	-	2	-	-	-	0.2628	-	-	-	-	-	-	-	-	-
rs72626643	8:10146220-10146220	C	intron_variant	MODIFIER	MSRA	ENSG00000175806	Transcript	ENST00000528246.5	protein_coding	-	2/6	-	-	-	-	-	-	-	rs72626643	T	T/C	-	1	-	HGNC	HGNC:7377	-	-	1	-	-	-	0.2628	-	-	-	-	-	-	-	-	-
rs72626643	8:10146220-10146220	C	intron_variant,non_coding_transcript_variant	MODIFIER	-	ENSG00000285675	Transcript	ENST00000649481.2	lncRNA	-	1/1	-	-	-	-	-	-	-	rs72626643	T	T/C	-	-1	-	-	-	-	-	-	-	-	-	0.2628	-	-	-	-	-	-	-	-	-
rs67946750	8:137044045-137044045	A	intron_variant,non_coding_transcript_variant	MODIFIER	LINC02055	ENSG00000254101	Transcript	ENST00000649576.1	lncRNA	-	6/8	-	-	-	-	-	-	-	rs67946750	G	G/A	-	1	-	HGNC	HGNC:52895	-	-	-	-	-	-	0.0851	-	-	-	-	-	-	-	-	-
rs7387168	8:143282978-143282978	C	upstream_gene_variant	MODIFIER	MINCR	ENSG00000253716	Transcript	ENST00000517411.4	lncRNA	-	-	-	-	-	-	-	-	-	rs7387168	A	A/C/G/T	1273	-1	-	HGNC	HGNC:51653	-	-	2	-	-	-	-	-	-	-	-	-	-	-	-	-
rs7387168	8:143282978-143282978	G	upstream_gene_variant	MODIFIER	MINCR	ENSG00000253716	Transcript	ENST00000517411.4	lncRNA	-	-	-	-	-	-	-	-	-	rs7387168	A	A/C/G/T	1273	-1	-	HGNC	HGNC:51653	-	-	2	-	-	-	0.5907	-	-	-	-	-	-	-	-	-
rs7387168	8:143282978-143282978	T	upstream_gene_variant	MODIFIER	MINCR	ENSG00000253716	Transcript	ENST00000517411.4	lncRNA	-	-	-	-	-	-	-	-	-	rs7387168	A	A/C/G/T	1273	-1	-	HGNC	HGNC:51653	-	-	2	-	-	-	-	-	-	-	-	-	-	-	-	-
rs7387168	8:143282978-143282978	C	upstream_gene_variant	MODIFIER	MINCR	ENSG00000253716	Transcript	ENST00000518073.3	lncRNA	-	-	-	-	-	-	-	-	-	rs7387168	A	A/C/G/T	1273	-1	-	HGNC	HGNC:51653	-	-	2	-	-	-	-	-	-	-	-	-	-	-	-	-
rs7387168	8:143282978-143282978	G	upstream_gene_variant	MODIFIER	MINCR	ENSG00000253716	Transcript	ENST00000518073.3	lncRNA	-	-	-	-	-	-	-	-	-	rs7387168	A	A/C/G/T	1273	-1	-	HGNC	HGNC:51653	-	-	2	-	-	-	0.5907	-	-	-	-	-	-	-	-	-
rs7387168	8:143282978-143282978	T	upstream_gene_variant	MODIFIER	MINCR	ENSG00000253716	Transcript	ENST00000518073.3	lncRNA	-	-	-	-	-	-	-	-	-	rs7387168	A	A/C/G/T	1273	-1	-	HGNC	HGNC:51653	-	-	2	-	-	-	-	-	-	-	-	-	-	-	-	-
rs7387168	8:143282978-143282978	C	upstream_gene_variant	MODIFIER	MINCR	ENSG00000253716	Transcript	ENST00000519852.5	lncRNA	-	-	-	-	-	-	-	-	-	rs7387168	A	A/C/G/T	1728	-1	-	HGNC	HGNC:51653	-	-	3	-	-	-	-	-	-	-	-	-	-	-	-	-
rs7387168	8:143282978-143282978	G	upstream_gene_variant	MODIFIER	MINCR	ENSG00000253716	Transcript	ENST00000519852.5	lncRNA	-	-	-	-	-	-	-	-	-	rs7387168	A	A/C/G/T	1728	-1	-	HGNC	HGNC:51653	-	-	3	-	-	-	0.5907	-	-	-	-	-	-	-	-	-
rs7387168	8:143282978-143282978	T	upstream_gene_variant	MODIFIER	MINCR	ENSG00000253716	Transcript	ENST00000519852.5	lncRNA	-	-	-	-	-	-	-	-	-	rs7387168	A	A/C/G/T	1728	-1	-	HGNC	HGNC:51653	-	-	3	-	-	-	-	-	-	-	-	-	-	-	-	-
rs7387168	8:143282978-143282978	C	upstream_gene_variant	MODIFIER	MINCR	ENSG00000253716	Transcript	ENST00000521207.1	lncRNA	-	-	-	-	-	-	-	-	-	rs7387168	A	A/C/G/T	1368	-1	-	HGNC	HGNC:51653	-	-	3	-	-	-	-	-	-	-	-	-	-	-	-	-
rs7387168	8:143282978-143282978	G	upstream_gene_variant	MODIFIER	MINCR	ENSG00000253716	Transcript	ENST00000521207.1	lncRNA	-	-	-	-	-	-	-	-	-	rs7387168	A	A/C/G/T	1368	-1	-	HGNC	HGNC:51653	-	-	3	-	-	-	0.5907	-	-	-	-	-	-	-	-	-
rs7387168	8:143282978-143282978	T	upstream_gene_variant	MODIFIER	MINCR	ENSG00000253716	Transcript	ENST00000521207.1	lncRNA	-	-	-	-	-	-	-	-	-	rs7387168	A	A/C/G/T	1368	-1	-	HGNC	HGNC:51653	-	-	3	-	-	-	-	-	-	-	-	-	-	-	-	-
rs7387168	8:143282978-143282978	C	upstream_gene_variant	MODIFIER	MINCR	ENSG00000253716	Transcript	ENST00000523031.2	lncRNA	-	-	-	-	-	-	-	-	-	rs7387168	A	A/C/G/T	1291	-1	-	HGNC	HGNC:51653	-	-	-	-	-	-	-	-	-	-	-	-	-	-	-	-
rs7387168	8:143282978-143282978	G	upstream_gene_variant	MODIFIER	MINCR	ENSG00000253716	Transcript	ENST00000523031.2	lncRNA	-	-	-	-	-	-	-	-	-	rs7387168	A	A/C/G/T	1291	-1	-	HGNC	HGNC:51653	-	-	-	-	-	-	0.5907	-	-	-	-	-	-	-	-	-
rs7387168	8:143282978-143282978	T	upstream_gene_variant	MODIFIER	MINCR	ENSG00000253716	Transcript	ENST00000523031.2	lncRNA	-	-	-	-	-	-	-	-	-	rs7387168	A	A/C/G/T	1291	-1	-	HGNC	HGNC:51653	-	-	-	-	-	-	-	-	-	-	-	-	-	-	-	-
rs7387168	8:143282978-143282978	C	upstream_gene_variant	MODIFIER	MINCR	ENSG00000253716	Transcript	ENST00000524335.1	lncRNA	-	-	-	-	-	-	-	-	-	rs7387168	A	A/C/G/T	1313	-1	-	HGNC	HGNC:51653	-	-	2	-	-	-	-	-	-	-	-	-	-	-	-	-
rs7387168	8:143282978-143282978	G	upstream_gene_variant	MODIFIER	MINCR	ENSG00000253716	Transcript	ENST00000524335.1	lncRNA	-	-	-	-	-	-	-	-	-	rs7387168	A	A/C/G/T	1313	-1	-	HGNC	HGNC:51653	-	-	2	-	-	-	0.5907	-	-	-	-	-	-	-	-	-
rs7387168	8:143282978-143282978	T	upstream_gene_variant	MODIFIER	MINCR	ENSG00000253716	Transcript	ENST00000524335.1	lncRNA	-	-	-	-	-	-	-	-	-	rs7387168	A	A/C/G/T	1313	-1	-	HGNC	HGNC:51653	-	-	2	-	-	-	-	-	-	-	-	-	-	-	-	-
rs7387168	8:143282978-143282978	C	upstream_gene_variant	MODIFIER	MINCR	ENSG00000253716	Transcript	ENST00000691781.1	lncRNA	-	-	-	-	-	-	-	-	-	rs7387168	A	A/C/G/T	1291	-1	-	HGNC	HGNC:51653	-	-	-	-	-	-	-	-	-	-	-	-	-	-	-	-
rs7387168	8:143282978-143282978	G	upstream_gene_variant	MODIFIER	MINCR	ENSG00000253716	Transcript	ENST00000691781.1	lncRNA	-	-	-	-	-	-	-	-	-	rs7387168	A	A/C/G/T	1291	-1	-	HGNC	HGNC:51653	-	-	-	-	-	-	0.5907	-	-	-	-	-	-	-	-	-
rs7387168	8:143282978-143282978	T	upstream_gene_variant	MODIFIER	MINCR	ENSG00000253716	Transcript	ENST00000691781.1	lncRNA	-	-	-	-	-	-	-	-	-	rs7387168	A	A/C/G/T	1291	-1	-	HGNC	HGNC:51653	-	-	-	-	-	-	-	-	-	-	-	-	-	-	-	-
rs55713457	9:9501741-9501741	C	intron_variant	MODIFIER	PTPRD	ENSG00000153707	Transcript	ENST00000381196.9	protein_coding	-	8/45	-	-	-	-	-	-	-	rs55713457	A	A/C/G/T	-	-1	-	HGNC	HGNC:9668	NM_002839.4	-	5	P1	-	-	-	-	-	-	-	-	-	-	-	-
rs55713457	9:9501741-9501741	G	intron_variant	MODIFIER	PTPRD	ENSG00000153707	Transcript	ENST00000381196.9	protein_coding	-	8/45	-	-	-	-	-	-	-	rs55713457	A	A/C/G/T	-	-1	-	HGNC	HGNC:9668	NM_002839.4	-	5	P1	-	-	0.5058	-	-	-	-	-	-	-	-	-
rs55713457	9:9501741-9501741	T	intron_variant	MODIFIER	PTPRD	ENSG00000153707	Transcript	ENST00000381196.9	protein_coding	-	8/45	-	-	-	-	-	-	-	rs55713457	A	A/C/G/T	-	-1	-	HGNC	HGNC:9668	NM_002839.4	-	5	P1	-	-	-	-	-	-	-	-	-	-	-	-
rs55713457	9:9501741-9501741	C	intron_variant	MODIFIER	PTPRD	ENSG00000153707	Transcript	ENST00000463477.5	protein_coding	-	8/16	-	-	-	-	-	-	-	rs55713457	A	A/C/G/T	-	-1	-	HGNC	HGNC:9668	-	-	1	-	-	-	-	-	-	-	-	-	-	-	-	-
rs55713457	9:9501741-9501741	G	intron_variant	MODIFIER	PTPRD	ENSG00000153707	Transcript	ENST00000463477.5	protein_coding	-	8/16	-	-	-	-	-	-	-	rs55713457	A	A/C/G/T	-	-1	-	HGNC	HGNC:9668	-	-	1	-	-	-	0.5058	-	-	-	-	-	-	-	-	-
rs55713457	9:9501741-9501741	T	intron_variant	MODIFIER	PTPRD	ENSG00000153707	Transcript	ENST00000463477.5	protein_coding	-	8/16	-	-	-	-	-	-	-	rs55713457	A	A/C/G/T	-	-1	-	HGNC	HGNC:9668	-	-	1	-	-	-	-	-	-	-	-	-	-	-	-	-
rs62560484	9:20819453-20819453	G	intron_variant	MODIFIER	FOCAD	ENSG00000188352	Transcript	ENST00000338382.11	protein_coding	-	11/43	-	-	-	-	-	-	-	rs62560484	A	A/G	-	1	-	HGNC	HGNC:23377	NM_001375567.1	-	5	P1	-	-	0.2528	-	-	-	-	-	-	-	-	-
rs62560484	9:20819453-20819453	G	intron_variant	MODIFIER	FOCAD	ENSG00000188352	Transcript	ENST00000380249.5	protein_coding	-	13/45	-	-	-	-	-	-	-	rs62560484	A	A/G	-	1	-	HGNC	HGNC:23377	-	-	1	P1	-	-	0.2528	-	-	-	-	-	-	-	-	-
rs62560484	9:20819453-20819453	G	intron_variant,non_coding_transcript_variant	MODIFIER	FOCAD	ENSG00000188352	Transcript	ENST00000603492.1	retained_intron	-	1/3	-	-	-	-	-	-	-	rs62560484	A	A/G	-	1	-	HGNC	HGNC:23377	-	-	4	-	-	-	0.2528	-	-	-	-	-	-	-	-	-
rs62560484	9:20819453-20819453	G	upstream_gene_variant	MODIFIER	FOCAD	ENSG00000188352	Transcript	ENST00000603648.2	nonsense_mediated_decay	-	-	-	-	-	-	-	-	-	rs62560484	A	A/G	936	1	cds_start_NF	HGNC	HGNC:23377	-	-	4	-	-	-	0.2528	-	-	-	-	-	-	-	-	-
rs62560484	9:20819453-20819453	G	upstream_gene_variant	MODIFIER	FOCAD	ENSG00000188352	Transcript	ENST00000603844.1	protein_coding_CDS_not_defined	-	-	-	-	-	-	-	-	-	rs62560484	A	A/G	3540	1	-	HGNC	HGNC:23377	-	-	3	-	-	-	0.2528	-	-	-	-	-	-	-	-	-
rs62560484	9:20819453-20819453	G	upstream_gene_variant	MODIFIER	FOCAD	ENSG00000188352	Transcript	ENST00000605086.5	retained_intron	-	-	-	-	-	-	-	-	-	rs62560484	A	A/G	841	1	-	HGNC	HGNC:23377	-	-	1	-	-	-	0.2528	-	-	-	-	-	-	-	-	-
rs2843575	9:32134020-32134020	C	intergenic_variant	MODIFIER	-	-	-	-	-	-	-	-	-	-	-	-	-	-	rs2843575	T	T/C	-	-	-	-	-	-	-	-	-	-	-	0.3738	-	-	-	-	-	-	-	-	-
rs1492580	9:102813690-102813690	A	intergenic_variant	MODIFIER	-	-	-	-	-	-	-	-	-	-	-	-	-	-	rs1492580	G	G/A	-	-	-	-	-	-	-	-	-	-	-	0.0972	-	-	-	-	-	-	-	-	-
rs79126665	9:106566389-106566389	T	intron_variant,non_coding_transcript_variant	MODIFIER	LINC01505	ENSG00000234323	Transcript	ENST00000425709.2	lncRNA	-	2/3	-	-	-	-	-	-	-	rs79126665	C	C/T	-	1	-	HGNC	HGNC:51186	-	-	1	-	-	-	0.0653	-	-	-	-	-	-	-	-	-
rs79126665	9:106566389-106566389	T	intron_variant,non_coding_transcript_variant	MODIFIER	LINC01505	ENSG00000234323	Transcript	ENST00000435485.5	lncRNA	-	5/6	-	-	-	-	-	-	-	rs79126665	C	C/T	-	1	-	HGNC	HGNC:51186	-	-	5	-	-	-	0.0653	-	-	-	-	-	-	-	-	-
rs79126665	9:106566389-106566389	T	intron_variant,non_coding_transcript_variant	MODIFIER	LINC01505	ENSG00000234323	Transcript	ENST00000637185.1	lncRNA	-	2/7	-	-	-	-	-	-	-	rs79126665	C	C/T	-	1	-	HGNC	HGNC:51186	-	-	5	-	-	-	0.0653	-	-	-	-	-	-	-	-	-
rs79126665	9:106566389-106566389	T	intron_variant,non_coding_transcript_variant	MODIFIER	LINC01505	ENSG00000234323	Transcript	ENST00000653693.1	lncRNA	-	3/4	-	-	-	-	-	-	-	rs79126665	C	C/T	-	1	-	HGNC	HGNC:51186	-	-	-	-	-	-	0.0653	-	-	-	-	-	-	-	-	-
rs79126665	9:106566389-106566389	T	intron_variant,non_coding_transcript_variant	MODIFIER	LINC01505	ENSG00000234323	Transcript	ENST00000655266.1	lncRNA	-	3/3	-	-	-	-	-	-	-	rs79126665	C	C/T	-	1	-	HGNC	HGNC:51186	-	-	-	-	-	-	0.0653	-	-	-	-	-	-	-	-	-
rs79126665	9:106566389-106566389	T	intron_variant,non_coding_transcript_variant	MODIFIER	LINC01505	ENSG00000234323	Transcript	ENST00000655864.1	lncRNA	-	4/5	-	-	-	-	-	-	-	rs79126665	C	C/T	-	1	-	HGNC	HGNC:51186	-	-	-	-	-	-	0.0653	-	-	-	-	-	-	-	-	-
rs79126665	9:106566389-106566389	T	intron_variant,non_coding_transcript_variant	MODIFIER	LINC01505	ENSG00000234323	Transcript	ENST00000656069.1	lncRNA	-	2/2	-	-	-	-	-	-	-	rs79126665	C	C/T	-	1	-	HGNC	HGNC:51186	-	-	-	-	-	-	0.0653	-	-	-	-	-	-	-	-	-
rs79126665	9:106566389-106566389	T	intron_variant,non_coding_transcript_variant	MODIFIER	LINC01505	ENSG00000234323	Transcript	ENST00000656689.1	lncRNA	-	3/4	-	-	-	-	-	-	-	rs79126665	C	C/T	-	1	-	HGNC	HGNC:51186	-	-	-	-	-	-	0.0653	-	-	-	-	-	-	-	-	-
rs79126665	9:106566389-106566389	T	intron_variant,non_coding_transcript_variant	MODIFIER	LINC01505	ENSG00000234323	Transcript	ENST00000658295.1	lncRNA	-	3/4	-	-	-	-	-	-	-	rs79126665	C	C/T	-	1	-	HGNC	HGNC:51186	-	-	-	-	-	-	0.0653	-	-	-	-	-	-	-	-	-
rs79126665	9:106566389-106566389	T	intron_variant,non_coding_transcript_variant	MODIFIER	LINC01505	ENSG00000234323	Transcript	ENST00000658723.1	lncRNA	-	1/2	-	-	-	-	-	-	-	rs79126665	C	C/T	-	1	-	HGNC	HGNC:51186	-	-	-	-	-	-	0.0653	-	-	-	-	-	-	-	-	-
rs79126665	9:106566389-106566389	T	intron_variant,non_coding_transcript_variant	MODIFIER	LINC01505	ENSG00000234323	Transcript	ENST00000659198.1	lncRNA	-	4/4	-	-	-	-	-	-	-	rs79126665	C	C/T	-	1	-	HGNC	HGNC:51186	-	-	-	-	-	-	0.0653	-	-	-	-	-	-	-	-	-
rs79126665	9:106566389-106566389	T	intron_variant,non_coding_transcript_variant	MODIFIER	LINC01505	ENSG00000234323	Transcript	ENST00000659247.1	lncRNA	-	2/2	-	-	-	-	-	-	-	rs79126665	C	C/T	-	1	-	HGNC	HGNC:51186	-	-	-	-	-	-	0.0653	-	-	-	-	-	-	-	-	-
rs79126665	9:106566389-106566389	T	intron_variant,non_coding_transcript_variant	MODIFIER	LINC01505	ENSG00000234323	Transcript	ENST00000663508.1	lncRNA	-	2/4	-	-	-	-	-	-	-	rs79126665	C	C/T	-	1	-	HGNC	HGNC:51186	-	-	-	-	-	-	0.0653	-	-	-	-	-	-	-	-	-
rs79126665	9:106566389-106566389	T	intron_variant,non_coding_transcript_variant	MODIFIER	LINC01505	ENSG00000234323	Transcript	ENST00000663705.2	lncRNA	-	4/6	-	-	-	-	-	-	-	rs79126665	C	C/T	-	1	-	HGNC	HGNC:51186	-	-	-	-	-	-	0.0653	-	-	-	-	-	-	-	-	-
rs79126665	9:106566389-106566389	T	intron_variant,non_coding_transcript_variant	MODIFIER	LINC01505	ENSG00000234323	Transcript	ENST00000664212.1	lncRNA	-	3/5	-	-	-	-	-	-	-	rs79126665	C	C/T	-	1	-	HGNC	HGNC:51186	-	-	-	-	-	-	0.0653	-	-	-	-	-	-	-	-	-
rs79126665	9:106566389-106566389	T	intron_variant,non_coding_transcript_variant	MODIFIER	LINC01505	ENSG00000234323	Transcript	ENST00000664703.1	lncRNA	-	4/5	-	-	-	-	-	-	-	rs79126665	C	C/T	-	1	-	HGNC	HGNC:51186	-	-	-	-	-	-	0.0653	-	-	-	-	-	-	-	-	-
rs79126665	9:106566389-106566389	T	intron_variant,non_coding_transcript_variant	MODIFIER	LINC01505	ENSG00000234323	Transcript	ENST00000664960.1	lncRNA	-	3/4	-	-	-	-	-	-	-	rs79126665	C	C/T	-	1	-	HGNC	HGNC:51186	-	-	-	-	-	-	0.0653	-	-	-	-	-	-	-	-	-
rs79126665	9:106566389-106566389	T	intron_variant,non_coding_transcript_variant	MODIFIER	LINC01505	ENSG00000234323	Transcript	ENST00000665119.1	lncRNA	-	2/4	-	-	-	-	-	-	-	rs79126665	C	C/T	-	1	-	HGNC	HGNC:51186	-	-	-	-	-	-	0.0653	-	-	-	-	-	-	-	-	-
rs79126665	9:106566389-106566389	T	intron_variant,non_coding_transcript_variant	MODIFIER	LINC01505	ENSG00000234323	Transcript	ENST00000665373.1	lncRNA	-	2/4	-	-	-	-	-	-	-	rs79126665	C	C/T	-	1	-	HGNC	HGNC:51186	-	-	-	-	-	-	0.0653	-	-	-	-	-	-	-	-	-
rs79126665	9:106566389-106566389	T	intron_variant,non_coding_transcript_variant	MODIFIER	LINC01505	ENSG00000234323	Transcript	ENST00000665889.1	lncRNA	-	3/4	-	-	-	-	-	-	-	rs79126665	C	C/T	-	1	-	HGNC	HGNC:51186	-	-	-	-	-	-	0.0653	-	-	-	-	-	-	-	-	-
rs79126665	9:106566389-106566389	T	intron_variant,non_coding_transcript_variant	MODIFIER	LINC01505	ENSG00000234323	Transcript	ENST00000665947.1	lncRNA	-	3/4	-	-	-	-	-	-	-	rs79126665	C	C/T	-	1	-	HGNC	HGNC:51186	-	-	-	-	-	-	0.0653	-	-	-	-	-	-	-	-	-
rs79126665	9:106566389-106566389	T	intron_variant,non_coding_transcript_variant	MODIFIER	LINC01505	ENSG00000234323	Transcript	ENST00000666690.1	lncRNA	-	2/3	-	-	-	-	-	-	-	rs79126665	C	C/T	-	1	-	HGNC	HGNC:51186	-	-	-	-	-	-	0.0653	-	-	-	-	-	-	-	-	-
rs79126665	9:106566389-106566389	T	intron_variant,non_coding_transcript_variant	MODIFIER	LINC01505	ENSG00000234323	Transcript	ENST00000668842.1	lncRNA	-	3/4	-	-	-	-	-	-	-	rs79126665	C	C/T	-	1	-	HGNC	HGNC:51186	-	-	-	-	-	-	0.0653	-	-	-	-	-	-	-	-	-
rs79126665	9:106566389-106566389	T	intron_variant,non_coding_transcript_variant	MODIFIER	LINC01505	ENSG00000234323	Transcript	ENST00000668979.1	lncRNA	-	2/3	-	-	-	-	-	-	-	rs79126665	C	C/T	-	1	-	HGNC	HGNC:51186	-	-	-	-	-	-	0.0653	-	-	-	-	-	-	-	-	-
rs79126665	9:106566389-106566389	T	intron_variant,non_coding_transcript_variant	MODIFIER	LINC01505	ENSG00000234323	Transcript	ENST00000670335.1	lncRNA	-	4/5	-	-	-	-	-	-	-	rs79126665	C	C/T	-	1	-	HGNC	HGNC:51186	-	-	-	-	-	-	0.0653	-	-	-	-	-	-	-	-	-
rs79126665	9:106566389-106566389	T	intron_variant,non_coding_transcript_variant	MODIFIER	LINC01505	ENSG00000234323	Transcript	ENST00000685173.1	lncRNA	-	3/3	-	-	-	-	-	-	-	rs79126665	C	C/T	-	1	-	HGNC	HGNC:51186	-	-	-	-	-	-	0.0653	-	-	-	-	-	-	-	-	-
rs79126665	9:106566389-106566389	T	intron_variant,non_coding_transcript_variant	MODIFIER	LINC01505	ENSG00000234323	Transcript	ENST00000685899.1	lncRNA	-	3/7	-	-	-	-	-	-	-	rs79126665	C	C/T	-	1	-	HGNC	HGNC:51186	-	-	-	-	-	-	0.0653	-	-	-	-	-	-	-	-	-
rs79126665	9:106566389-106566389	T	intron_variant,non_coding_transcript_variant	MODIFIER	LINC01505	ENSG00000234323	Transcript	ENST00000686957.1	lncRNA	-	3/5	-	-	-	-	-	-	-	rs79126665	C	C/T	-	1	-	HGNC	HGNC:51186	-	-	-	-	-	-	0.0653	-	-	-	-	-	-	-	-	-
rs79126665	9:106566389-106566389	T	intron_variant,non_coding_transcript_variant	MODIFIER	LINC01505	ENSG00000234323	Transcript	ENST00000687669.2	lncRNA	-	3/6	-	-	-	-	-	-	-	rs79126665	C	C/T	-	1	-	HGNC	HGNC:51186	-	-	-	-	-	-	0.0653	-	-	-	-	-	-	-	-	-
rs79126665	9:106566389-106566389	T	intron_variant,non_coding_transcript_variant	MODIFIER	LINC01505	ENSG00000234323	Transcript	ENST00000688893.1	lncRNA	-	3/7	-	-	-	-	-	-	-	rs79126665	C	C/T	-	1	-	HGNC	HGNC:51186	-	-	-	-	-	-	0.0653	-	-	-	-	-	-	-	-	-
rs79126665	9:106566389-106566389	T	intron_variant,non_coding_transcript_variant	MODIFIER	LINC01505	ENSG00000234323	Transcript	ENST00000689497.1	lncRNA	-	3/7	-	-	-	-	-	-	-	rs79126665	C	C/T	-	1	-	HGNC	HGNC:51186	-	-	-	-	-	-	0.0653	-	-	-	-	-	-	-	-	-
rs79126665	9:106566389-106566389	T	intron_variant,non_coding_transcript_variant	MODIFIER	LINC01505	ENSG00000234323	Transcript	ENST00000690853.1	lncRNA	-	3/4	-	-	-	-	-	-	-	rs79126665	C	C/T	-	1	-	HGNC	HGNC:51186	-	-	-	-	-	-	0.0653	-	-	-	-	-	-	-	-	-
rs79126665	9:106566389-106566389	T	intron_variant,non_coding_transcript_variant	MODIFIER	LINC01505	ENSG00000234323	Transcript	ENST00000691180.1	lncRNA	-	2/6	-	-	-	-	-	-	-	rs79126665	C	C/T	-	1	-	HGNC	HGNC:51186	-	-	-	-	-	-	0.0653	-	-	-	-	-	-	-	-	-
rs79126665	9:106566389-106566389	T	intron_variant,non_coding_transcript_variant	MODIFIER	LINC01505	ENSG00000234323	Transcript	ENST00000692913.1	lncRNA	-	4/5	-	-	-	-	-	-	-	rs79126665	C	C/T	-	1	-	HGNC	HGNC:51186	-	-	-	-	-	-	0.0653	-	-	-	-	-	-	-	-	-
rs79126665	9:106566389-106566389	T	intron_variant,non_coding_transcript_variant	MODIFIER	LINC01505	ENSG00000234323	Transcript	ENST00000693637.1	lncRNA	-	2/5	-	-	-	-	-	-	-	rs79126665	C	C/T	-	1	-	HGNC	HGNC:51186	-	-	-	-	-	-	0.0653	-	-	-	-	-	-	-	-	-
rs79126665	9:106566389-106566389	T	intron_variant,non_coding_transcript_variant	MODIFIER	LINC01505	ENSG00000234323	Transcript	ENST00000700793.1	lncRNA	-	3/7	-	-	-	-	-	-	-	rs79126665	C	C/T	-	1	-	HGNC	HGNC:51186	-	-	-	-	-	-	0.0653	-	-	-	-	-	-	-	-	-
rs79126665	9:106566389-106566389	T	intron_variant,non_coding_transcript_variant	MODIFIER	LINC01505	ENSG00000234323	Transcript	ENST00000701643.1	lncRNA	-	2/6	-	-	-	-	-	-	-	rs79126665	C	C/T	-	1	-	HGNC	HGNC:51186	-	-	-	-	-	-	0.0653	-	-	-	-	-	-	-	-	-
rs2147647	9:112942884-112942884	C	intergenic_variant	MODIFIER	-	-	-	-	-	-	-	-	-	-	-	-	-	-	rs2147647	A	A/C/G/T	-	-	-	-	-	-	-	-	-	-	-	-	-	-	-	-	-	-	-	-	-
rs2147647	9:112942884-112942884	G	intergenic_variant	MODIFIER	-	-	-	-	-	-	-	-	-	-	-	-	-	-	rs2147647	A	A/C/G/T	-	-	-	-	-	-	-	-	-	-	-	0.9036	-	-	-	-	-	-	-	-	-
rs2147647	9:112942884-112942884	T	intergenic_variant	MODIFIER	-	-	-	-	-	-	-	-	-	-	-	-	-	-	rs2147647	A	A/C/G/T	-	-	-	-	-	-	-	-	-	-	-	-	-	-	-	-	-	-	-	-	-
rs1359747	9:131105512-131105512	G	intron_variant	MODIFIER	AIF1L	ENSG00000126878	Transcript	ENST00000247291.8	protein_coding	-	2/5	-	-	-	-	-	-	-	rs1359747	A	A/G/T	-	1	-	HGNC	HGNC:28904	NM_031426.4	-	1	P1	-	-	0.2682	-	-	-	-	-	-	-	-	-
rs1359747	9:131105512-131105512	T	intron_variant	MODIFIER	AIF1L	ENSG00000126878	Transcript	ENST00000247291.8	protein_coding	-	2/5	-	-	-	-	-	-	-	rs1359747	A	A/G/T	-	1	-	HGNC	HGNC:28904	NM_031426.4	-	1	P1	-	-	-	-	-	-	-	-	-	-	-	-
rs1359747	9:131105512-131105512	G	intron_variant	MODIFIER	AIF1L	ENSG00000126878	Transcript	ENST00000372297.6	protein_coding	-	1/4	-	-	-	-	-	-	-	rs1359747	A	A/G/T	-	1	-	HGNC	HGNC:28904	-	-	3	-	-	-	0.2682	-	-	-	-	-	-	-	-	-
rs1359747	9:131105512-131105512	T	intron_variant	MODIFIER	AIF1L	ENSG00000126878	Transcript	ENST00000372297.6	protein_coding	-	1/4	-	-	-	-	-	-	-	rs1359747	A	A/G/T	-	1	-	HGNC	HGNC:28904	-	-	3	-	-	-	-	-	-	-	-	-	-	-	-	-
rs1359747	9:131105512-131105512	G	intron_variant	MODIFIER	AIF1L	ENSG00000126878	Transcript	ENST00000372298.1	protein_coding	-	2/5	-	-	-	-	-	-	-	rs1359747	A	A/G/T	-	1	-	HGNC	HGNC:28904	-	-	3	-	-	-	0.2682	-	-	-	-	-	-	-	-	-
rs1359747	9:131105512-131105512	T	intron_variant	MODIFIER	AIF1L	ENSG00000126878	Transcript	ENST00000372298.1	protein_coding	-	2/5	-	-	-	-	-	-	-	rs1359747	A	A/G/T	-	1	-	HGNC	HGNC:28904	-	-	3	-	-	-	-	-	-	-	-	-	-	-	-	-
rs1359747	9:131105512-131105512	G	intron_variant	MODIFIER	AIF1L	ENSG00000126878	Transcript	ENST00000372300.5	protein_coding	-	2/5	-	-	-	-	-	-	-	rs1359747	A	A/G/T	-	1	-	HGNC	HGNC:28904	-	-	1	-	-	-	0.2682	-	-	-	-	-	-	-	-	-
rs1359747	9:131105512-131105512	T	intron_variant	MODIFIER	AIF1L	ENSG00000126878	Transcript	ENST00000372300.5	protein_coding	-	2/5	-	-	-	-	-	-	-	rs1359747	A	A/G/T	-	1	-	HGNC	HGNC:28904	-	-	1	-	-	-	-	-	-	-	-	-	-	-	-	-
rs1359747	9:131105512-131105512	G	intron_variant	MODIFIER	AIF1L	ENSG00000126878	Transcript	ENST00000372302.5	protein_coding	-	2/5	-	-	-	-	-	-	-	rs1359747	A	A/G/T	-	1	-	HGNC	HGNC:28904	-	-	2	-	-	-	0.2682	-	-	-	-	-	-	-	-	-
rs1359747	9:131105512-131105512	T	intron_variant	MODIFIER	AIF1L	ENSG00000126878	Transcript	ENST00000372302.5	protein_coding	-	2/5	-	-	-	-	-	-	-	rs1359747	A	A/G/T	-	1	-	HGNC	HGNC:28904	-	-	2	-	-	-	-	-	-	-	-	-	-	-	-	-
rs1359747	9:131105512-131105512	G	intron_variant	MODIFIER	AIF1L	ENSG00000126878	Transcript	ENST00000372309.7	protein_coding	-	2/6	-	-	-	-	-	-	-	rs1359747	A	A/G/T	-	1	-	HGNC	HGNC:28904	-	-	2	-	-	-	0.2682	-	-	-	-	-	-	-	-	-
rs1359747	9:131105512-131105512	T	intron_variant	MODIFIER	AIF1L	ENSG00000126878	Transcript	ENST00000372309.7	protein_coding	-	2/6	-	-	-	-	-	-	-	rs1359747	A	A/G/T	-	1	-	HGNC	HGNC:28904	-	-	2	-	-	-	-	-	-	-	-	-	-	-	-	-
rs1359747	9:131105512-131105512	G	intron_variant,NMD_transcript_variant	MODIFIER	AIF1L	ENSG00000126878	Transcript	ENST00000372314.3	nonsense_mediated_decay	-	2/5	-	-	-	-	-	-	-	rs1359747	A	A/G/T	-	1	-	HGNC	HGNC:28904	-	-	2	-	-	-	0.2682	-	-	-	-	-	-	-	-	-
rs1359747	9:131105512-131105512	T	intron_variant,NMD_transcript_variant	MODIFIER	AIF1L	ENSG00000126878	Transcript	ENST00000372314.3	nonsense_mediated_decay	-	2/5	-	-	-	-	-	-	-	rs1359747	A	A/G/T	-	1	-	HGNC	HGNC:28904	-	-	2	-	-	-	-	-	-	-	-	-	-	-	-	-
rs1359747	9:131105512-131105512	G	intron_variant,non_coding_transcript_variant	MODIFIER	AIF1L	ENSG00000126878	Transcript	ENST00000472942.5	protein_coding_CDS_not_defined	-	2/4	-	-	-	-	-	-	-	rs1359747	A	A/G/T	-	1	-	HGNC	HGNC:28904	-	-	3	-	-	-	0.2682	-	-	-	-	-	-	-	-	-
rs1359747	9:131105512-131105512	T	intron_variant,non_coding_transcript_variant	MODIFIER	AIF1L	ENSG00000126878	Transcript	ENST00000472942.5	protein_coding_CDS_not_defined	-	2/4	-	-	-	-	-	-	-	rs1359747	A	A/G/T	-	1	-	HGNC	HGNC:28904	-	-	3	-	-	-	-	-	-	-	-	-	-	-	-	-
rs1359747	9:131105512-131105512	G	intron_variant,non_coding_transcript_variant	MODIFIER	AIF1L	ENSG00000126878	Transcript	ENST00000478257.1	retained_intron	-	1/1	-	-	-	-	-	-	-	rs1359747	A	A/G/T	-	1	-	HGNC	HGNC:28904	-	-	5	-	-	-	0.2682	-	-	-	-	-	-	-	-	-
rs1359747	9:131105512-131105512	T	intron_variant,non_coding_transcript_variant	MODIFIER	AIF1L	ENSG00000126878	Transcript	ENST00000478257.1	retained_intron	-	1/1	-	-	-	-	-	-	-	rs1359747	A	A/G/T	-	1	-	HGNC	HGNC:28904	-	-	5	-	-	-	-	-	-	-	-	-	-	-	-	-
rs1359747	9:131105512-131105512	G	regulatory_region_variant	MODIFIER	-	-	RegulatoryFeature	ENSR00001155767	open_chromatin_region	-	-	-	-	-	-	-	-	-	rs1359747	A	A/G/T	-	-	-	-	-	-	-	-	-	-	-	0.2682	-	-	-	-	-	-	-	-	-
rs1359747	9:131105512-131105512	T	regulatory_region_variant	MODIFIER	-	-	RegulatoryFeature	ENSR00001155767	open_chromatin_region	-	-	-	-	-	-	-	-	-	rs1359747	A	A/G/T	-	-	-	-	-	-	-	-	-	-	-	-	-	-	-	-	-	-	-	-	-
rs72626643	HG76_PATCH:3202188-3202188	G	intergenic_variant	MODIFIER	-	-	-	-	-	-	-	-	-	-	-	-	-	-	-	A	A/G	-	-	-	-	-	-	-	-	-	-	-	-	-	-	-	-	-	-	-	-	-
rs2931066	HSCHR18_ALT21_CTG2_1:170789-170789	A	intergenic_variant	MODIFIER	-	-	-	-	-	-	-	-	-	-	-	-	-	-	-	G	G/A/C/T	-	-	-	-	-	-	-	-	-	-	-	-	-	-	-	-	-	-	-	-	-
rs2931066	HSCHR18_ALT21_CTG2_1:170789-170789	C	intergenic_variant	MODIFIER	-	-	-	-	-	-	-	-	-	-	-	-	-	-	-	G	G/A/C/T	-	-	-	-	-	-	-	-	-	-	-	-	-	-	-	-	-	-	-	-	-
rs2931066	HSCHR18_ALT21_CTG2_1:170789-170789	T	intergenic_variant	MODIFIER	-	-	-	-	-	-	-	-	-	-	-	-	-	-	-	G	G/A/C/T	-	-	-	-	-	-	-	-	-	-	-	-	-	-	-	-	-	-	-	-	-
rs34213790	HSCHR6_MHC_COX_CTG1:2831158-2831158	A	intergenic_variant	MODIFIER	-	-	-	-	-	-	-	-	-	-	-	-	-	-	-	G	G/A	-	-	-	-	-	-	-	-	-	-	-	-	-	-	-	-	-	-	-	-	-
rs34213790	HSCHR6_MHC_DBB_CTG1:2598325-2598325	A	intergenic_variant	MODIFIER	-	-	-	-	-	-	-	-	-	-	-	-	-	-	-	G	G/A	-	-	-	-	-	-	-	-	-	-	-	-	-	-	-	-	-	-	-	-	-
rs34213790	HSCHR6_MHC_MANN_CTG1:2659412-2659412	A	intergenic_variant	MODIFIER	-	-	-	-	-	-	-	-	-	-	-	-	-	-	-	G	G/A	-	-	-	-	-	-	-	-	-	-	-	-	-	-	-	-	-	-	-	-	-
rs34213790	HSCHR6_MHC_MCF_CTG1:2692772-2692772	G	intergenic_variant	MODIFIER	-	-	-	-	-	-	-	-	-	-	-	-	-	-	-	A	A/G	-	-	-	-	-	-	-	-	-	-	-	-	-	-	-	-	-	-	-	-	-
rs34213790	HSCHR6_MHC_QBL_CTG1:2606495-2606495	A	intergenic_variant	MODIFIER	-	-	-	-	-	-	-	-	-	-	-	-	-	-	-	G	G/A	-	-	-	-	-	-	-	-	-	-	-	-	-	-	-	-	-	-	-	-	-
rs34213790	HSCHR6_MHC_SSTO_CTG1:2653036-2653036	A	intergenic_variant	MODIFIER	-	-	-	-	-	-	-	-	-	-	-	-	-	-	-	G	G/A	-	-	-	-	-	-	-	-	-	-	-	-	-	-	-	-	-	-	-	-	-
