# Supplementary material for: Unveiling the Relationship Between Oral Microbiota and Alzheimer's Disease: A Genetic Instrumental Variable Analysis via Mendelian Randomization
Source: Brain Behav. 2025 Aug 4;15(8):e70753. doi: 10.1002/brb3.70753 (PMC12321961; doi:10.1002/brb3.70753)
Supplement: Supplementary file 2 — Supplementary Information [file BRB3-15-e70753-s003.zip]

Archive with 2 entries (2 files):
- Table S2_Pleiotropy analysis.docx
- Table S1_Heterogeneity test.docx
